# Supplementary material for: Classification and functional characterization of regulators of intracellular STING trafficking identified by genome-wide optical pooled screening
Source: bioRxiv. 2024 Apr 9:2024.04.07.588166. Preprint. [Version 1] doi: 10.1101/2024.04.07.588166 (PMC11030420; doi:10.1101/2024.04.07.588166)
Supplement: Supplement 1 [file media-1.zip]

Archive with 2 entries (2 files):
- TableS1.csv
- __MACOSX/._TableS1.csv
