# Supplementary material for: Classification and functional characterization of regulators of intracellular STING trafficking identified by genome-wide optical pooled screening
Source: bioRxiv. 2024 Apr 9:2024.04.07.588166. Preprint. [Version 1] doi: 10.1101/2024.04.07.588166 (PMC11030420; doi:10.1101/2024.04.07.588166)
Supplement: Supplement 2 [file media-2.xlsx]

## Sheet: Perturbed_SVM
gene symbol	FDR-adjusted p-value	mean score
A1BG	0.0025658	0.683564
A1CF	0.36501	0.626303
A2M	0.0214206	0.652685
A2ML1	0.0438991	0.615502
A3GALT2	0.0640891	0.642794
A4GALT	0.0989561	0.666533
A4GNT	0.0362902	0.718786
AAAS	0.0057665	0.77632
AACS	0.00118933	0.686766
AADAC	0.28149	0.706747
AADACL2	0.0289004	0.721512
AADACL3	0.0495013	0.611037
ATG9A	5.49018e-12	0.937417
AADAT	0.234169	0.62364
AAED1	0.00690607	0.638516
RPS19	0.00034125	0.924827
PIK3C3	2.01527e-09	0.918111
EI24	5.49018e-12	0.917669
VHL	5.49018e-12	0.915792
AANAT	0.189678	0.672847
WDR82	0.000536879	0.90999
GMPPB	0.000166111	0.908244
AARS	0.00310472	0.869094
LOC112268003	0.000715004	0.908012
PYCRL	0.000852556	0.907298
AASDH	0.00687699	0.709057
AASDHPPT	0.0296304	0.767395
AASS	0.107775	0.659981
PNO1	4.76857e-05	0.907023
AATK	0.00742026	0.682585
ABAT	0.0632145	0.64373
ABCA1	0.66227	0.623703
ABCA10	0.0183599	0.749841
ABCA12	0.00433764	0.66116
ABCA13	0.0984452	0.611391
CRNKL1	4.51882e-06	0.906423
ARCN1	5.27889e-06	0.897762
ABCA4	0.00855995	0.664773
ABCA5	0.002949	0.64162
ABCA6	0.0410951	0.624755
TMEM173	5.49018e-12	0.897264
ABCA8	0.00187116	0.644903
ABCA9	0.00295826	0.641054
ABCB1	0.00606101	0.650505
CD63	5.49018e-12	0.896133
ABCB11	0.00187205	0.676261
ABCB4	0.0139677	0.636464
ABCB5	0.00482549	0.654919
ABCB6	0.00170068	0.708892
RPL8	1.49105e-07	0.894725
ABCB8	0.00162055	0.703714
ABCB9	0.00320654	0.652545
ABCC1	0.304024	0.66623
BECN1	2.01527e-09	0.889215
RPL13A	0.000536879	0.879921
ABCC12	0.0531601	0.641273
YJU2	0.000536879	0.879056
ABCC3	0.00135224	0.718101
ABCC4	0.491018	0.619964
ABCC5	0.021762	0.685719
ABCC6	0.106274	0.668313
ABCC8	0.0102891	0.599896
ABCC9	0.0335148	0.609988
ABCD1	0.0157012	0.673878
DDX21	0.000536879	0.878937
ABCD3	0.0186723	0.675011
ABCD4	0.00466368	0.660835
ABCE1	0.0877645	0.829172
ABCF1	0.0159323	0.681603
VPS28	1.49715e-08	0.878686
GTF2A2	3.97963e-07	0.875291
CPSF1	1.06424e-06	0.873908
NOC4L	1.3137e-05	0.873905
ABCG4	0.158925	0.625997
ATG5	5.49018e-12	0.873289
ABCG8	0.00585503	0.675459
ABHD1	0.353711	0.652544
ABHD10	0.0255782	0.638834
RPL18A	6.66519e-05	0.872079
ABHD12	0.00251563	0.632461
ABHD12B	0.00805466	0.653186
ABHD13	0.0169492	0.685101
ABHD14A	0.0518083	0.656644
NBPF19	0.00034125	0.869736
ABHD14B	0.00184217	0.700155
ABHD15	0.312239	0.683449
MNAT1	1.97234e-05	0.869653
ABHD16B	0.00490705	0.645446
ATG101	5.49018e-12	0.869085
ABHD17B	0.00328549	0.687876
ABHD17C	0.124909	0.627967
ABHD18	0.00149355	0.762621
ABHD2	0.0517377	0.637355
ABHD3	0.30993	0.648102
ABHD4	0.00232146	0.714348
ABHD5	0.00272085	0.653957
ABHD6	0.0581869	0.696303
ABHD8	0.0585183	0.673443
RPL3	0.000137032	0.868759
RPS14	0.000535849	0.867779
ABI3	0.0262276	0.779235
ABI3BP	0.253728	0.641317
ABL1	0.0120515	0.633696
ABL2	0.00100381	0.61833
ABLIM1	0.142229	0.611739
ABLIM2	0.00467838	0.698078
ABLIM3	0.00529991	0.663632
ABO	0.839905	0.636464
ABR	0.0107717	0.628716
ABRA	0.00433583	0.641084
ABRACL	0.0766149	0.596794
ABRAXAS2	0.130278	0.659246
ABT1	0.0471947	0.771175
DYNLRB1	1.5671e-05	0.867489
EIF4A3	0.000219438	0.866827
AC007431.1	0.00502946	0.85502
ACAA1	0.0162671	0.624587
ACAA2	0.00228137	0.677807
DYNC1I2	6.36816e-07	0.866719
ACACB	0.0115719	0.623184
ACAD10	0.196209	0.64819
ACAD11	0.0144746	0.680949
LOC112268001	0.000949011	0.866379
ACAD9	0.00168934	0.713527
ACADL	0.00141603	0.640093
PSMB6	5.96933e-07	0.866033
ACADS	0.00385214	0.6397
ACADSB	0.0016932	0.634962
PCBP2	0.000414276	0.865956
RPL27	0.000208843	0.865295
CUL3	5.49018e-12	0.86529
ACAP2	0.00437906	0.653182
ACAP3	1	0.607362
DIS3	0.00043782	0.865063
UBA3	4.53569e-06	0.864702
NEDD8	0.000114384	0.864308
ACBD4	0.00138795	0.744695
ACBD5	0.508264	0.637814
ACBD6	0.00233827	0.671033
PDCD6IP	0.000319513	0.863891
ACCS	0.0558662	0.644065
VPS11	5.49018e-12	0.863739
PSMD13	0.000952672	0.863146
ACE	0.00390817	0.77434
ACE2	1	0.614059
MED20	8.62886e-05	0.861883
ACER2	0.00323145	0.66323
ACER3	0.0106671	0.686641
ACHE	0.18586	0.718893
RB1CC1	5.49018e-12	0.861704
ACKR1	0.0447512	0.658186
ACKR2	0.0472153	0.606013
DTYMK	7.8818e-07	0.861469
NSF	2.65188e-05	0.861126
GUK1	3.6836e-05	0.860243
ACMSD	0.0181866	0.648568
ACO1	0.0699745	0.611314
ACO2	0.152073	0.727471
ACOD1	0.126914	0.632799
ACOT1	0.0129446	0.626028
NPLOC4	0.000132726	0.859924
ACOT12	0.00124591	0.643157
NDC80	0.000715558	0.858584
ACOT2	0.163432	0.687916
TAF6	1.48117e-05	0.858389
ACOT6	0.0224194	0.68163
ACOT7	0.00336656	0.649351
ACOT8	0.7822	0.591508
ACOT9	0.092549	0.63346
NFS1	6.96044e-07	0.857573
ACOX2	0.00689485	0.634987
RPS3A	1.71506e-05	0.856405
ACOXL	0.00177659	0.655301
ACP1	0.0408583	0.626005
ACP2	0.00383623	0.6636
ACP5	0.0641249	0.633675
ARMC7	0.000124618	0.855529
ACP7	0.00661457	0.660075
ACPP	0.923055	0.593741
ACPT	0.00152854	0.684976
ACR	0.00653449	0.688099
ACRBP	0.965256	0.652507
ACRC	0.057415	0.602241
ACRV1	0.11892	0.61463
ACSBG1	0.001171	0.670862
BRF1	0.000958367	0.854571
OSGEP	7.93843e-08	0.854563
RPL32	9.18875e-05	0.85354
ACSL1	0.00796371	0.61591
ACSL3	0.0200909	0.7072
RPS16	7.15105e-05	0.853036
ELOB	5.70757e-10	0.852633
FOXD4L5	0.000914845	0.852633
ACSM1	0.481616	0.623988
ATG16L1	5.49018e-12	0.852293
ACSM2B	0.0540086	0.622407
ACSM3	0.00110788	0.628536
ACSM4	0.0146325	0.628725
ACSM5	0.0039449	0.691517
ROMO1	0.000177461	0.851884
ACSS1	0.0345402	0.610949
ACSS2	0.556828	0.683214
ACSS3	0.031374	0.611392
ACTA1	0.00175551	0.688205
URB2	3.01243e-05	0.851846
ZRSR2	0.000865938	0.851287
KIF11	0.000247803	0.850892
ACTC1	0.00254375	0.691029
ACTG1	0.00985704	0.744517
SPAG9	8.48331e-12	0.850625
ALG2	1.39838e-05	0.849977
PLK1	0.000566018	0.849062
ACTL6B	0.00112491	0.668131
ACTL7A	0.0164088	0.686581
ACTL7B	0.173398	0.625825
ACTL8	0.0163696	0.663541
ACTL9	0.00638771	0.646747
ACTN1	0.0233101	0.637759
ACTN2	0.00550329	0.742142
ACTN3	0.0143921	0.63316
VMP1	2.01527e-09	0.848912
NAA25	2.01527e-09	0.848899
RAB14	0.000191892	0.848829
PAXBP1	8.34021e-05	0.848798
ATG7	5.49018e-12	0.848609
VPS16	2.67228e-11	0.84854
POLR3A	3.085e-05	0.847095
RRN3	7.28832e-06	0.846947
PWP2	2.13098e-05	0.846881
TCEB1	8.25302e-05	0.845908
ACTR8	0.0380794	0.793276
PSMD6	0.000649006	0.845824
VARS	4.09254e-05	0.84581
ACTRT3	0.0141661	0.643342
ACVR1	0.0434633	0.628811
ACVR1B	0.105925	0.692848
TOMM22	0.000354206	0.845264
ACVR2A	0.035218	0.606022
METTL14	1.75841e-06	0.845039
ACVRL1	0.0154816	0.680652
KEAP1	5.49018e-12	0.844711
ACY3	0.00323985	0.654496
ACYP1	0.0300284	0.697369
ACYP2	0.0784735	0.64936
ADA	0.015828	0.665322
ADA2	0.0242232	0.662035
ADAD1	0.00117734	0.684906
ADAD2	0.020671	0.643842
ADAL	0.138274	0.679189
NPC1	5.49018e-12	0.844384
DDX55	1.86375e-07	0.844211
KRR1	3.50506e-06	0.844173
ADAM15	0.00196164	0.66167
ADAM17	0.00219695	0.70148
ADAM18	0.001888	0.633941
ADAM19	0.0224566	0.630932
ADAM2	0.0313108	0.659661
ADAM20	0.0560044	0.684765
DHX33	1.79192e-06	0.844157
ADAM22	0.031136	0.616578
ADAM23	0.0260407	0.656392
ADAM28	0.0219435	0.598683
ADAM29	1	0.5773
GNB2L1	9.06043e-05	0.844057
ADAM32	0.00169684	0.622999
ADAM33	0.0427662	0.654056
ADAM7	0.361094	0.587047
ADAM8	0.0123934	0.663621
ADAM9	1	0.596075
POP1	9.98557e-09	0.84387
C1orf109	1.66185e-05	0.843728
ADAMTS10	0.00899289	0.678919
ADAMTS12	0.0650314	0.649342
ADAMTS13	0.0134413	0.643942
ADAMTS14	0.10717	0.62233
ADAMTS15	0.00204374	0.632809
ADAMTS16	0.00192186	0.688498
ADAMTS17	0.00518666	0.648369
ADAMTS18	0.0108779	0.677755
ADAMTS19	0.00516151	0.640073
PRDM10	5.0708e-06	0.843509
ADAMTS20	0.00157267	0.618386
ADAMTS3	0.377694	0.663164
ADAMTS4	0.0429456	0.671688
ADAMTS5	0.0471683	0.66146
ADAMTS6	0.0164142	0.642438
ADAMTS7	0.00169887	0.702556
ADAMTS8	0.00816149	0.635573
ADAMTS9	0.0108853	0.651735
ADAMTSL1	0.135521	0.606305
DTL	7.80592e-05	0.843131
ADAMTSL3	0.0163961	0.610998
ADAMTSL4	0.045957	0.692415
NSMCE3	0.00034125	0.84308
ADAMTSL5	0.0338832	0.687401
ADAP1	0.0118837	0.7345
ADAP2	0.176935	0.69651
SPDYE2B	5.27722e-05	0.842533
ADARB1	0.278633	0.626514
ADARB2	1	0.604785
ADAT1	0.0020385	0.658002
VPS33A	5.49018e-12	0.841942
SRP9	4.02462e-08	0.841849
ADCK1	0.00182484	0.621573
HCFC1	4.69531e-06	0.841465
ADCK3	0.00224282	0.734738
ADCK4	0.0469072	0.680135
LOC730268	8.11707e-06	0.84052
ADCY1	0.0124918	0.644966
ADCY10	0.0489068	0.690487
ADCY2	0.0129039	0.637531
WDR5	3.49033e-07	0.83986
ADCY4	0.00433463	0.647226
SMC3	1.40028e-05	0.839491
ADCY6	0.00871598	0.688704
ADCY7	0.279019	0.672874
ADCY8	0.00569145	0.652706
ADCY9	0.14895	0.626097
ADCYAP1	0.0290107	0.624927
ATG14	5.49018e-12	0.839425
ADD1	0.00392944	0.617925
ADD2	0.0111755	0.656723
UTP23	0.000328469	0.83924
ADGB	0.158572	0.641682
EXOSC9	0.000435748	0.838997
ADGRA2	0.005326	0.633975
ADGRA3	0.061401	0.690248
ADGRB1	0.00509402	0.683081
POLR2I	4.56502e-06	0.838782
ADGRB3	0.0393036	0.642095
ADGRD1	0.00375712	0.640219
ADGRD2	0.108346	0.626208
SRSF7	0.000394703	0.838668
ADGRE2	0.0077605	0.666053
ADGRE3	0.0100377	0.651616
ALG1L2	0.000304164	0.838393
ADGRF1	0.0132428	0.66638
ADGRF2	0.159386	0.657404
ADGRF3	0.082551	0.660766
TRIAP1	0.000341802	0.83836
ADGRF5	0.0424197	0.617935
ADGRG1	0.0392383	0.648267
ADGRG2	0.00217978	0.63416
ADGRG3	0.163992	0.645599
ATP6V1B2	0.000167457	0.838338
ADGRG5	0.0144347	0.629117
TBL3	8.82849e-06	0.838084
ADGRG7	0.0109393	0.673262
ADGRL1	1	0.639912
ADGRL2	0.115388	0.659302
BRCA1	4.09921e-05	0.838053
ADGRL4	0.010402	0.651781
NRF1	4.11373e-06	0.837781
ADH1A	0.0147095	0.606981
ADH1B	0.059115	0.585729
ADH1C	0.223084	0.656708
ADH4	0.129201	0.617576
ADH5	0.291496	0.634346
XRCC6	0.000528522	0.837609
ACTR1A	1.81792e-05	0.837092
CCT8	4.05834e-05	0.836986
ADI1	0.00335093	0.72308
ADIG	0.0122914	0.644534
COPG1	0.000199187	0.836969
F8A3	6.33076e-06	0.836909
ADIPOR2	0.00845178	0.640529
ADIRF	0.00290015	0.696351
ADK	0.0596254	0.665322
ADM	0.00281226	0.732958
ADM2	0.151318	0.676384
HINFP	0.000681233	0.836806
CPSF2	7.32005e-05	0.836795
ADNP2	0.00223979	0.660751
ADO	0.0626488	0.667036
RPP21	0.000742701	0.836773
GTF2H1	4.90264e-05	0.836773
ADORA2B	0.0204288	0.669096
ADORA3	0.00351534	0.683974
ADPGK	0.00208662	0.635121
ADPRH	0.00982894	0.645248
ADPRHL1	0.0113003	0.683969
ADPRHL2	0.0284408	0.617437
ADPRM	0.0014802	0.613934
ADRA1A	0.00827707	0.656898
ADRA1B	0.0482305	0.58619
ADRA1D	0.0030556	0.731508
ADRA2A	0.00809072	0.675679
ADRA2B	0.190315	0.661937
ADRA2C	0.00669856	0.641439
ADRB1	0.016467	0.627997
CCT7	0.000555362	0.836759
ADRB3	0.0589068	0.70781
ADRBK1	0.085394	0.629427
ADRBK2	0.00117572	0.655097
VPS4A	2.63248e-05	0.836497
MBTPS1	1.25544e-10	0.836418
ADSS	0.0229534	0.681746
RPL37	0.000468211	0.835763
ADTRP	0.0512357	0.602854
AEBP1	0.012742	0.647359
AEBP2	0.0131115	0.633077
AEN	0.00291268	0.657871
AES	0.00915354	0.71855
AFAP1	0.0614239	0.705598
NOP56	8.49795e-06	0.835757
AFAP1L2	0.148409	0.695259
AFDN	0.108003	0.711447
AFF1	0.00168963	0.738757
ATR	6.26696e-08	0.835597
AFF3	0.00489493	0.634589
AFF4	0.00290403	0.679755
YARS2	9.60208e-06	0.835256
AFG3L2	0.00273671	0.870461
AFM	1	0.626238
AFMID	0.00327158	0.689318
ARL2	0.000140519	0.835191
AFTPH	0.078275	0.643974
AGA	0.0122127	0.623933
AGAP1	0.00218351	0.637655
AGAP11	0.0230841	0.75922
LOC107984351	1.51874e-06	0.834447
AGAP3	0.00200284	0.68549
AGAP4	0.275477	0.64764
AGAP5	0.0012894	0.755418
AGAP6	0.00350776	0.701107
AGAP9	0.00900669	0.794275
AGBL1	0.00213048	0.654176
AGBL2	0.028012	0.651692
AGBL3	0.01536	0.619876
AGBL4	0.00280609	0.683557
TICRR	8.05302e-08	0.834439
LOC101929601	0.000817751	0.83431
AGFG1	0.148757	0.610697
AGFG2	0.469039	0.612922
THOC7	3.06402e-05	0.834249
USP8	4.00416e-08	0.834118
AGL	0.0177849	0.635456
EP400	5.2245e-05	0.833502
AGMO	1	0.630429
RRM1	0.000201078	0.833487
NGDN	1.75002e-05	0.833241
OR4F17	0.000110565	0.83309
AGO4	0.00720778	0.657979
DHX37	1.0546e-05	0.832841
AGPAT2	0.0101309	0.648486
MIIP	4.32896e-05	0.832727
AGPAT4	0.190943	0.620947
DDX39B	5.85065e-06	0.832687
WDR18	1.09877e-08	0.831876
PPP1R12A	2.38264e-05	0.831598
AGR2	0.00312986	0.658357
CNOT1	1.86794e-07	0.831497
AGRN	0.0239441	0.648327
VPS37A	7.11623e-11	0.831411
AGT	0.0347588	0.684111
AGTPBP1	0.022505	0.642489
AGTR1	0.372834	0.631385
AGTR2	0.0486162	0.634978
AGTRAP	0.00300781	0.634587
PABPC1	5.60945e-05	0.831339
GAR1	0.000129482	0.831201
SPCS3	1.5943e-05	0.831012
SAE1	0.000285643	0.83094
AHCYL1	0.0829441	0.686265
AHCYL2	0.00285383	0.633495
AHDC1	0.00518111	0.676806
AHI1	0.136907	0.625149
AHNAK	0.0020271	0.650256
AHNAK2	0.00174656	0.674696
AHR	0.312922	0.617513
AHRR	0.00668355	0.681846
AHSA1	0.00525297	0.631564
SUPT6H	0.000449887	0.830824
INTS4	0.000115575	0.830493
AHSP	0.0249383	0.611587
AICDA	0.00379661	0.642083
SETD1A	0.000724332	0.830212
ATG3	5.49018e-12	0.830051
GAPDH	5.9726e-06	0.829538
TOMM20	1.49452e-07	0.82924
AIFM2	0.00120354	0.652635
POLR1B	1.09599e-05	0.82904
AIG1	0.0564063	0.619111
AIM1	0.00345197	0.640137
AIM1L	0.19905	0.628727
RPL13	1.64316e-05	0.828818
ATXN10	0.000298858	0.828791
AIMP2	1	0.654574
SOD1	4.26777e-06	0.828713
AIPL1	0.165908	0.600349
AIRE	0.00425716	0.65911
WDR55	1.81271e-06	0.828388
AJUBA	0.0479542	0.680633
AK1	0.00340155	0.688185
AK2	0.0062239	0.687059
AK3	0.0129873	0.6835
AK4	0.320268	0.653659
LOC107987388	0.000764594	0.828354
ATP6V1D	1.62088e-06	0.82833
AK7	0.00383096	0.696898
POLRMT	6.70697e-05	0.828132
AK9	0.126856	0.633782
AKAP1	0.0197357	0.683845
RPLP1	2.15455e-05	0.827854
YARS	1.57027e-05	0.827616
AKAP12	0.0078103	0.634003
NOP10	9.71418e-06	0.82761
AKAP14	0.0268331	0.644172
AKAP17A	0.13443	0.672436
AKAP2	0.357214	0.619876
PCBP1	0.000699651	0.827002
AKAP4	0.00897206	0.63525
AKAP5	0.00324866	0.69745
AKAP6	0.00577948	0.638055
INTS5	0.00025181	0.8267
AKAP8	0.0807061	0.67876
NOP16	2.54209e-07	0.826346
CCT3	2.61519e-05	0.826212
EIF4A1	3.77714e-06	0.826209
SACM1L	0.000277875	0.826009
AKIRIN2	0.00359763	0.849611
AKNA	0.0098626	0.620645
AKNAD1	0.00199554	0.695124
AKR1A1	0.00184839	0.605947
AKR1B1	0.0554027	0.644879
DCTN5	8.061e-06	0.825401
RPS17	1.51934e-06	0.825376
AKR1C1	1	0.551614
AKR1C2	0.00284879	0.653239
MAT2A	4.947e-05	0.824964
AKR1C4	0.00221229	0.659074
AKR1D1	0.0139005	0.659379
AKR1E2	0.00258129	0.655651
AKR7A2	0.0123604	0.677059
AKR7A3	0.0338035	0.634746
SQSTM1	2.01527e-09	0.824855
GPR89B	2.95286e-05	0.824612
TTC1	6.73459e-10	0.82435
AKT2	0.00898501	0.657749
AKT3	0.00332384	0.615355
FCF1	1.39191e-07	0.82409
TPRKB	0.000635007	0.824002
ALAS1	0.00244103	0.684852
ALAS2	0.362369	0.606136
ALB	0.0119527	0.656518
ALCAM	0.00362807	0.60092
ALDH16A1	0.00364961	0.740143
ALDH18A1	0.154129	0.613128
UBE3A	0.000186645	0.823802
LIN52	1.8213e-05	0.823441
LOC102724159	7.56941e-05	0.823413
ALDH1B1	0.374704	0.684115
ALDH1L1	0.00521772	0.681591
HAUS3	0.000215358	0.823347
ALDH2	0.0116657	0.640192
TBCC	0.000334391	0.823324
ALDH3A2	0.00404472	0.694232
SF3B6	2.93475e-05	0.823252
NAA30	3.12079e-09	0.823219
ALDH4A1	0.0140688	0.627607
ALDH5A1	0.0061214	0.682083
ALDH6A1	0.177199	0.673612
ALDH7A1	0.0560045	0.656905
ALDH8A1	0.00363349	0.664519
ALDH9A1	0.0196205	0.631975
ALDOA	0.00209516	0.843303
EIF2S3	0.000130532	0.822895
DDX18	3.9788e-05	0.822804
TBC1D3I	4.26003e-06	0.82274
ALG10	0.117698	0.704855
ALG10B	0.00483681	0.662566
ESPL1	0.00030161	0.822428
ATG10	5.49018e-12	0.822127
ALG13	0.0633243	0.831116
ALG14	0.0243261	0.683279
ALG1L	0.00944504	0.704447
RPL38	0.000819518	0.822047
PGD	4.33792e-11	0.821981
EIF3G	0.000172588	0.821877
GOLGA6L22	0.000148184	0.821758
SEC24C	1.9633e-09	0.821511
YBX1	2.56424e-05	0.821211
LOC107987004	0.000894906	0.821206
CDC42	0.000261037	0.821187
ALKAL1	0.0420512	0.6632
ALKBH1	0.0315925	0.676219
ATG4B	5.49018e-12	0.821174
ALKBH3	0.0030658	0.701784
ALKBH4	0.04653	0.695613
ALKBH5	0.016151	0.691867
ALKBH6	0.00713428	0.757698
CLTC	5.06917e-05	0.821057
ALKBH8	0.00332511	0.681015
ALLC	0.171802	0.701736
ALMS1	0.00329252	0.707331
ALOX12	0.0655921	0.603936
ALOX12B	0.00105522	0.629747
ALOX15	0.00162503	0.642887
EEF1A1	0.000185407	0.821045
ALOX5	0.0845628	0.609782
ALOX5AP	0.013472	0.699067
ALOXE3	0.0121952	0.62299
ALPI	0.0123288	0.628723
ALPK1	0.247324	0.649618
ALPK2	0.00191154	0.659941
ALPK3	0.0139175	0.692108
ALPL	0.00722252	0.654016
ALPP	0.0242568	0.668786
ALPPL2	0.576062	0.604401
DUT	2.26075e-06	0.820414
ALS2CL	0.053213	0.615006
FDX1L	0.000253475	0.820017
ISL2	0.000410268	0.819173
ALX1	0.00626651	0.622449
ALX3	0.0517113	0.627149
ALX4	0.650888	0.600971
ALYREF	0.00305356	0.798543
AMACR	0.166433	0.614553
AMBN	0.00543504	0.65373
AMBP	0.313483	0.583407
AMBRA1	0.0105772	0.772483
NCAPH	9.21844e-06	0.81877
AMDHD1	0.00197091	0.667998
AMDHD2	0.0205327	0.619867
AMELX	0.00180878	0.613626
AMELY	0.00534113	0.613165
AMER1	0.00203026	0.642746
AMER2	0.0419223	0.656
AMER3	0.0035999	0.693272
AMFR	0.0489823	0.62861
ADSL	2.3964e-05	0.818511
AMHR2	0.0132389	0.694705
AMICA1	0.905775	0.555339
AMIGO1	0.00752881	0.671457
PDCD11	2.80166e-05	0.818344
AMIGO3	0.205735	0.679152
NCL	0.000119887	0.818035
SRSF3	0.000105223	0.817862
PMVK	5.49018e-12	0.817817
AMN1	0.140198	0.604899
AMOT	0.0136087	0.613323
AMOTL1	0.833263	0.564071
AMOTL2	0.0172562	0.662515
AMPD1	0.0319433	0.654924
AMPD2	0.00498493	0.654599
AMPD3	0.00941948	0.638628
RCL1	5.61352e-06	0.81781
CSE1L	2.20453e-05	0.817627
AMTN	0.00902266	0.691224
AMY1A	0.0352835	0.747343
GINS1	4.91014e-07	0.817548
AMY1C	0.0118129	0.701021
AMY2A	0.00526173	0.7282
AMY2B	0.203287	0.59465
AMZ1	0.0390181	0.654523
AMZ2	0.00285936	0.708409
ANAPC1	0.00190136	0.738301
ANAPC10	0.158466	0.754335
ANAPC11	0.116631	0.853284
HNRNPH1	0.000814607	0.817222
EPG5	4.0946e-08	0.817144
DDX41	2.11329e-07	0.817063
ANAPC2	0.0416877	0.876533
ANAPC4	0.00146879	0.716139
ANAPC5	0.00111875	0.847045
ANAPC7	0.0187838	0.597962
ANG	0.0100837	0.668986
SOX17	0.000916115	0.816852
ANGEL2	0.0335324	0.66088
POLA2	0.000142166	0.816794
ANGPT2	0.00489738	0.652087
DHX35	0.000132289	0.816532
U2SURP	1.32494e-05	0.816335
ANGPTL2	0.00757634	0.717288
VPS36	7.79983e-07	0.816188
ECT2	6.89941e-05	0.816182
PPA1	6.77285e-06	0.81607
ANGPTL6	0.0018642	0.721206
ANGPTL7	0.00401589	0.611237
ANGPTL8	0.0731044	0.73659
ANHX	0.0210149	0.65111
TRAPPC1	0.000799975	0.815859
PIK3CA	4.1822e-06	0.815821
PPP1R8	4.98881e-09	0.815798
RNPC3	0.000104767	0.8156
ANKDD1A	0.204531	0.642937
ANKDD1B	0.0469467	0.655854
ANKEF1	0.00291205	0.623375
ANKFN1	0.0292713	0.661257
ANKFY1	0.0113275	0.628904
TRNT1	1.1603e-05	0.815366
VPS18	5.49018e-12	0.815004
RBM17	2.37215e-05	0.814741
ANKIB1	0.0748781	0.61797
ANKK1	0.0214532	0.676792
ANKLE1	0.00770088	0.659769
ANKLE2	0.0160423	0.817206
ANKMY1	0.0850889	0.675082
ANKMY2	0.497148	0.627966
MIS18A	0.000510268	0.814734
ANKRD1	0.0046028	0.690443
ANKRD10	0.0509816	0.59541
GOLGA8S	7.18109e-05	0.814464
ESF1	1.75508e-06	0.814298
ANKRD13A	0.453446	0.663936
MRPL54	2.73489e-05	0.814137
ANKRD13C	0.00874961	0.634556
ANKRD13D	0.00721217	0.650831
ANKRD16	0.0844409	0.620841
PRMT1	2.182e-09	0.814097
ANKRD18A	0.131893	0.641419
NDNL2	0.000486582	0.814094
ANKRD2	0.0101277	0.676418
ANKRD20A1	0.00591746	0.719596
ANKRD20A2	0.0474019	0.763524
ANKRD20A3	0.00246748	0.785296
ANKRD20A4	0.00227835	0.754539
ANKRD22	0.00303817	0.660756
ANKRD23	0.00219758	0.673143
ANKRD24	0.0113195	0.685655
ANKRD26	0.0149007	0.660936
ANKRD27	0.160186	0.63033
TIMM10	1.15444e-07	0.813872
ANKRD29	0.0488427	0.602214
ATP5E	9.57069e-06	0.813767
ANKRD30B	0.0308763	0.699567
ANKRD30BL	0.0910668	0.734205
ANKRD31	0.00306071	0.664032
ANKRD32	0.0324942	0.648136
ANKRD33	0.085095	0.711992
HMGCS1	9.65666e-05	0.813755
ANKRD34A	0.0176699	0.680811
ING1	0.000203173	0.813654
ANKRD34C	0.00712544	0.689049
ANKRD35	0.0301492	0.699959
ANKRD36	0.0315684	0.639913
KRI1	1.59946e-06	0.81332
ANKRD36C	0.00239332	0.690879
NUP62	0.000639904	0.813067
ANKRD39	0.00337913	0.74578
TUBGCP3	0.000120724	0.812909
ANKRD42	0.00797029	0.666834
ANKRD44	0.00656046	0.653895
ANKRD45	0.0399913	0.650244
ANKRD46	0.00171794	0.665777
SNIP1	3.16765e-05	0.812836
ANKRD50	0.0158075	0.67065
ANKRD52	0.0055673	0.716793
ANKRD53	0.0019377	0.715288
AP2M1	9.94333e-10	0.812782
TAF1C	9.4989e-05	0.812546
ANKRD6	0.0036445	0.667092
SEC63	4.58172e-08	0.812517
ANKRD61	0.149922	0.639422
ANKRD62	0.0177923	0.692515
ANKRD63	0.0374227	0.743565
ANKRD65	0.0220777	0.674597
ANKRD66	0.00343756	0.602051
ANKRD7	0.00494416	0.640703
ANKRD9	0.00560641	0.741153
PPP6C	4.67012e-10	0.812235
ANKS1B	0.0060714	0.679007
HAUS5	0.000334395	0.811552
SMN1	2.56768e-05	0.811496
ANKS6	0.467572	0.666795
ANKUB1	0.0150362	0.717488
ANKZF1	0.00415338	0.658164
ANLN	0.0897409	0.740744
RPA1	4.8378e-05	0.810897
ANO10	0.0100594	0.611538
ANO2	0.00360661	0.639874
ANO3	0.0240605	0.628515
ANO4	0.0391253	0.648287
HAUS4	0.000226057	0.810603
PTPA	0.00034125	0.810261
ANO7	0.00118568	0.656852
ANO8	0.00333315	0.708264
ANO9	0.21066	0.622599
ANOS1	0.00721619	0.660816
ANP32A	0.00270638	0.626509
ANP32B	0.145451	0.684429
EIF3D	1.25724e-06	0.81019
HIST2H3A	3.72165e-05	0.80996
LOC107985798	2.59657e-07	0.809916
ANPEP	0.0640043	0.634199
ATG12	5.49018e-12	0.809891
ANTXR2	0.481773	0.652573
ANTXRL	0.00180116	0.715983
ANXA1	0.0741452	0.64371
ANXA10	0.00110136	0.634661
WDR77	1.07672e-07	0.809862
ANXA13	0.0214713	0.659326
SF3A3	8.44662e-05	0.809692
ANXA2R	0.173035	0.651572
LSM10	1.24051e-08	0.809348
ANXA4	0.00334151	0.625174
ANXA5	0.00116822	0.627681
ANXA6	0.0199087	0.647685
ANXA7	0.0133686	0.623743
ANXA8	0.0010044	0.638552
ANXA8L1	0.00905753	0.658034
ANXA9	0.00334916	0.700409
AOAH	1	0.630648
LOC112267859	6.6314e-06	0.809312
AOC2	0.00805098	0.730262
AOC3	0.0238485	0.6594
AOX1	0.0233959	0.715066
AP1AR	0.466199	0.639492
AP1B1	0.0123516	0.683476
LAMTOR3	5.49018e-12	0.809278
AP1G2	0.0260667	0.716815
TSC2	5.49018e-12	0.80918
AP1M2	0.00440148	0.664921
WEE1	0.000254075	0.808646
AP1S2	0.12656	0.718843
AP1S3	0.003052	0.642126
PGAM1	0.000484073	0.808231
AP2A2	0.119981	0.640571
MRPL47	0.000229945	0.808002
TFB2M	8.81055e-07	0.807951
SARS2	0.000884498	0.807905
BANF1	7.32785e-05	0.807884
SYS1	3.32749e-07	0.807521
TUBGCP2	1.36744e-05	0.807431
EEF1G	3.45091e-07	0.807259
RRS1	2.63118e-05	0.80705
AP3S1	0.00197899	0.61861
AP3S2	0.00782403	0.666657
LSG1	2.92787e-08	0.806772
HIST1H2AI	2.2324e-05	0.806293
LOC102724642	0.000109125	0.806199
NAA35	4.32843e-08	0.806117
AP5B1	0.00761214	0.70065
AP5M1	0.0144394	0.654211
CAMLG	1.14257e-06	0.806076
AP5Z1	1	0.653435
CBWD3	0.000132321	0.806046
ZBTB11	9.30912e-05	0.80597
APBA2	0.0138325	0.669131
APBA3	0.012836	0.638583
APBB1	0.00437507	0.715806
APBB1IP	0.00223888	0.662393
APBB2	0.229702	0.632001
APBB3	0.00545879	0.644757
APC	0.00154395	0.687909
APC2	0.0214997	0.708512
APCDD1	0.00347633	0.64324
COG8	5.43295e-05	0.805785
APCS	0.604304	0.633643
APEH	0.093084	0.659513
APELA	0.0265146	0.632249
APEX1	0.00391366	0.612369
SLC25A51	0.000511323	0.805542
CHMP7	4.45694e-06	0.805193
APH1B	0.00430831	0.71053
CTDP1	0.000217398	0.805011
APIP	0.0431822	0.683302
APITD1	0.00152514	0.726943
YKT6	5.37262e-08	0.804986
APLF	0.00624861	0.649127
APLN	0.710519	0.591441
APLNR	0.00631152	0.667913
MIS12	9.35133e-05	0.804877
APLP2	1	0.622919
APMAP	0.0047095	0.657278
CDC5L	0.000397615	0.804685
FTSJ3	0.000489114	0.804617
APOA2	0.00223252	0.654916
B3GNT6	1.03545e-06	0.804398
APOA5	0.0386587	0.721208
TELO2	8.22841e-05	0.804346
APOBEC1	0.0446534	0.631393
APOBEC2	0.00116782	0.676721
APOBEC3A	0.367922	0.681059
INTS11	8.82579e-07	0.804057
APOBEC3C	0.0236281	0.709946
APOBEC3D	0.153705	0.69234
APOBEC3F	0.0199855	0.624503
APOBEC3G	1	0.649248
APOBEC3H	0.0483983	0.625463
APOBEC4	0.00386184	0.667992
OPA1	6.56153e-06	0.803881
ATP6V1A	0.000276276	0.803795
ARF4	6.87026e-05	0.803493
APOC3	0.00109351	0.641924
HGS	4.61824e-05	0.803186
APOD	0.32486	0.676527
APOE	0.00346306	0.710103
APOF	0.00592067	0.701206
EIF1AX	0.000781263	0.803121
APOL1	0.00471393	0.693154
TAF10	8.63035e-05	0.803039
APOL3	1	0.668161
APOL4	0.0180755	0.619745
APOL5	0.117645	0.712128
APOL6	1	0.628892
APOLD1	0.00220513	0.713265
ACLY	0.000450892	0.803036
CHCHD4	6.08135e-05	0.802861
APOOL	0.00130638	0.623445
CCT4	0.000129173	0.802776
CIAO1	2.97114e-07	0.802663
APPBP2	0.00820025	0.683538
APPL1	0.00811546	0.629517
APPL2	0.051902	0.663291
APRT	0.281574	0.662726
NUP88	0.000531209	0.802657
AQP1	1	0.586778
AQP10	0.438584	0.698246
SKA1	0.000364384	0.802519
AQP12A	0.00107256	0.64909
AQP12B	0.256489	0.612875
AQP2	0.11045	0.638304
PTCHD2	0.000240933	0.802498
AQP4	0.090782	0.626113
GABPB1	5.50403e-09	0.802494
ARIH1	8.66393e-10	0.80227
AQP7	0.0111233	0.724569
NOP14	3.9449e-05	0.802083
CHRNA10	2.42833e-07	0.80203
AQR	0.0441853	0.713614
ZNHIT3	0.000210018	0.801853
PCID2	8.57686e-05	0.801435
MTOR	1.91808e-06	0.801319
GTF2H4	2.04195e-07	0.801313
ARAP3	0.1045	0.662475
ARC	0.00216338	0.708984
ATP6V1F	7.50448e-09	0.801299
AREG	0.00285316	0.652696
AREL1	0.02071	0.667051
USP9X	0.000103598	0.801038
ARF3	0.0349471	0.757765
CWC15	0.00021687	0.80102
ARF5	0.289226	0.620407
ARF6	0.00385524	0.72539
ARFGAP1	0.00114161	0.675763
ARFGAP2	0.00239551	0.681013
ARFGAP3	0.00128151	0.669639
EIF3CL	0.000240974	0.800893
PIKFYVE	1.48328e-10	0.80086
ARFGEF3	0.231828	0.60707
ARFIP1	0.757703	0.601912
PELP1	0.000674857	0.800847
POLR2E	0.000649032	0.800814
ARG1	0.32014	0.636713
ARG2	0.218195	0.628496
KRTCAP2	2.5424e-07	0.800775
SF3A1	9.71894e-06	0.80069
VPS51	1.07588e-09	0.80041
ARHGAP10	0.155934	0.670588
ARHGAP11A	0.00327179	0.698011
RNPS1	0.000458316	0.800353
CDIPT	9.0606e-06	0.800033
ARHGAP15	0.0698675	0.736775
ARHGAP17	0.00946513	0.666853
ARHGAP18	0.0542923	0.64943
ARHGAP19	0.101235	0.67958
ARHGAP20	0.00426648	0.678899
ARHGAP21	0.0424697	0.658796
ARHGAP22	0.00461314	0.651723
ARHGAP23	0.0642487	0.674758
PGK1	7.98546e-07	0.799923
LOC107987389	0.000319363	0.799623
BNIP1	1.10672e-07	0.79945
ARHGAP27	0.00142538	0.819453
ARHGAP28	0.0583056	0.645721
ARHGAP29	0.438162	0.626666
ARHGAP30	0.0171717	0.660376
NXF1	0.000626487	0.799448
ARHGAP32	0.160822	0.609527
ARHGAP33	0.00714311	0.663379
ARHGAP35	1	0.670704
ARHGAP36	0.00161431	0.647009
CSNK2B	9.65322e-06	0.799182
KANSL2	7.03774e-06	0.799018
ISCA2	1.05544e-06	0.798965
LOC100996763	0.000381164	0.798836
ARHGAP44	0.0160374	0.674613
LOC101060022	4.04784e-06	0.798327
ARHGAP5	0.00413561	0.658664
ARHGAP6	1	0.625533
METTL3	1.47159e-05	0.798317
UPF1	0.000875491	0.798037
TMEM199	2.18968e-09	0.797739
ARHGDIB	0.277769	0.641382
ARHGDIG	0.0601356	0.589749
ARHGEF1	0.0467301	0.658103
ARHGEF10	0.00264596	0.705459
ARHGEF10L	0.0224912	0.663662
LOC101929805	1.77387e-05	0.797735
ARHGEF12	0.130216	0.634767
ACTR2	0.000640862	0.797691
ARHGEF16	0.179238	0.65467
ARHGEF17	0.00237525	0.682587
ARHGEF18	0.00299223	0.64947
ARHGEF19	0.0100329	0.702873
ARHGEF2	0.00246577	0.696094
FOXD4L3	1.37916e-06	0.797689
TEX10	0.000564412	0.797686
SUDS3	6.27774e-05	0.797656
GOLGA6L1	0.000355177	0.797499
ARHGEF33	0.0113067	0.639398
ARHGEF35	0.0067095	0.645529
OR4F16	2.88993e-06	0.797089
ARHGEF38	0.0660068	0.645918
ARHGEF39	0.0386578	0.682964
ARHGEF4	0.00497444	0.715805
ACTR5	4.04452e-09	0.796831
ARHGEF5	0.0105831	0.632574
ARHGEF6	0.0166842	0.636141
GINS4	0.000776346	0.796798
ARHGEF9	0.0166247	0.629799
HAUS6	1.97245e-05	0.796784
ARID1B	0.00334038	0.665257
RPS15A	0.000382187	0.796612
ARID3A	0.0181044	0.668313
ARID3B	0.14427	0.650664
CDK13	4.58956e-11	0.796575
CHORDC1	8.48331e-12	0.796554
FANCC	0.000460237	0.796416
ARID5A	0.00858092	0.668258
ARID5B	0.0173082	0.655541
VRK1	4.47472e-09	0.796349
NOL7	4.54274e-05	0.79622
NAA10	5.95488e-05	0.796104
BSPRY	0.00018378	0.796025
ARL10	0.00241465	0.63629
ACTB	0.000159659	0.79602
PYGM	8.21776e-05	0.795905
ARL13B	0.00650824	0.648729
ARL14	0.0986912	0.636238
ARL14EP	0.00102656	0.694277
CDC37	2.09089e-07	0.79582
RPL19	0.000106488	0.795115
NAE1	6.37295e-05	0.794611
C19orf25	2.29244e-07	0.794535
ARL17B	0.0755722	0.698682
WDR46	0.000105307	0.794402
EIF1AD	0.000109738	0.794186
ARL3	0.0291868	0.6575
ARL4A	0.0130309	0.760531
ARL4C	0.0219179	0.66932
ARL4D	0.0029602	0.735599
ARL5A	0.0575607	0.617408
ARL5B	0.0255902	0.633318
ARL5C	0.00150232	0.646904
ARL6	0.350765	0.637811
ARL6IP1	0.00183398	0.720751
ARL6IP4	0.128062	0.652469
ARL6IP5	0.0883812	0.648914
ARL6IP6	0.0103271	0.754598
OR52E1	0.000221281	0.794097
LAMTOR2	1.135e-10	0.794047
SKOR1	2.14025e-07	0.793968
ARMC1	0.178628	0.632577
ARMC10	0.00192212	0.737997
ARMC12	0.00753959	0.628931
ARMC2	0.159064	0.66227
ARMC3	0.0150113	0.688147
ARMC4	0.0361839	0.649894
ARMC5	0.00989499	0.644527
ARMC6	0.204172	0.641278
LAS1L	8.23752e-05	0.793769
ARMC8	0.0655605	0.681751
ARMC9	0.0490666	0.652551
ARMCX1	0.0450476	0.638696
ARMCX2	0.00468661	0.719843
ARMCX3	0.0505398	0.63297
ARMCX4	0.0946271	0.64767
ARMCX5	0.00394305	0.625226
ARMCX5-GPRASP2	0.00579822	0.642776
SOX10	0.000119573	0.793646
ARMH2	0.228175	0.655199
ARMS2	0.0871757	0.622575
ARMT1	0.126815	0.630177
ARNT	0.00105342	0.665334
ARNT2	0.005046	0.631061
ARNTL	0.0650616	0.681736
ARNTL2	0.00873059	0.701773
ARPC1A	0.00358165	0.691396
CSTF1	3.73942e-05	0.79359
TMA16	3.34744e-06	0.793381
DDX42	1.80661e-06	0.793269
ARL1	2.68254e-08	0.793218
NCAPD2	0.000965935	0.793002
TMED2	4.33792e-11	0.792898
ARPC5L	0.00307988	0.676152
ARPIN	0.360657	0.646983
ARPP19	0.00746596	0.656881
CCT5	0.000261496	0.792511
ATP6V1E1	7.14279e-05	0.792084
ARRB1	0.0331636	0.684777
ARRB2	0.00246289	0.63101
FAM157A	4.84376e-07	0.792001
SEPSECS	5.05404e-06	0.791976
ISY1	5.34391e-05	0.791824
ARRDC4	0.270768	0.611554
ARRDC5	0.042557	0.65251
ARSA	0.00594305	0.679524
DPH2	1.46551e-06	0.791624
ARSD	0.0266724	0.60861
POP4	3.80415e-05	0.791603
CSTF3	8.07226e-05	0.791253
CCZ1	5.49018e-12	0.790845
ARSH	0.0380544	0.623967
CDK9	0.000244594	0.790596
ARSJ	1	0.631024
ARSK	0.00193805	0.687693
ART1	0.146144	0.657482
ART3	0.0127472	0.684462
ART4	0.506576	0.590731
ART5	0.00140417	0.661348
ARTN	0.00209196	0.65415
ARV1	0.00654587	0.630815
ARVCF	0.00282171	0.71762
MED12	4.01758e-09	0.790592
AS3MT	0.00834781	0.635659
MAP2K5	1.27372e-05	0.790337
ASAH2	0.00148574	0.640891
MPHOSPH10	0.000154354	0.790268
ASAP1	0.00269367	0.650169
PRPF38B	0.000888392	0.790221
ASAP3	0.00178279	0.682186
ASB1	0.0193735	0.635466
WTAP	7.79983e-07	0.790095
SYF2	0.000252292	0.790037
ASB12	0.00572573	0.647084
ASB13	0.0174462	0.678563
ASB14	0.0109626	0.666132
ASB15	0.0011846	0.661511
ASB16	0.0134554	0.718598
ASB17	0.0947485	0.656368
ASB18	0.0484987	0.666054
ASB2	0.0115513	0.610946
ASB3	0.00514276	0.65912
ASB4	0.00492832	0.653089
ASB5	0.556995	0.633217
ASB6	0.0898711	0.687884
GOLGA6L4	0.000441183	0.790025
ASB8	0.00589258	0.621576
AP2S1	1.80994e-11	0.789834
ASCC1	0.0020084	0.683719
ACTR10	0.000150463	0.789563
INTS8	0.000258883	0.789479
ASCL1	0.00653046	0.698778
ASCL2	0.0290564	0.659883
DDX20	0.000267715	0.789387
ASCL4	0.0723273	0.68469
ASCL5	0.00162822	0.681064
ASDURF	0.0933135	0.730924
DHDDS	0.000802494	0.789303
LOC100996911	9.85777e-05	0.789016
TSR2	2.09563e-05	0.788881
KAT7	0.000134152	0.788744
POLD2	0.000185273	0.788566
ATOH8	1.12201e-06	0.788556
AAMP	0.000122175	0.788499
ASIC2	0.00771927	0.655184
ASIC3	0.00104411	0.668915
TPR	0.000170746	0.788494
ASIC5	0.00510158	0.605761
ASIP	0.00524342	0.727293
ASL	0.00366584	0.624203
ASMT	0.201747	0.587364
NFKBIE	5.78689e-05	0.788493
ATP6AP1	1.86907e-09	0.788321
KCTD10	3.60041e-10	0.788143
ASNSD1	0.0770264	0.656724
ASPA	0.020667	0.632057
ASPDH	0.00114457	0.678084
ASPG	0.0188027	0.690354
IMP3	0.000123686	0.787848
ASPHD1	0.159832	0.65508
ZNF91	3.42445e-05	0.787765
ASPM	0.0303105	0.713989
ALG11	2.7653e-05	0.787759
EMC7	1.81307e-05	0.787512
ARL17A	0.000919896	0.787473
ASRGL1	0.00154857	0.642693
ASS1	0.00140655	0.689416
ASTE1	0.0183538	0.66096
ASTL	0.00438859	0.75568
ASTN1	0.131188	0.612411
ASTN2	0.429934	0.612207
ASXL1	0.00197838	0.666215
STIL	4.55711e-05	0.787269
ASXL3	0.0043082	0.62562
KANSL1	1.24484e-05	0.787227
ATAD1	0.0305575	0.706792
ATAD2	0.276172	0.766571
ATAD2B	0.0535204	0.618225
ATAD3A	0.00751203	0.603118
ATAD3B	0.00933862	0.722415
ATAD3C	0.0361086	0.639778
TFDP1	0.000112374	0.787196
ATAT1	0.132634	0.648331
ATCAY	0.00544312	0.692355
ATE1	0.00215863	0.666685
ATF1	0.0565856	0.748568
ATF2	0.0340212	0.654668
DDX52	4.13681e-05	0.787028
NOB1	0.000570601	0.787012
HAUS7	0.000865037	0.786896
ATF6	0.00719872	0.688066
ATF6B	0.0220946	0.638691
ATF7	0.0304004	0.72924
MTHFD1	5.8215e-05	0.786859
ATF7IP2	0.00105293	0.694178
ZC3H18	0.00013933	0.786726
QTRT2	3.11059e-05	0.786708
CAND1	5.95813e-11	0.786644
SLC33A1	1.09956e-07	0.786585
UBAP1	6.48273e-07	0.786545
TRMT5	0.000413418	0.786506
ATG16L2	0.0686803	0.701322
DHPS	3.02498e-10	0.786498
ATG2B	0.0680097	0.639905
TFRC	3.19685e-07	0.786224
ATG4A	0.00190007	0.653737
RPS19BP1	0.000148047	0.786171
ATG4C	0.0303262	0.700633
XRN1	3.24788e-05	0.786085
TMEM41B	3.75907e-05	0.786061
SETD2	9.96551e-07	0.785788
PREB	3.06935e-06	0.785732
ATG9B	0.0249832	0.660741
ATHL1	0.0046212	0.69586
UBE4B	7.3115e-07	0.785727
ATL1	0.41649	0.63332
ATL2	0.00977197	0.701643
SPATA5	2.22392e-06	0.78572
ATM	1	0.609061
RTEL1	4.11567e-06	0.785674
ATN1	0.00747323	0.623641
ATOH1	0.0052836	0.611306
DCDC2C	0.000491631	0.785637
ATP6V1C1	2.8666e-09	0.785621
SFSWAP	0.000231615	0.785608
ATP10A	0.00763431	0.624071
ATP10B	0.457765	0.592709
ATP10D	0.00870499	0.622847
ATP11A	0.0074345	0.667592
GOLGA6C	6.39504e-07	0.78541
ATP11B	0.00821077	0.689094
NFYC	1.60232e-05	0.78535
ATP12A	0.0455865	0.622938
DPPA2	0.000269787	0.785195
ATP13A2	0.00731171	0.6918
AK6	1.30661e-08	0.785115
KCNQ4	1.04175e-06	0.785092
ATP13A5	0.0310838	0.633891
ATP1A1	0.0435552	0.750203
ATP1A2	0.00415951	0.663688
ATP1A3	0.0555149	0.66357
ATP1A4	0.00922803	0.649749
GPR89A	8.37361e-06	0.78487
ARFRP1	8.86159e-07	0.784793
SNAPC4	3.82439e-05	0.784668
ATP1B4	0.013083	0.643634
ATP2A1	0.00686141	0.70921
ATP2A2	0.124152	0.828165
ATP2A3	0.00506383	0.679118
MRPL38	5.4291e-05	0.784608
ATP2B2	0.0103524	0.714465
ATP2B3	0.00544406	0.633925
ATP2B4	0.00302018	0.629133
CDC20	5.36378e-07	0.784539
ATP2C2	0.00125111	0.66875
PDZK1	8.5497e-05	0.784445
ATP4B	0.0739251	0.680133
ATP5A1	0.278303	0.80174
ATP5B	0.00118594	0.738329
ATP5C1	0.14229	0.685944
ATP5D	0.105449	0.754773
RAD51	3.91485e-05	0.78426
ATP5F1	0.00113731	0.766343
ATP5F1C	0.0147835	0.643238
NAA20	1.71059e-10	0.784216
CCNK	0.000686149	0.784183
ATP5G3	0.0026094	0.656045
ATP5H	0.0254659	0.791551
ATP5I	0.0279715	0.794644
ATP5J	0.0186304	0.734462
ATP5J2	0.105445	0.805974
ATP5J2-PTCD1	0.00102975	0.691538
ATP5L	0.00160876	0.746458
SEC13	0.000654066	0.783915
ATP5MC1	0.43299	0.673852
ATP5O	0.004507	0.769815
EIF3A	0.000106699	0.783906
FBXL22	0.000593545	0.783871
ATP6	0.0588604	0.626179
RPS25	0.000141687	0.783653
ATP6AP1L	0.00815241	0.71434
TSC1	3.40947e-11	0.783436
NUP160	4.14098e-05	0.7834
ATP6V0A2	0.00196219	0.62186
GNL3L	6.08435e-05	0.783177
ALG1	7.51039e-05	0.783138
ATP6V0D1	0.00253855	0.813823
ATP6V0D2	0.042627	0.63796
PAFAH1B1	1.06626e-07	0.782978
ATP6V0E2	0.149077	0.664469
SART1	3.79633e-05	0.782978
ATP6V1B1	0.0325078	0.614643
FLII	0.000251337	0.782892
PPAN-P2RY11	2.86754e-05	0.782831
ATP6V1C2	0.0185917	0.608581
COPS4	7.15795e-05	0.782783
DNAI2	0.000256457	0.782725
ATP6V1E2	0.00171433	0.70389
ORC6	0.00020858	0.782654
CDT1	4.11837e-05	0.782539
ATP6V1G2	0.00497091	0.656347
HIST1H4K	0.000744473	0.782516
ATP6V1H	0.0142598	0.788449
ATP7A	0.326651	0.619032
ATP7B	0.0465554	0.639346
LSM11	4.78326e-08	0.782515
ATP8A1	0.0218671	0.68728
ATP8A2	0.0209472	0.649659
ATP8B1	0.046236	0.627709
ATP8B2	0.00138988	0.644372
ATP8B3	0.0533933	0.618537
ATP8B4	0.00316071	0.669974
ATP9A	0.00692638	0.637563
ATP9B	0.00496504	0.655127
ATPAF1	0.0110128	0.7121
ATPAF2	0.00644827	0.655306
ATPIF1	0.00226018	0.709243
ZCCHC9	2.2735e-05	0.78248
MRGBP	3.43844e-05	0.78247
ATRIP	0.0023534	0.747367
ATRN	0.0581179	0.663005
ATRNL1	0.00231973	0.648943
NUBP2	9.47982e-05	0.782428
EIF4G2	9.04402e-09	0.782414
USO1	2.05305e-07	0.782339
ATXN1L	0.00548324	0.676825
GABPA	2.96155e-08	0.782324
UTP20	0.0004129	0.782279
PIP5KL1	0.00033599	0.782078
ATXN3L	0.00128356	0.661104
ATXN7	0.00486748	0.641269
SUGP1	0.000142644	0.781921
NUDT4	3.4063e-05	0.781823
NPIPB9	0.000349222	0.781765
ATXN7L3B	0.322158	0.655457
AUH	0.00394293	0.680026
AUNIP	1	0.653407
AUP1	0.00131555	0.667909
AURKA	0.064175	0.739598
AURKAIP1	0.0270622	0.708616
AURKB	0.00103315	0.78063
AURKC	0.0308714	0.733937
AUTS2	0.00421201	0.641476
AVEN	0.245458	0.664519
AVIL	0.119845	0.655968
AVL9	0.00665168	0.646235
AVP	0.00350652	0.717942
PPP1CB	5.59673e-05	0.781541
AVPR1A	0.00298501	0.627881
BCL2L2-PABPN1	0.000130063	0.781433
ZSWIM8	3.48069e-05	0.78139
RNF103-CHMP3	0.000246772	0.781297
AWAT2	0.00379329	0.609881
AXDND1	0.129196	0.657077
METTL16	0.00063616	0.781154
AXIN2	0.00854124	0.664451
AXL	0.0773453	0.633751
AZGP1	0.0543247	0.700622
AZI2	0.00410335	0.684595
C9orf40	3.81032e-06	0.781091
ATXN7L3	3.41461e-07	0.780998
EPOR	2.56665e-06	0.780978
B2M	0.0011902	0.657187
B3GALNT1	1	0.57941
B3GALNT2	0.412327	0.584177
RBBP5	4.91111e-05	0.78081
PNMA8B	0.000300369	0.780599
ILF2	1.33232e-05	0.780489
B3GALT5	0.0447975	0.669454
B3GALT6	0.0888469	0.615541
B3GALTL	0.0367187	0.645293
B3GAT1	0.407229	0.59423
B3GAT2	0.756332	0.650457
CENPM	7.55841e-05	0.780457
B3GLCT	0.0261803	0.695897
TIMM44	0.000506778	0.780327
B3GNT3	0.00192465	0.681379
B3GNT4	0.0543425	0.693523
B3GNT5	0.0132956	0.687567
CAD	6.5088e-06	0.780307
B3GNT7	0.160493	0.64097
B3GNT8	0.145667	0.632233
B3GNT9	0.0191736	0.726332
B3GNTL1	0.217868	0.714325
B4GALNT1	0.0174808	0.645693
B4GALNT2	0.00169616	0.687113
B4GALNT3	0.0630063	0.611884
ATP6V1G1	1.21226e-05	0.780118
B4GALT1	0.00150884	0.660216
LOC102724197	5.42198e-07	0.780063
RPTOR	6.26951e-10	0.779965
B4GALT4	0.0999888	0.648082
B4GALT5	0.00100012	0.652179
B4GALT6	0.0298236	0.658142
ARGLU1	1.26607e-05	0.779935
B4GAT1	0.0481829	0.763992
B9D1	0.0107208	0.641034
B9D2	0.0363331	0.613897
SPCS2	0.000107886	0.779875
BAAT	0.117186	0.720085
BABAM1	0.00229236	0.736549
BABAM2	0.0427462	0.639259
BACE1	0.0519922	0.649027
BACE2	0.0345857	0.673594
BACH1	0.00418144	0.618682
NPIPA7	2.98003e-06	0.779703
BAD	0.00612306	0.68599
BAG1	0.00145036	0.689987
ATP6V0B	3.22497e-05	0.779667
BAG3	0.00153783	0.654986
BAG4	0.00280828	0.645442
BAG5	0.0511191	0.597569
HPSE2	4.24633e-08	0.779602
BAGE2	0.00896732	0.706257
BAHCC1	0.0848507	0.646963
BAHD1	0.005553	0.659651
BAIAP2	0.0426323	0.681063
CCDC85A	0.000151818	0.779367
BAIAP2L2	0.0035943	0.663436
BAIAP3	0.00636516	0.679504
BAK1	0.00985652	0.71685
TNPO1	8.44165e-07	0.779147
MTCH1	1.43342e-06	0.779055
BANF2	0.00767147	0.698331
INTS1	3.81142e-07	0.77897
BANP	0.0247943	0.779768
WDR61	2.43939e-06	0.778923
BARD1	0.100223	0.771715
BARHL1	0.0291438	0.655375
BARHL2	0.00680326	0.7163
BARX1	0.0440522	0.684979
BARX2	0.0109539	0.741664
BASP1	0.0145087	0.708699
BATF	0.0687034	0.647217
BATF2	0.00450477	0.666042
BATF3	0.111971	0.659818
BAX	0.0369891	0.689642
LDB1	5.34396e-06	0.778911
BAZ1B	0.00101483	0.710062
IPO11	0.00018116	0.778784
BAZ2B	0.00633041	0.642759
BBC3	0.0284814	0.655716
TOPBP1	0.000349551	0.778399
BBOF1	0.0408013	0.683553
BBOX1	0.241363	0.69368
BBS1	0.0425887	0.666716
BBS10	0.00595816	0.642827
BBS12	0.0915933	0.653851
BBS2	0.0290984	0.619232
BBS4	0.286657	0.624385
BBS5	1	0.65475
POLR3B	3.00177e-07	0.778308
NDST2	1.22568e-05	0.778149
BBX	0.0568153	0.659049
BCAM	0.00206596	0.686787
BCAN	0.0180282	0.736434
DHFR	0.000100061	0.777867
BCAP31	0.00808138	0.696298
BCAR1	0.00329317	0.650508
BCAR3	1	0.58668
BCAS1	0.00553237	0.667248
BCAS2	0.0011274	0.772524
BCAS3	0.16575	0.634404
RALGAPB	3.29515e-05	0.777731
BCAT1	0.0144752	0.619028
BCAT2	0.00339095	0.724649
BCCIP	0.0079878	0.760539
BCDIN3D	0.00744116	0.726097
BCHE	0.0581689	0.699847
COPS3	0.000496096	0.777653
BCKDHB	0.133715	0.644984
SUPT4H1	0.000113863	0.777429
BCL10	0.0055137	0.610456
TMEM8A	0.000378252	0.777351
LOC112268137	4.44806e-06	0.777235
BCL2	0.0174955	0.617355
BCL2A1	0.233699	0.618007
HOXB5	5.639e-06	0.777083
NRBP1	1.18471e-07	0.776638
RPAP3	0.000928006	0.776572
SCAP	1.6236e-07	0.776457
BCL2L13	0.0017659	0.627992
BCL2L14	0.030433	0.654248
BCL2L15	0.0395499	0.642694
BCL2L2	0.00304721	0.684688
SNRNP70	0.00028449	0.776287
BCL3	0.00692601	0.66039
SETDB1	2.93871e-08	0.776104
BCL6B	0.00543459	0.666646
BCL7A	0.0196274	0.628703
BCL7B	0.0176416	0.639879
BCL7C	0.00170032	0.666281
BCL9	0.00412149	0.691386
DDX24	6.95317e-05	0.776095
BCLAF1	0.051957	0.733285
BCO1	0.00165189	0.652436
SLC25A45	1.48356e-06	0.776023
BCOR	0.0380783	0.648757
BCORL1	0.0940435	0.5992
BCR	0.00298433	0.653726
BCS1L	0.00123975	0.719071
CUL2	2.49131e-07	0.776003
TUBB4B	6.50608e-06	0.775908
HNRNPK	0.000303219	0.775744
BDKRB2	0.0228626	0.707014
BDNF	0.0133958	0.691631
BDP1	0.0107837	0.768558
E4F1	1.15536e-05	0.775688
MIS18BP1	3.90985e-08	0.775652
BECN2	0.00882856	0.705869
BEGAIN	0.00285674	0.656126
BEND2	0.00664091	0.627436
LOC101929692	0.000514101	0.775488
BEND4	0.0818625	0.674102
BEND5	0.00404251	0.661618
LYRM4	0.0002232	0.775329
BEND7	0.00421278	0.612697
ELP5	1.55473e-06	0.775187
BEST2	0.00757395	0.685476
BEST3	0.133327	0.695311
BEST4	0.00260188	0.718575
BET1	0.00659161	0.752332
PYROXD1	0.000869147	0.775057
NSUN7	7.43001e-06	0.775043
DICER1	3.40531e-05	0.774473
BEX3	0.0129863	0.666418
SDE2	0.000807115	0.774234
BEX5	0.0155669	0.633441
THG1L	3.04924e-05	0.774171
BFSP1	0.0331796	0.62505
BFSP2	0.00434167	0.696826
BGLAP	0.00293481	0.659977
BGN	0.026896	0.599751
BHLHA15	0.00775663	0.747204
BHLHA9	0.0210182	0.677017
BHLHB9	0.00207883	0.658199
AHCTF1	7.8486e-06	0.774067
BHLHE23	0.0268604	0.656703
BHLHE40	0.190363	0.653778
BHLHE41	0.0280379	0.698578
BHMG1	0.00377129	0.666835
BHMT	0.00641693	0.652078
BHMT2	0.00452107	0.634895
BICC1	0.303406	0.637085
BICD1	0.0230687	0.652197
BICD2	0.113167	0.69267
CENPP	1.09871e-05	0.773992
BICDL2	0.00419958	0.740246
C20orf144	0.000488596	0.773859
BID	0.00163897	0.692384
BIK	0.0621318	0.625997
BIN1	0.106534	0.661383
BIN2	0.00950237	0.712798
BIN3	0.0401358	0.631366
BCL2L10	3.01519e-05	0.773824
BIRC3	0.00141242	0.662968
BIRC5	0.166715	0.727359
BIRC6	0.00179159	0.721364
EIF3E	5.61731e-06	0.773667
BIRC8	0.011345	0.696105
KMT5A	0.000147149	0.773303
BIVM-ERCC5	0.00522987	0.617567
BLCAP	0.00957643	0.68094
BLID	0.564975	0.628211
BLK	0.00577867	0.618628
SNRPA	1.50502e-09	0.773243
TRIM64B	1.8305e-07	0.773173
BLNK	0.031087	0.631739
DNAJC13	1.01514e-10	0.773167
BSN	3.25424e-05	0.773108
BLOC1S3	0.00760451	0.750278
BLOC1S4	0.0127607	0.693124
BLOC1S5	0.0113318	0.695666
SOX18	0.000505142	0.773022
TFAP4	0.000887051	0.773001
BLVRB	0.036322	0.702958
BLZF1	0.009725	0.638198
BMF	0.136469	0.649768
LOC105379417	0.0009796	0.77299
BMP1	0.0984483	0.608323
BMP10	0.0501375	0.679494
MYC	0.000536879	0.772901
BMP2	0.0132377	0.679246
BMP2K	0.0334534	0.685011
BMP3	0.00566466	0.676998
BMP4	0.246316	0.639512
BMP5	0.00553348	0.648149
BMP6	0.0209763	0.725132
CCNL1	0.000138067	0.772759
BMP8A	0.00290679	0.631635
BMP8B	0.00330639	0.728595
BMPER	0.0352607	0.656252
MAU2	0.000542802	0.772639
BMPR1B	0.169989	0.70142
ORC2	0.000180751	0.772539
TUFM	5.42078e-05	0.772474
BMT2	0.321445	0.778641
BMX	0.00220781	0.702896
BNC1	0.0900893	0.648193
BNC2	0.00363837	0.659405
PHOSPHO1	5.76718e-07	0.772432
BNIP2	0.184002	0.694205
BNIP3	0.0222997	0.67183
BNIP3L	0.152624	0.632569
CCDC12	0.000320197	0.772431
BOC	0.628878	0.591874
BOD1	0.00780851	0.625218
BOD1L1	0.0396442	0.726155
BOD1L2	0.00337167	0.60061
BOK	0.00247821	0.649912
PIGH	0.000254907	0.772311
BOLA2	0.00348038	0.672051
BOLA2-SMG1P6	0.00662489	0.73416
AATF	0.000549636	0.772239
LRRC37A	8.31027e-07	0.772211
BOLL	0.0133632	0.6473
BOP1	0.0126668	0.846017
BORA	0.0319839	0.740189
BORCS5	0.00238918	0.643436
SNRNP40	1.49099e-07	0.772152
CDCA8	0.000774441	0.772091
BPHL	0.15342	0.658463
BPI	0.0537223	0.683531
TBKBP1	0.000629335	0.772024
BPIFA2	0.059286	0.605493
BPIFA3	0.00451344	0.673285
BPIFB1	0.0734115	0.612176
BPIFB2	0.00253255	0.644044
WNK1	2.17168e-06	0.771993
BPIFB4	0.0375371	0.625654
BPIFB6	0.00426725	0.670793
BPIFC	0.00270665	0.685384
BPNT1	0.0092526	0.711152
CAPZB	1.2384e-05	0.771984
BPY2	0.0019206	0.637139
BPY2B	0.00233068	0.674831
BPY2C	0.0728125	0.616011
BRAF	0.0108569	0.688218
TGS1	0.000106457	0.771853
BRAT1	0.0055091	0.691595
ASH2L	0.000146435	0.771793
BRCA2	0.00126683	0.706119
GOLGA6A	8.69093e-06	0.771723
KRT26	3.56723e-05	0.771682
DNTTIP2	1.45157e-06	0.771452
BRD3	0.0077565	0.692039
BRD3OS	0.00240699	0.63378
PITPNB	1.93532e-10	0.771362
SIN3A	2.15445e-06	0.771206
RBBP6	0.000712495	0.771182
BRD9	0.00186807	0.696679
CSF2RB	9.30298e-05	0.771171
LOC107987254	4.93856e-05	0.771147
BRF2	0.0151444	0.776075
RPL28	3.96304e-05	0.771067
BRI3BP	0.0302001	0.611281
BRICD5	0.162426	0.618762
IST1	2.88473e-07	0.770931
BRINP2	0.0172234	0.653575
BRINP3	0.00755111	0.727821
BRIP1	0.0642543	0.663447
SLC13A2	0.000547357	0.770868
BRK1	0.00204255	0.715913
BRMS1	0.012385	0.651477
BRMS1L	0.00158076	0.683177
BROX	0.160503	0.64343
GEMIN4	3.72031e-07	0.770783
WDR12	0.000625152	0.770767
BTF3	0.000341577	0.770655
BRSK1	0.225233	0.586044
BRSK2	0.00925346	0.723167
FDPS	0.000233315	0.770633
BRWD3	0.0108095	0.612679
DNAJC8	6.17075e-07	0.770596
ZCRB1	0.000687926	0.77055
TAF4	1.98039e-06	0.770521
ALDH3B2	6.111e-07	0.770473
BSND	0.0329914	0.617947
BSPH1	0.0505847	0.676709
SPANXA1	0.000151411	0.770419
BST1	0.207054	0.636952
BST2	0.00192264	0.662892
BSX	0.0055341	0.640122
MATK	0.000459197	0.770387
BTBD1	0.11749	0.632365
NME1	0.00024499	0.770381
BTBD11	0.103742	0.628677
BTBD16	0.129957	0.615838
BTBD17	0.00372172	0.695982
BTBD18	0.259426	0.652012
BTBD19	0.0714468	0.645209
BTBD2	0.00162594	0.626587
BTBD3	0.163431	0.647062
BTBD6	0.00316076	0.69697
C12orf45	4.73839e-06	0.770325
BTBD8	0.124717	0.668898
BTBD9	0.0358131	0.633533
BTC	0.00811667	0.617449
MOB4	2.48435e-06	0.770271
EIF2B1	3.15605e-05	0.770268
BTF3L4	0.00243173	0.692763
BTG1	0.0228742	0.630912
BTG2	0.00948962	0.692957
BTG3	0.0396662	0.65234
BTG4	0.388492	0.596908
NT5DC4	6.31325e-05	0.770264
BTLA	0.0315385	0.660865
BTN1A1	0.0855878	0.588158
HMX2	1.33971e-05	0.770205
BTN2A2	0.126462	0.623851
BTN3A1	0.0105309	0.640078
BTN3A2	0.658484	0.643401
BTN3A3	0.289388	0.657526
BTNL10	0.38042	0.661459
LOC100996717	2.84774e-05	0.7702
BTNL3	0.0574843	0.607911
BTNL8	0.00311991	0.64436
MTRNR2L3	0.000251821	0.770154
BTRC	0.00524814	0.697034
BUB1	0.12493	0.703701
BUB1B	0.00143063	0.81721
HN1	0.000291499	0.770066
BUD13	0.00350264	0.703562
BUD23	0.194821	0.721416
BUD31	0.29746	0.761336
LOC105378947	0.000974677	0.770024
BYSL	0.00301852	0.7392
BZRAP1	0.294323	0.742894
BZW1	0.226919	0.69936
BZW2	0.0844657	0.664334
C10orf10	0.00448728	0.676773
C10orf105	0.00311024	0.711131
ZNF273	1.93044e-05	0.769756
C10orf111	0.00335642	0.643898
ADAM11	0.000458363	0.769555
C10orf12	0.0325454	0.629857
C10orf120	0.00449731	0.6407
SMARCD1	1.54958e-05	0.769425
C10orf128	0.00391344	0.606646
C10orf131	0.337561	0.615745
C10orf142	0.00100956	0.689519
C10orf143	0.387941	0.625863
MTBP	0.000299496	0.769418
C10orf25	0.0042139	0.691241
PLGLB1	0.000287825	0.769402
C10orf35	0.00908211	0.663313
C10orf53	0.00254718	0.721765
CCDC115	5.49018e-12	0.769401
C10orf55	0.027	0.703607
C10orf62	0.00897466	0.701245
C10orf67	0.0993885	0.655363
SLC31A1	0.000180586	0.769382
TTC4	0.000118421	0.769348
TUBG1	0.000348318	0.769261
C10orf88	0.0335239	0.611803
C10orf90	0.00288442	0.712162
C10orf91	0.171026	0.675779
C10orf95	0.00344223	0.692137
C10orf99	0.0371195	0.687581
C11orf1	0.443062	0.61465
C11orf16	0.0163124	0.672394
C11orf21	0.00390806	0.737446
C11orf24	0.0717546	0.625491
C11orf31	0.414231	0.649123
C11orf40	0.030247	0.720166
TXNRD1	6.09345e-08	0.769073
C11orf44	0.00360148	0.6232
C11orf45	0.0263786	0.656563
C11orf49	0.00210146	0.6921
C11orf52	0.0160502	0.67298
HEXIM1	0.000137161	0.769068
SMPD1	5.49018e-12	0.769052
GTF2F1	0.000213104	0.769014
C11orf58	0.0216209	0.667161
C11orf63	0.364944	0.638395
FAM72A	5.50334e-05	0.768837
C11orf68	0.164056	0.651539
C11orf70	0.027694	0.684903
C11orf71	0.00413345	0.705648
C11orf72	0.010895	0.716882
C11orf73	0.0669224	0.721865
C11orf74	0.0484879	0.649238
C11orf80	0.15771	0.660049
C11orf84	0.00347218	0.68444
C11orf85	0.0614652	0.618881
C11orf86	0.206389	0.681572
C11orf87	0.0140295	0.662938
C11orf88	0.00195001	0.658613
C11orf91	0.386999	0.604345
PNKP	1.24657e-07	0.768834
C11orf95	0.0028182	0.704145
DKC1	2.40475e-05	0.768625
C11orf97	0.0433455	0.645708
C11orf98	0.00152397	0.686188
C12orf10	0.0174253	0.639806
RNASEK	8.58883e-09	0.768588
C12orf4	0.00100878	0.685861
GLRX5	3.90412e-06	0.768526
ELAC2	0.000428158	0.768458
C12orf43	0.00472987	0.635158
TECR	7.98106e-06	0.768279
STT3A	0.000957405	0.768235
C12orf50	0.0238706	0.68636
C12orf54	0.17396	0.703211
C12orf56	0.102465	0.633246
C12orf57	0.00374809	0.690873
C12orf60	0.010884	0.663247
CANT1	0.000177225	0.768195
C12orf66	0.00240522	0.704009
C12orf71	0.184574	0.608802
C12orf73	0.00231385	0.656012
C12orf74	0.027793	0.665629
C12orf75	0.100963	0.639781
C12orf76	0.0162111	0.654009
C12orf77	0.286643	0.615149
C12orf79	0.00108252	0.63489
NAP1L4	0.000277388	0.768174
RTN4IP1	5.29056e-05	0.767956
PHF7	8.75888e-05	0.767955
C14orf1	0.00130915	0.680192
RANBP1	1.6309e-05	0.767933
C14orf119	0.0017525	0.664897
C14orf132	0.0025798	0.669399
NBPF15	0.000466711	0.767885
C14orf159	0.00121886	0.704428
C14orf166	0.0217147	0.660749
C14orf169	0.00321778	0.654688
C14orf177	0.00573423	0.678246
C14orf178	0.110845	0.70094
C14orf180	0.0460317	0.63917
C14orf2	0.00902674	0.692244
C14orf28	0.0119037	0.695214
C14orf37	0.00227282	0.638438
C14orf39	0.0037278	0.660019
C14orf79	0.0137354	0.75144
EIF5A	8.09165e-07	0.767817
C14orf93	0.00163027	0.691637
PAK1IP1	2.47436e-06	0.767747
GOLGA6L3	0.00063337	0.767673
C15orf32	0.0940075	0.613009
C15orf38-AP3S2	0.0118867	0.689389
C15orf39	0.00650741	0.728034
C15orf40	0.0019003	0.697565
FAM86C1	0.000488524	0.76763
C15orf43	0.334855	0.587698
C15orf48	0.00294228	0.674878
C15orf52	0.0319365	0.70688
C15orf53	0.114223	0.661575
C15orf54	0.00172072	0.666685
C15orf56	0.196462	0.700545
C15orf57	0.00533515	0.637337
MAPK7	0.000599018	0.767619
C15orf61	0.00126168	0.663973
C15orf62	0.00316864	0.679394
C15orf65	0.00476566	0.629798
C16orf13	0.432204	0.573823
C16orf45	0.00168756	0.674187
GPX5	1.77484e-06	0.767594
C16orf47	0.346191	0.601126
C16orf52	0.0060975	0.66916
VPS29	6.62932e-06	0.767527
C16orf58	0.00329714	0.752833
C16orf59	0.00875054	0.690236
NRL	0.000313019	0.767432
RCN1	7.89906e-05	0.767423
C16orf71	0.0180541	0.685147
C16orf72	0.00337113	0.614838
IGLON5	0.000615557	0.767379
C16orf78	0.00823266	0.668088
C16orf82	1	0.679559
C16orf86	0.013277	0.722665
TMUB2	0.000551287	0.76732
C16orf89	0.890189	0.64926
C16orf90	0.00758056	0.65548
SRP54	9.95772e-05	0.767216
PRKRIP1	0.000796895	0.767172
C16orf93	0.0171602	0.649225
C16orf95	0.00206207	0.688835
C16orf96	0.00241859	0.647171
C16orf97	0.00251856	0.660062
C17orf100	0.071375	0.687529
XPO5	6.23064e-06	0.767097
C17orf104	0.307292	0.579984
C17orf105	0.0490766	0.740982
TBCB	6.39356e-05	0.76704
C17orf112	1	0.601757
C17orf113	0.00632805	0.680192
C17orf47	0.202456	0.73533
KIF20A	0.000711788	0.767012
C17orf50	0.132447	0.710072
MELTF	0.000985839	0.766967
RPP30	0.000103586	0.766958
C17orf58	0.126154	0.634377
TMEM79	0.000299101	0.766851
RARS	5.91575e-05	0.766732
FAM98B	7.54621e-06	0.766689
C17orf67	0.00130617	0.767881
C17orf74	0.0175567	0.627311
C17orf75	0.00384743	0.70092
C17orf77	0.00322657	0.689786
C17orf78	0.00421297	0.689233
C17orf80	0.0174476	0.723802
C17orf82	0.00168412	0.777003
C17orf89	0.00132775	0.731495
C17orf97	0.0326115	0.668534
C17orf98	0.00168775	0.710618
CHD4	6.94644e-07	0.766523
C18orf12	0.00357238	0.68115
C18orf21	0.00118161	0.794858
C18orf25	0.0704103	0.647715
C18orf32	0.00103241	0.741496
C18orf42	0.00513882	0.632051
C18orf54	0.00406118	0.620969
C18orf63	0.309658	0.64981
C18orf65	0.00376992	0.663544
NELFCD	0.000276076	0.766303
C19orf12	0.00153459	0.704211
C19orf18	0.0366855	0.667146
NDOR1	3.54779e-07	0.766275
HSP90B1	2.44483e-07	0.766173
TUBA1C	0.000356754	0.766092
C19orf33	0.62945	0.684889
C19orf35	0.0443214	0.645375
C19orf38	0.183031	0.68552
C19orf40	0.556463	0.642329
SMNDC1	0.00093099	0.765991
C19orf44	0.0577315	0.740224
RSRC2	8.64131e-05	0.765972
C19orf47	0.166959	0.669894
C19orf48	0.0256095	0.59825
C19orf52	0.0886713	0.844794
C19orf53	0.0318538	0.731449
C19orf54	0.0301707	0.633561
C19orf57	0.00373862	0.673473
UBB	0.000986898	0.765798
C19orf66	0.0208563	0.668882
C19orf67	0.0383266	0.72797
LOC100996318	9.82986e-05	0.765762
STX5	9.89214e-05	0.765728
C19orf71	0.457775	0.618031
C19orf73	0.130963	0.634457
C19orf80	0.0346667	0.605717
C19orf81	0.00719792	0.633946
C19orf84	0.0791335	0.714479
NFU1	0.000408586	0.765669
C1GALT1	0.0142558	0.632447
C1GALT1C1	0.00260524	0.619789
C1GALT1C1L	0.0448502	0.639707
C1QA	0.00368467	0.635423
RANBP3	1.55388e-05	0.765582
C1QBP	0.203855	0.771253
FAM162B	0.00022787	0.765476
C1QL1	0.0482538	0.695874
CHMP4A	1.01769e-05	0.765448
C1QL3	0.332996	0.61452
C1QL4	0.0319806	0.746641
ITGAV	3.08229e-10	0.765358
C1QTNF12	0.0260359	0.672806
REV1	0.000397555	0.765299
C1QTNF3	0.419512	0.647019
C1QTNF4	0.00377441	0.766413
C1QTNF5	0.00244803	0.696568
POLR3E	2.67628e-05	0.765247
C1QTNF7	0.0710635	0.614911
C1QTNF8	0.0781456	0.696521
C1QTNF9	0.0660306	0.668596
C1QTNF9B	0.0538813	0.676489
C1QTNF9B-AS1	0.162668	0.82527
C1R	0.00471198	0.64014
C1RL	0.00215071	0.635758
C1S	0.00359605	0.667904
KAT5	0.000251299	0.764978
C1orf101	0.00663738	0.60965
C1orf105	0.0407753	0.666524
C1orf106	0.0137291	0.711541
RPE	1.07398e-05	0.764961
C1orf110	0.00261605	0.639141
C1orf111	0.0704922	0.655742
C1orf112	0.0333015	0.648726
C1orf115	0.0246583	0.686829
BRD8	0.000100995	0.764943
MRPL34	0.000115448	0.764807
C1orf123	0.0142847	0.643814
C1orf127	0.0164976	0.635813
C1orf131	0.0063424	0.756009
C1orf137	0.187622	0.650608
[truncated: 18,804 more rows]

## Sheet: Unstimulated_SVM
gene symbol	FDR-adjusted p-value	mean score
VHL	2.69058e-10	0.404223
SPAG9	1.68432e-10	0.406064
GINS2	0.000843605	0.428571
ACTR1A	4.4732e-06	0.435021
SEC24C	4.42944e-10	0.46554
VPS50	0.000843605	0.505185
NAA25	9.34886e-07	0.507059
DYNC1I2	2.40436e-05	0.518082
PSMB4	0.026224	0.52381
C19orf52	0.0056588	0.528736
RPTOR	3.77752e-09	0.531432
LOC102724052	0.00399309	0.531532
CDK13	1.13671e-09	0.540135
POLR2J3	0.0419039	0.544118
PAFAH1B1	2.61051e-07	0.544363
SQSTM1	2.6742e-08	0.547406
SP2	6.33371e-05	0.547975
CHORDC1	4.27556e-10	0.550329
VEZT	8.14291e-08	0.553366
RPS6	0.000843605	0.55477
PRMT1	5.60618e-05	0.556587
METAP1	5.01112e-10	0.55691
TFAP4	3.14126e-05	0.558176
MBTPS1	4.61754e-06	0.561245
PRELID1	0.00382909	0.5625
NGLY1	1.24118e-09	0.562568
LOC100996517	0.000159951	0.564097
CELF1	3.59049e-10	0.566381
UHRF1	7.78075e-08	0.566554
DHX36	2.27327e-06	0.566998
SNRPE	0.0279856	0.568627
TSSC1	1.68432e-10	0.570388
KPNB1	0.0978558	0.571429
RPS10	0.0583377	0.571429
PSMB3	0.0401015	0.572579
UBE2I	0.00946065	0.573348
CAD	3.89782e-05	0.57532
GPR89A	0.00201523	0.57551
MBTPS2	1.94214e-09	0.575998
NCKAP1	1.02875e-06	0.576541
CCDC132	4.28321e-08	0.577541
RBM15	3.84695e-06	0.578383
TIAL1	5.44922e-09	0.578624
PHB2	0.141102	0.57971
NDC80	0.0300045	0.580174
DDI2	2.9512e-05	0.580564
LETM1	0.0673096	0.581157
B4GALT7	1.6095e-09	0.581682
DYNC1LI1	2.62247e-08	0.581853
NAA20	1	0.582361
HSPD1	0.0410446	0.582609
RAC1	2.12299e-07	0.583833
NBPF19	0.0595716	0.584158
DYNLRB1	0.0218652	0.587072
CSTF1	0.00033531	0.587305
SPDYE6	0.0133553	0.587561
MYC	0.00796192	0.588235
PSMB2	0.198378	0.589041
BUB1B	0.0036051	0.589177
C7orf26	2.20697e-05	0.590007
RPL26	0.198378	0.590164
NDNL2	0.00547445	0.591077
RNMT	0.0737171	0.591161
TCEB1	0.032697	0.591912
HYPK	0.00471633	0.592162
MNAT1	0.0201672	0.593407
MTOR	0.00176964	0.593997
FIP1L1	1	0.594218
INTS9	0.0280635	0.594286
RPL9	0.198378	0.594595
NUS1	0.0282483	0.594627
DCTN5	0.0198517	0.595102
ELOB	0.00786621	0.595199
C1orf86	0.0826453	0.596491
LOC107987067	0.198378	0.596491
RHEB	1.54679e-06	0.596929
GOSR2	0.0539916	0.598766
SYNCRIP	4.18439e-05	0.599016
EIF5A	2.90267e-05	0.599547
TRAPPC13	1.94763e-07	0.599657
GTF2F2	0.110034	0.600428
AHCY	3.34368e-05	0.600761
AP2M1	0.000712521	0.601148
NFYB	0.00075872	0.601393
MCU	1	0.601559
RBM14	8.56042e-05	0.601682
RPL7	0.110563	0.601942
DCTN1	0.000105537	0.602204
RPS18	0.165196	0.602273
SCAP	0.000908815	0.602282
ALG1L2	0.0209337	0.602297
LUC7L3	0.0504179	0.602484
LSM11	0.00344515	0.602544
NFE2L2	2.69058e-10	0.602647
PTP4A1	2.00162e-06	0.602652
IGF1R	1.29219e-05	0.602758
DHFR	0.00414638	0.602766
NBPF26	0.0319896	0.603009
ABCF3	7.57346e-05	0.603138
RPS4X	0.267612	0.603175
RPL36A-HNRNPH2	1	0.603942
PLK4	0.0148198	0.604666
RNPC3	0.0150606	0.60469
SFPQ	0.0259411	0.604878
RPLP2	0.15331	0.605016
SETD1B	0.000633594	0.605342
ORAOV1	0.267612	0.605634
ARHGAP27	0.0122218	0.605647
ZNF527	0.00259582	0.605663
PSMB6	0.038086	0.605882
METTL27	0.0259411	0.606061
MFSD13A	0.00148254	0.606567
TADA1	0.000379846	0.606652
GATAD1	3.03608e-06	0.606765
SF3B5	0.0626259	0.606809
TARDBP	6.37782e-06	0.606816
DYNLL1	1.49876e-07	0.607369
DHPS	3.04714e-05	0.607627
WTAP	0.00966656	0.607727
TMEM229A	7.7947e-06	0.607823
GTF2H3	0.00844255	0.608155
BOLA2-SMG1P6	0.000185898	0.608755
MZT2A	7.9509e-05	0.609251
POLR3K	0.148116	0.609268
VSIR	0.00221481	0.609481
POLR3B	0.00109345	0.60964
WDR13	0.0117222	0.610707
EPRS	0.252837	0.610789
GUCY1A2	0.000158018	0.61134
ALG8	0.00782711	0.611556
AKIRIN2	1	0.611818
SRSF3	0.0596471	0.611876
CD14	0.000958518	0.611958
MAGIX	2.6328e-06	0.61197
CPN1	0.000378717	0.612766
GPR89B	0.033554	0.613205
H3F3A	0.021674	0.613436
HMGB1	0.00797769	0.613657
EXOC1	2.63649e-05	0.613814
IRF4	0.0113383	0.613882
PRR20D	0.0258019	0.613923
THRAP3	2.53749e-05	0.614024
ALG11	0.0305649	0.61415
RPL5	0.0433562	0.614546
CAPZB	0.0025803	0.6147
BANF1	0.240942	0.614862
TRIM28	0.000179058	0.614867
GLTSCR1L	3.13526e-06	0.614873
ATRIP	0.00886525	0.615252
PDRG1	0.0224607	0.615284
AP3B1	9.4141e-07	0.615284
TTF2	0.00093795	0.615303
DCLRE1B	0.00168793	0.61531
CCNC	3.16583e-06	0.615427
PRPF8	0.0506012	0.615531
CBWD3	1	0.615574
FBXO42	8.50294e-06	0.615713
AP2A1	7.6637e-06	0.615789
GSX2	0.00172554	0.615845
SP1	4.14192e-05	0.616312
GRIPAP1	1.84378e-06	0.616875
MED14	0.0130122	0.616925
SPACA7	3.43008e-05	0.616988
LOC105376906	0.0506756	0.616997
METTL3	0.0137335	0.617031
ZER1	0.128609	0.617041
MED12	0.00369544	0.617092
CKS1B	1	0.617181
PGS1	1	0.617291
GTF2F1	0.0162029	0.617675
ENY2	1	0.617688
KAT14	2.43731e-05	0.617716
SNU13	0.106733	0.617753
DNMT3L	0.00148426	0.617982
SPDYE16	0.115714	0.618091
TUBA1A	1	0.618093
RILP	0.00261854	0.618098
PRPF6	0.134712	0.61834
RPS24	0.215778	0.618421
SCAMP3	0.000173939	0.618621
NDOR1	0.00228938	0.618709
FAM134C	0.0109328	0.618764
ALDOA	1	0.618902
RFLNA	0.0203595	0.61895
WDR43	0.296606	0.619068
NDST1	4.99618e-07	0.619095
ACTA1	0.000483937	0.61919
MTPN	1.10924e-05	0.61925
ZNF367	0.00652714	0.619477
PREB	0.0284093	0.619664
REXO5	0.00399309	0.619677
NEURL4	1.5546e-07	0.619693
SPAG7	0.00150323	0.619696
ZMIZ1	0.00560616	0.619983
TVP23C	0.00040891	0.62005
RPLP1	1	0.620178
GOLGA6L6	1	0.620233
USO1	0.00308659	0.620335
IRS2	0.00240012	0.620346
ALKBH3	0.000721359	0.620459
HIST1H3C	0.00349598	0.620629
LOC101929599	0.0246308	0.620656
EHMT2	1	0.620675
BOLA1	0.00360923	0.620766
LOC105371844	0.332405	0.620772
OR1D4	0.00041447	0.620851
PVRL4	0.00539259	0.621019
DLG4	6.80467e-06	0.621064
ZSWIM5	0.0223288	0.621164
POLR3C	0.171763	0.621171
NEURL1	0.00242341	0.621181
SSU72	1	0.621212
AP2S1	0.00116466	0.621357
NACA	0.00527736	0.621469
TCEAL3	0.000166549	0.621519
NCR2	0.00013579	0.621553
MEDAG	0.140011	0.62161
RBM33	0.000237703	0.621674
EFNA5	0.000943031	0.621775
POLR2B	0.0961823	0.621797
TBCA	9.85337e-05	0.621816
CASP10	0.00752313	0.621993
OCM2	0.0147316	0.622001
ELOA	0.00101514	0.622014
CSTF3	0.00956731	0.622143
HNRNPU	0.0677181	0.622189
FMNL1	0.000871898	0.622192
MED15	1	0.62232
MC2R	0.00954641	0.622634
ZSCAN9	0.0179193	0.622699
OR51M1	0.000237094	0.622708
ARRB2	2.92413e-05	0.622933
MCM3	0.0116244	0.622989
RPL19	0.0706369	0.623105
NRF1	0.101949	0.623114
CYB561D1	4.84621e-05	0.623259
POLR2D	0.288132	0.623276
NUP133	0.206706	0.623301
RWDD4	0.000388835	0.62331
PTPMT1	0.0195718	0.623315
HN1	0.0356493	0.623404
ABRAXAS2	0.013075	0.623442
DHODH	2.54461e-05	0.623519
HEATR1	1	0.623547
PYCR2	0.0142967	0.623576
GAGE10	1	0.623734
ZPBP	0.00601499	0.623738
NKX2-5	0.00442556	0.62378
CHRNA10	0.0197015	0.623923
TTC37	8.6167e-05	0.623974
NUDT13	5.67891e-05	0.623982
DDX54	0.374908	0.624026
NPM1	0.000371344	0.624074
SLC44A5	3.49345e-07	0.624077
RSL1D1	1	0.62425
XYLT2	0.00226164	0.62428
E2F3	6.57493e-05	0.624379
PFDN2	0.0570933	0.624442
SPON2	0.00109145	0.624443
TOP1	1	0.624501
AGAP6	0.0376923	0.624544
ALAD	0.00925864	0.624558
nontargeting_GCGAGCAACAAACAACACCG	0.000843605	0.624679
PPP1R12A	0.123039	0.624769
ACSL5	0.00160646	0.62478
ODF2L	0.000310477	0.624871
C5orf60	0.000115979	0.624929
PDCD6IP	0.206352	0.624931
HIST1H1C	1	0.62496
ESRRA	0.00630998	0.624971
KIAA2022	0.00769953	0.625
RPL6	0.349436	0.625
RPS23	0.210355	0.625
IL32	0.000562507	0.625029
EIF4G3	0.0219229	0.625104
MAT2A	1	0.625188
CSRP2BP	0.11902	0.625272
ZNF408	0.000205101	0.625282
RPL12	0.0353444	0.625344
DCTN2	1	0.625381
NLGN2	0.000938571	0.62542
TP53TG5	0.00154673	0.625538
AHCTF1	0.162516	0.625577
TBC1D3I	0.0513487	0.625578
ZNF91	1	0.62561
SNRNP70	0.0471235	0.625915
OR52W1	0.00618456	0.625927
ORC4	0.000971622	0.62601
PGGHG	0.00184853	0.626024
HMGB3	0.00247923	0.626154
COX10	0.000822148	0.626322
LSM6	0.293824	0.626339
LOC102724159	0.0600549	0.626613
SLFN5	0.00226588	0.626688
LOC107985798	0.109404	0.626763
TAF1C	0.0618509	0.62683
POLA2	0.0678084	0.626852
VASP	0.000606591	0.626907
SKA2	0.173126	0.626908
ZFYVE27	0.0013985	0.62691
TRIP12	0.000636132	0.626992
ZNF23	1.30683e-05	0.627022
EXOC5	8.88571e-05	0.627099
LRRC40	0.00620649	0.627181
MED8	1	0.627381
WDHD1	0.0298479	0.627437
HIRA	0.109629	0.627451
CLK2	1	0.627484
TBC1D3H	0.252993	0.627616
KRTAP2-3	0.0563674	0.627621
DBF4	5.90153e-05	0.627657
ERVW-1	1	0.627662
BMP8B	0.023635	0.627688
COLQ	0.00832531	0.627723
PELP1	0.0903856	0.627829
PGAP2	0.00162428	0.627885
FGFBP3	0.000223444	0.628011
LSM5	0.171214	0.628049
CDX2	0.000613087	0.628095
LOC101929805	1	0.628135
FCMR	0.0016619	0.628156
NUP58	0.0234536	0.628162
TFDP1	0.205089	0.628216
RTEL1	1	0.628318
MED21	0.0211838	0.628397
AP1S2	0.0256935	0.628468
PPIA	1	0.628567
NUDT11	0.000194223	0.628588
ACTR10	0.0758847	0.628686
GATA1	7.17585e-05	0.628735
C20orf144	0.0108889	0.628738
KIAA1109	5.18037e-06	0.628802
GAGE1	0.00969041	0.628891
ISL2	0.296656	0.62892
RNF103-CHMP3	0.113409	0.628929
DCAF7	0.00748579	0.628957
NAP1L4	0.0583298	0.628982
LSM2	0.446146	0.629032
ZEB1	0.00030085	0.629055
FCHO2	1.2948e-05	0.629059
LEF1	0.00823665	0.629088
KCND3	0.00166447	0.629125
DCUN1D2	0.000123412	0.629267
FAM57A	0.000126028	0.629292
PCDHGA8	0.000870069	0.629292
IST1	0.155099	0.629354
CT45A3	0.000164538	0.629426
GJC1	0.000262402	0.629443
CREBBP	4.49289e-05	0.629455
NLRP1	0.000773907	0.629462
RRN3	1	0.629481
ADAM15	0.0001028	0.629491
CHAT	6.24572e-05	0.629818
NCBP1	0.0146589	0.62983
PFAS	0.00102141	0.629843
PDZK1IP1	0.041254	0.629878
KCNQ4	0.0341813	0.629924
NBPF8	0.047494	0.629948
IGBP1	0.124999	0.630037
RFC3	0.478225	0.630048
TMEM9B	0.00158899	0.630067
C22orf42	0.264363	0.630184
OLFML2B	0.0462689	0.630207
LOC730183	0.0086532	0.630248
CTAGE15	0.0966975	0.630307
CD58	0.00410283	0.630313
C7orf34	0.0175738	0.630426
EIF2D	0.00684708	0.630467
CSTL1	0.00617666	0.630492
TEX29	6.55415e-05	0.630538
WDR5	0.186686	0.630611
TOPBP1	0.351411	0.630631
SUGT1	0.0529229	0.630636
CPSF4	0.402103	0.630643
PCNA	1	0.630667
KIAA1210	1	0.630771
ZNF467	0.000304567	0.630774
SMC4	0.25687	0.630897
BAIAP2L1	0.000101636	0.630928
THOC2	0.151508	0.631098
SLC6A9	0.00778205	0.631143
PPIAL4C	0.260117	0.631154
FAM236D	0.0166357	0.631156
NUBP1	0.00593768	0.631195
POLR1A	0.221785	0.631333
GAGE2A	0.00536364	0.631347
PRDX1	5.90127e-05	0.631427
CT45A5	0.000149074	0.631463
INTS8	0.0544113	0.631473
PSMB5	0.107628	0.6315
CCSER2	1.24588e-06	0.631565
CYP3A43	0.00112064	0.631611
ZNF675	1	0.631869
KCTD2	0.0189152	0.631995
STK10	0.000372576	0.632048
MAPRE1	1	0.632057
CLRN3	0.000819613	0.632063
ASIC3	0.00382254	0.632169
TFDP2	6.82554e-05	0.63217
SNRPD2	0.210936	0.632184
NPIPB8	0.185492	0.632189
SPDYE2	0.072	0.632213
CHUK	7.88685e-05	0.632216
INADL	0.00387422	0.632234
RIT2	0.00990999	0.632298
ZZZ3	0.108187	0.632337
C10orf76	0.0031451	0.632407
CCT2	0.556029	0.63253
PPIAL4E	0.257595	0.632653
CTPS1	0.00317809	0.632772
RRP12	0.0146153	0.632927
TTC4	0.0555224	0.632933
VPS53	0.000197227	0.633005
ZBTB32	0.00139955	0.633062
RARA	0.00802842	0.633065
CASQ2	0.000781695	0.633074
RBMXL1	0.0178797	0.633098
SMARCD1	0.0312098	0.633102
SYTL5	0.000227237	0.63312
CAMSAP2	6.77458e-06	0.633276
STX1A	0.000260588	0.63335
PYGO2	0.000235886	0.633382
CHRNE	0.00033608	0.633427
IPO9	0.00602369	0.633461
WDFY4	0.000122159	0.633469
LSM7	1	0.633535
POFUT2	0.000476349	0.633538
CH17-360D5.1	0.0114921	0.633558
GCN1	0.529816	0.633567
MED24	0.000431438	0.633612
IL17RC	0.0041215	0.633641
ALDOC	0.0406627	0.633701
SIN3B	0.0291561	0.633728
LOC112268184	1	0.633749
SF3B2	0.325336	0.633828
COL8A2	0.000717628	0.633905
COPZ1	0.148001	0.633986
PSMG3	0.553324	0.633987
NUTM2D	0.00798041	0.63399
RPL39	0.210936	0.634146
TRAK2	5.40516e-05	0.634173
OR1D5	0.000807438	0.634221
FBXO11	1	0.634232
SNRPG	0.667282	0.634258
HIST2H3D	0.0475292	0.634342
nontargeting_GACTTTATGACGAAGGCCCG	0.00548859	0.634501
BTG2	0.029019	0.634571
GOLGA6L10	0.128008	0.634612
NSMCE2	1	0.634715
BRAT1	0.00306168	0.634728
PPP2R3B	0.026475	0.634767
ACADM	1	0.634921
MYCBP2	0.0394623	0.634923
CENPH	0.420563	0.634998
UBR5	0.00413787	0.635
RND3	0.000201243	0.635025
S1PR3	0.022731	0.635042
KRTAP22-2	1	0.635078
DYRK1A	0.00841032	0.635095
LOC644215	0.00101248	0.635115
CKAP2L	0.12306	0.635184
RPA1	1	0.635187
AMY2B	0.00041644	0.635277
NATD1	0.0054823	0.635315
MAD2L2	0.0173555	0.635342
OSBP	0.0379686	0.635411
P4HA2	0.000176147	0.635431
S100A3	0.00159095	0.635444
POM121L12	0.0697079	0.635481
SREK1	0.00335934	0.63552
JMJD6	0.00158388	0.635588
MTHFD1	0.0559009	0.635632
NUPL2	0.00064139	0.635648
CLASP1	0.00183778	0.635744
SLAIN2	0.000120321	0.63575
KLHDC1	0.00955848	0.635762
TRIB2	0.000793795	0.635769
MTPAP	1	0.635777
CRABP2	0.014578	0.635786
RPL27	0.297071	0.635786
KRTAP5-2	0.095475	0.635799
NAMPT	0.000241483	0.635817
OTUD5	1	0.63584
PFKFB2	0.00630215	0.635909
DCTPP1	0.0256232	0.635916
ORC2	0.0624222	0.635916
KDM6B	0.000638494	0.635925
RIT1	0.0270842	0.635935
ATP2C2	0.000332844	0.635943
TMEM50B	1	0.635972
HEPHL1	0.000121996	0.635975
ARGFX	0.0624222	0.635991
RRP1B	0.0234879	0.636022
NCR3LG1	0.0149833	0.636032
C11orf94	0.0216526	0.636043
OR4F29	0.118168	0.636105
GYG2	0.000315687	0.636146
ATP6V0D1	0.158028	0.636152
ORMDL3	0.221048	0.636164
USP9X	0.296427	0.636165
RORC	0.0708421	0.63618
OR51D1	9.62521e-05	0.636241
SLC31A2	0.0552805	0.636244
FAT4	0.0190459	0.636256
TERF2	0.165811	0.636276
GPR61	0.0243534	0.636294
PNN	1	0.636328
HRH2	0.047697	0.636346
DAD1	0.354979	0.636364
ZNF280C	8.27266e-05	0.636365
EEF1G	0.16549	0.636377
SLC24A1	1	0.636408
LDB1	0.0811661	0.636418
LOC388436	0.00689799	0.636434
CES4A	1	0.636444
FBXO6	0.0560438	0.636456
TRAPPC2	0.00404216	0.636466
RAP1GAP2	1.00569e-05	0.636481
SUPT20H	0.00131853	0.636497
LOC112268237	1	0.636524
C1orf216	0.0237912	0.636527
RDH16	0.00156065	0.636541
NCAPG	0.192854	0.636545
NUDT4B	1	0.636556
NMNAT2	0.00332382	0.636608
TSPAN10	0.00534309	0.636708
ABI1	1	0.636726
ESM1	0.000178579	0.636745
C2orf61	0.0462425	0.636782
DOCK5	0.000123461	0.636784
GCNA	0.00778455	0.636787
RGMB	0.000427679	0.636803
CAMK2A	0.0227185	0.63682
MKL2	0.000987312	0.63687
PRAMEF19	0.00973122	0.636906
RPS10-NUDT3	0.0498718	0.636959
AKAP9	0.000441177	0.636968
RBM26	0.0410422	0.637029
CNDP2	1	0.637038
BRD9	1	0.637045
EDN1	0.166029	0.637107
H2BFS	0.303085	0.637108
RCN3	0.0119018	0.637136
FLJ44635	0.0190769	0.637138
FAM47E-STBD1	0.000657054	0.63715
MED4	0.177693	0.637153
FAM231AP	0.107736	0.637174
SEH1L	1	0.637267
ANAPC15	0.00649407	0.637279
MEIS1	1	0.637295
C2orf76	0.0183398	0.637297
ELP4	0.00398517	0.637305
YY1AP1	0.0118176	0.637316
BRK1	0.0260733	0.637355
OR1A1	1	0.637369
METTL14	0.178004	0.637373
TFE3	0.000449783	0.637401
ZBTB41	0.00150088	0.637413
GRINA	0.123629	0.637443
PCSK1	0.00754123	0.637457
C4orf29	0.00587988	0.6375
PIK3CA	1	0.637513
ATE1	0.00539537	0.637522
TFEB	0.00244396	0.637632
EXOC6	0.0104459	0.63764
CCDC166	1	0.637648
WDR25	0.0596477	0.637674
TUBB6	1	0.637693
SRF	0.0175431	0.637697
LOC101929141	0.00428559	0.637742
NEURL1B	0.00669572	0.637776
FAM189B	0.002655	0.637804
PDIA2	1	0.63781
HINFP	0.313828	0.637814
ZCCHC24	0.00226487	0.637826
MCCD1	0.00126965	0.637849
FKBP6	0.0614268	0.637854
GOLGA8T	1	0.637914
KCNA10	0.000172261	0.637922
GMPS	0.136308	0.637932
MUC12	0.101967	0.637939
SPX	0.153292	0.63794
UBR4	1	0.63799
WNK1	0.0839093	0.638002
SLC1A7	0.000990146	0.638035
TXNRD3NB	0.0347585	0.638133
DNAJB6	0.000383498	0.638159
CASC3	0.0367232	0.638161
RSPH10B2	0.005496	0.6382
EXOSC6	0.165664	0.638211
TCOF1	1	0.638233
ITGA6	0.0220746	0.638254
ZSWIM8	0.0838973	0.638269
AGK	0.00661823	0.638356
FBL	0.409991	0.638397
NCOR2	0.00292643	0.638405
HIST1H4G	0.0166752	0.638406
PUS7	0.000816713	0.63842
KIAA1429	0.0398448	0.638491
OR6C65	0.0491564	0.638502
ARF1	0.0219019	0.638507
FAM151B	0.0156197	0.63852
BDH1	0.041957	0.638562
SIDT1	1	0.638578
GRHL3	0.0015578	0.638588
ANAPC5	0.29862	0.638643
CA9	1	0.638655
OR1E1	0.000336421	0.63876
PAK2	0.00139745	0.638773
SSX7	2.74714e-05	0.638789
GLT6D1	0.0722328	0.638837
TMEM155	0.00281788	0.638843
SGF29	0.0111538	0.638851
CYBA	0.0574009	0.638862
TUBGCP2	0.151615	0.638875
PRAMEF27	0.0489198	0.638892
MBNL1	1	0.638912
GFM1	1	0.638942
G0S2	0.00473826	0.638942
LOC100996842	1	0.638963
PDILT	0.0466997	0.639081
GTF2H1	1	0.639087
C10orf107	0.00264832	0.639112
P3H4	0.0147505	0.639119
ZNF33A	0.0195891	0.63912
RLIM	0.00226896	0.639122
CHD1L	0.00757808	0.639131
RAB12	0.0164593	0.639149
FAM72D	1	0.639217
KIF24	0.00701602	0.639288
ZNF644	0.000155944	0.639329
ZCWPW1	0.00327585	0.639423
MRLN	0.00258682	0.639424
MAMSTR	0.00814523	0.639425
SSB	1	0.639426
SPDL1	0.151271	0.639426
PSMD9	1	0.63944
MS4A4A	1	0.639498
IFI16	0.00998692	0.639526
TP53TG3F	0.0285533	0.639534
ZZEF1	0.00318438	0.639541
LIPT1	0.092479	0.639564
PCDH9	1	0.639574
GAGE2D	0.000741761	0.6396
RPL10L	1	0.639603
COPB2	0.304321	0.63964
S100A11	1	0.639715
WARS2	0.000300285	0.639731
SCGB1D1	1	0.63974
TOX4	0.000148691	0.639756
SSBP3-AS1	0.0618371	0.639781
FAM106A	1	0.639799
CSGALNACT2	0.00298437	0.639845
KDM5C	0.00150169	0.639858
PHF23	0.00800518	0.639859
SLC22A4	1	0.639904
PIMREG	0.0565754	0.639908
KIFC1	0.0688252	0.639919
PIM2	0.000563026	0.639934
LEXM	0.129911	0.64
QKI	0.000745464	0.640043
nontargeting_CGCTAGGTTATTTCGTGGCC	0.0143197	0.640044
GTF2H2	0.278133	0.640047
ATG4A	0.000323015	0.64005
KRT28	1	0.640123
TPRA1	0.0293534	0.640127
WNT8A	0.134024	0.640172
LOC102724135	0.14794	0.640237
CYFIP1	0.00165341	0.640367
DLG3	0.000107592	0.640388
ACBD4	0.043737	0.640394
C2orf27B	0.0784019	0.640401
KTI12	0.00478063	0.640415
ZP3	0.000588281	0.640449
MPC1	0.0110481	0.640452
MKRN1	1	0.640481
NENF	1	0.64049
NSD3	0.0445034	0.640492
ZFAND3	0.00164865	0.640492
PFN1	0.00928945	0.640524
ATP8B2	0.000652258	0.640548
ANKRD32	0.0216779	0.640582
LOC107984203	0.0610247	0.64061
WBSCR27	0.0417161	0.64063
ZBTB12	0.00651515	0.640642
FAT2	1	0.640657
CTBP2	0.0135972	0.640659
CREB3L2	0.0322248	0.640724
CEP76	0.00142052	0.640729
LOC112267997	0.00653584	0.640731
C10orf10	0.0040828	0.640759
MARK2	1	0.640773
KRTAP20-1	0.0087076	0.640787
U2AF2	1	0.640791
DTNBP1	1	0.640793
FOXE3	0.0242067	0.640814
KLHL20	0.000473577	0.640845
DNAH10	0.00105449	0.640934
TXNDC2	0.000119366	0.640937
RRP1	1	0.640972
CUL2	1	0.64098
NOLC1	0.00695652	0.640999
OR2G6	0.14846	0.64101
C2	0.0450437	0.641033
ZMYM4	0.00434	0.641045
SPRR2E	0.016448	0.641048
HIST1H4K	0.32065	0.641082
SEC31B	0.0123959	0.641117
ZNF513	0.00280727	0.641135
HAUS1	0.440042	0.641146
TNFRSF14	0.066237	0.641149
NEUROD4	0.180258	0.641161
FNDC11	0.230605	0.641165
LOC105369205	0.0736674	0.641171
WASF2	0.00353834	0.6412
AGGF1	0.00298813	0.641203
C16orf95	1	0.641262
PHKA2	0.00239966	0.641266
PLA2G1B	0.0209101	0.641297
EIF5AL1	0.00774993	0.641342
TOP2A	0.378692	0.641379
POLR1C	0.605408	0.641384
PORCN	9.53164e-05	0.641386
SLC22A18AS	0.0277509	0.641398
EEF1AKMT2	0.00425602	0.641458
KIF20A	0.197278	0.641479
OR4F3	0.0152693	0.641518
ANAPC1	0.143018	0.641523
TMC2	0.0670494	0.641582
ADAM30	0.0389364	0.641584
MAPK8IP3	0.0211312	0.641597
DAGLB	0.00508061	0.641602
BIVM	0.0107182	0.64162
SHROOM1	0.00332559	0.641655
HSD11B1	1	0.64166
UBB	1	0.641674
MAPK3	1	0.641696
POU5F2	0.000269879	0.641701
PRL	0.00515139	0.641717
GTF2B	0.254121	0.641747
MED25	5.13141e-05	0.641748
ELMO2	0.00346304	0.641776
TMED5	1	0.641801
TADA2A	1	0.641824
USP42	0.0443342	0.641832
C16orf72	0.000236663	0.641835
CCAR1	0.0110307	0.641855
BTK	0.00133592	0.641857
HIST1H1A	0.0414244	0.641858
C8orf37	1	0.64186
PARP1	0.0203794	0.641883
SLC35A3	0.01711	0.641887
NBPF15	0.16863	0.641888
C1orf35	0.00193887	0.641888
CHAC1	0.0296518	0.641902
ZNF460	0.00591061	0.641904
CD247	0.0140767	0.641909
nontargeting_TTCTAAGCCACGTGTGGTAC	0.016788	0.641937
DPH2	1	0.641966
RAP2C	0.00128123	0.641984
LRRC16A	0.0855873	0.642
EIF4EBP2	0.00239399	0.642019
PABPC1L2A	0.00229335	0.642022
TMCO6	0.000147643	0.642036
PRPF31	1	0.642037
NECAP1	0.0407396	0.642069
ANTXRL	0.0458468	0.642086
PDCD4	1	0.64221
TRIM63	0.0124509	0.642229
CTAGE6	0.0447024	0.642277
TRAPPC8	1	0.642283
OR2T35	0.0114809	0.642301
ELOVL7	0.00051936	0.642311
OR6N1	1	0.642313
MAGEB17	1	0.642343
PCDH8	0.00986926	0.642345
INSIG1	0.100228	0.642363
GPAT3	1	0.642375
EIF2S3	1	0.642441
HPSE2	1	0.642448
TPT1	1	0.642448
SPDYE17	0.0568178	0.642476
XPO6	0.0106828	0.64248
BTAF1	1	0.642492
PAPSS2	1	0.642511
CLCC1	0.00742487	0.642514
NPAS1	0.113835	0.642597
CHAMP1	1	0.642602
LOC107986800	0.011645	0.64264
IPO5	0.0997404	0.642669
OGDHL	0.00058514	0.642714
SEC14L1	0.000269201	0.642728
SNRPA	1	0.642797
LOC100131107	0.0263021	0.642826
FFAR2	0.107561	0.642839
POLR1B	1	0.642849
CD320	0.0260479	0.642879
CPA1	1	0.642934
MYH10	0.0199141	0.642974
PRELID3B	0.228379	0.642979
OTUD6A	0.0052238	0.64298
AGAP3	0.0123477	0.642985
OASL	0.00390398	0.642996
PYGM	0.212086	0.643001
FTH1P18	0.0571102	0.643006
DNAAF5	0.0015408	0.643008
FAM127B	0.042418	0.643018
COL8A1	0.0120908	0.643025
LOC105371095	0.0214099	0.643039
STK24	0.0014483	0.64305
SKA1	0.414355	0.64306
FAM86B2	0.109815	0.643081
KAZN	0.000196788	0.643089
TRPC4	0.00554262	0.643106
SPECC1	0.0149064	0.643185
B3GALT5	0.0671742	0.643196
UBE2Q1	0.154122	0.643221
AOX1	1	0.643221
SPINK2	0.0054016	0.643255
OR2T33	0.00182765	0.643291
RFX5	0.085058	0.643293
TNFSF12	0.0927941	0.643303
SCAMP1	0.00166768	0.643308
INSIG2	1	0.643329
MFSD14A	1	0.643334
NEUROG1	0.184325	0.64337
TIMP2	0.0287344	0.643376
CRNN	0.00948613	0.643377
ELOVL2	0.00651213	0.643381
WDR66	0.0760801	0.643382
JAG2	1	0.643413
SENP3	0.011956	0.643423
ZNF34	1	0.643442
FBXO17	1	0.643466
TIGD4	0.00387237	0.64347
P2RY2	0.139747	0.64347
GABRB1	0.029632	0.643474
MYBPH	0.0289059	0.643483
KRT10	1	0.643487
TBCE	0.492563	0.643504
PTP4A2	0.0746803	0.643515
TMCO3	0.0530167	0.643535
NRIP3	0.135188	0.643556
KAZALD1	0.000242397	0.643565
LOC100287896	0.0493881	0.643605
SPOP	0.126503	0.643613
MYADML2	1	0.643633
CHST12	0.0013954	0.643646
WSB1	1	0.643674
CNKSR3	0.044434	0.643678
SGO2	0.057068	0.643693
C4B	0.0152031	0.643695
HOXA3	0.0355158	0.643713
R3HCC1	0.00602083	0.643742
HBB	0.00436354	0.643757
CLK3	0.025994	0.643782
OCLN	0.00277151	0.64381
IL24	0.0194023	0.64382
RACGAP1	0.38683	0.643834
SLC9A7	0.00351767	0.643854
PWWP2A	0.00027406	0.643865
SNAI1	0.0295677	0.643866
FOXO4	0.000366587	0.643866
PCDHGB1	0.0534919	0.643874
POLR3E	1	0.643885
ZNF594	0.000440949	0.643905
MINK1	0.0377276	0.643915
DMRTC1B	0.0392757	0.643934
METTL10	0.378692	0.643939
PLS3	1	0.643951
PDPK1	0.128597	0.643983
FYB2	0.0858925	0.643991
ARSI	0.000545603	0.644007
INTS10	0.0124502	0.644054
NLRP2B	0.000214098	0.644059
RASSF10	0.0157597	0.644111
CIAO1	0.152502	0.644135
DNPH1	0.0481274	0.644139
TGM7	0.233128	0.644154
LOC101928208	0.0248895	0.644159
OPN1SW	0.138548	0.644163
TJP1	1	0.644171
GPR108	0.00128501	0.644193
RABEP1	0.00778682	0.644208
RNF40	0.0294492	0.644236
USP27X	0.0127288	0.644256
MOCS3	0.231732	0.644261
HIGD1C	0.154485	0.644266
ARMCX2	1	0.644296
SSX4B	0.000431898	0.644324
YBX2	0.023545	0.644324
LEPROT	0.0550176	0.64435
RDH5	0.0081977	0.644354
HAGH	0.0955539	0.644377
TRIM56	0.275688	0.644387
VWA7	0.0130393	0.644415
ANKDD1B	1	0.644416
TRIP13	1	0.644446
PACSIN3	0.097998	0.644446
LLGL1	0.00021894	0.644481
HEMGN	1	0.644484
ARPC2	0.0363923	0.644491
LOC107985678	0.000718132	0.644519
FCGR2A	0.212057	0.644519
FDX1L	1	0.644527
MEI1	0.107738	0.644529
KLHDC8B	1	0.644531
TTC1	0.615414	0.644544
LARP7	1	0.644544
CACTIN	0.23644	0.64455
OR2T10	0.00691657	0.644566
PUM1	0.00810385	0.644589
ACVR2B	1	0.644591
MRGPRD	1	0.644603
RAPGEF3	0.0903227	0.644608
RAB11FIP4	0.182976	0.644612
KIAA1211L	0.0695493	0.644636
NUB1	0.0470027	0.64464
PSMD11	1	0.644648
ACBD3	0.0433764	0.64466
TMEM64	0.0285866	0.644678
SNX2	0.101869	0.644702
KRTAP10-12	0.0104038	0.644703
DISC1	0.155095	0.644741
PDK2	1	0.644749
LOC102724624	0.00712371	0.644754
KDELR2	1	0.644755
LCE3D	0.0394491	0.644781
OPTC	0.000416663	0.644784
LOC107987004	0.233144	0.644791
TSG101	0.634724	0.644841
RITA1	0.0306373	0.644848
TAF5L	0.0157375	0.644901
IK	1	0.644922
RPS9	0.378692	0.644928
CD3D	0.00422606	0.64493
MED28	1	0.644953
SLC38A10	1	0.644963
ZNF579	1	0.644969
IL1RAPL1	0.0551576	0.644978
UTS2R	0.146596	0.645031
NUMA1	0.607175	0.645031
LOC101930434	1	0.645049
CCDC28A	1	0.645056
ITGB1BP2	0.154241	0.645091
FER1L5	0.2116	0.645093
NCAPH	1	0.645101
CORT	1	0.645117
DAB1	0.000910297	0.645118
DMAC1	0.153177	0.645161
TEX47	0.110563	0.645161
ERCC6	1	0.645174
FBLL1	0.0162748	0.645216
PPIH	0.0521457	0.645221
F2RL3	0.0226753	0.64523
KRT15	0.135947	0.645235
MRTO4	0.028031	0.645239
GLT8D2	1	0.645262
NCK1	0.0494818	0.64527
LARP4B	0.0120797	0.645285
KRT222	1	0.645287
LOC101928548	0.00289488	0.645292
GJB6	0.0442153	0.6453
DNAJC6	1	0.645328
POLR2K	0.110563	0.645338
C1orf220	0.0156752	0.645349
TRMT5	0.291035	0.645362
LRIT2	0.0400985	0.645379
PMFBP1	0.094366	0.64539
TRPC6	0.00510234	0.645403
MB	0.0443128	0.645409
RNF227	0.0131901	0.645415
NUP43	1	0.645445
KIAA2012	0.153967	0.645452
KRT4	1	0.645474
SUPT4H1	1	0.645483
ADAT2	0.0218941	0.645497
F3	0.0440717	0.645507
PRPF3	0.269592	0.645531
CNTNAP1	0.436266	0.645566
LOC100996413	0.157919	0.645579
CPED1	0.00677414	0.645602
FOLH1B	0.0199887	0.645683
GFAP	0.214382	0.645694
GEMIN2	0.119134	0.645722
RBP2	1	0.645743
AMY2A	0.0738947	0.645746
UPF3A	1	0.645765
CYB5D1	1	0.645766
PDE6G	0.0582718	0.645794
FAM133B	1	0.645805
TCIRG1	0.0174994	0.645809
FUT1	1	0.645812
SFXN4	0.000783236	0.645839
L1CAM	0.011121	0.645844
FAM76B	0.0449774	0.645845
C11orf42	0.0282836	0.645866
ETV6	0.343767	0.645875
SELP	0.0024261	0.645883
PIP4K2C	1	0.645901
TCF23	0.00377773	0.645924
ANKRD62	1	0.645926
CGN	0.0293543	0.645947
AVPR1B	0.104872	0.645951
MAP3K8	0.0324078	0.645953
ZMYM1	0.0787984	0.645958
TRIM34	0.032761	0.645961
PTK7	0.0149578	0.645976
LOC105375809	1	0.646002
TTC39A	0.158123	0.646007
KCTD10	0.236586	0.646032
ZNF366	0.0552633	0.646043
CMYA5	0.00526957	0.646046
HTR7	0.0745538	0.646065
TMEM174	0.0159127	0.646075
ACPT	0.056895	0.646112
TSPEAR	0.00207839	0.646145
DHX34	0.0251654	0.64615
HSPB8	1	0.646153
NBPF10	1	0.646156
RHBG	1	0.64616
LOC554223	0.0401942	0.646176
ZCRB1	0.271036	0.6462
SMC6	0.16137	0.646254
NFS1	0.545056	0.646256
SLC13A5	0.113244	0.646267
MALSU1	0.0135275	0.646267
NT5C2	0.359801	0.646272
RETREG3	0.175358	0.646281
LOC112267878	0.131635	0.646291
CEP57L1	0.00694265	0.646314
PHKG2	0.0521902	0.646326
YIF1A	1	0.646366
AQP4	0.0134392	0.646387
NGF	0.00364868	0.64639
NPIPB12	0.136499	0.646391
ZNF714	1	0.646412
LPAR4	0.0186237	0.646413
CCDC69	0.00133967	0.646424
FAM231C	0.0288307	0.646434
BCL6	0.00844904	0.646438
LOC101928212	1	0.646444
HIST2H4A	0.0416593	0.646446
ZNF521	0.0210732	0.646448
MRM3	0.153177	0.646465
FOSL1	0.0160505	0.64647
HOXD9	0.00698405	0.646474
ATMIN	1	0.646474
FAM163A	0.0069007	0.64648
GPR101	0.080058	0.646482
CCDC83	1	0.646489
EXOSC4	0.261734	0.646504
RAP1A	1	0.64651
SDPR	0.034454	0.646514
GUCY2D	1	0.646517
CGB8	0.0667458	0.646524
SPATA24	0.0243332	0.646537
TSPAN18	1	0.646538
ANKRD65	0.0162397	0.646538
LIN9	1	0.64654
GBP7	0.0049408	0.646551
SLC34A1	0.00279254	0.646552
RBMXL3	0.0479148	0.64659
PSMD2	0.250902	0.646595
LOC107984189	0.129082	0.64661
IRF7	0.0685012	0.646612
NANP	0.243689	0.646637
TEX43	0.083134	0.646653
SCN4A	0.042738	0.646675
SNTB2	1	0.646676
ZNF630	1	0.646678
GSDMB	0.0296148	0.646685
FGF11	0.0759217	0.646693
NCOR1	0.0333007	0.646701
ARSB	0.0508931	0.646716
MYH13	1	0.646729
SNORC	0.346838	0.646742
ANO6	0.135423	0.646749
KIAA0753	0.00697208	0.646766
ANGPTL1	0.0594031	0.646804
NPFF	1	0.646815
DPY19L1	0.00415561	0.646817
C20orf203	0.0181047	0.646833
C11orf73	0.127756	0.646835
KIAA1958	1	0.646841
SPRR2F	0.187346	0.646873
TMEM63A	0.0206245	0.646885
PEX11B	0.00370727	0.646888
NUP153	0.0862942	0.646893
VPREB1	0.111556	0.646923
CREB3L4	0.0334657	0.646934
AGAP9	0.353163	0.646951
INPP5B	1	0.646973
AVIL	0.026081	0.64699
PLEKHG1	0.0180241	0.64699
MTMR2	0.0074452	0.647001
NRDE2	0.101966	0.647018
HENMT1	1	0.647026
ITLN2	0.0056486	0.647029
RGPD8	1	0.647033
U2SURP	0.182005	0.647034
TSC22D1	0.00988222	0.647039
UBAP1	1	0.647048
LOC107984351	0.504158	0.647052
CFAP161	0.115689	0.647059
RGPD4	1	0.647059
GBP2	0.00874794	0.647081
CNIH2	0.121845	0.647088
HIST1H2AJ	0.394419	0.647093
LOC107987288	0.502784	0.647107
LANCL3	1	0.647111
GNMT	0.0105814	0.647141
ZNF584	0.067884	0.647157
CHIC1	0.00654891	0.647159
NUDT1	0.012879	0.647175
NKD2	0.212754	0.647188
FAM104B	0.0195597	0.647194
EPN2	1	0.647197
CHDH	0.073022	0.647201
CTHRC1	1	0.647201
BSND	1	0.647216
CBWD2	0.242352	0.647231
EIF4E1B	0.0113235	0.647232
C1orf137	0.0240015	0.647246
PAEP	0.16749	0.647253
LOC105376526	0.0343293	0.647262
SMIM11	0.16934	0.647278
RNF121	0.00651509	0.647292
OR6K3	0.108169	0.647307
LOC112267859	0.371403	0.647315
LOC105370399	0.239281	0.64733
PDCD1	0.124088	0.647335
KRT40	0.113896	0.647352
KNL1	0.303656	0.647357
POLR2M	0.0920363	0.64736
TOMM70A	0.357421	0.647368
WNT3A	1	0.647374
KCNH6	1	0.647375
NME2	0.805625	0.647388
PRPSAP2	0.0238456	0.647395
ALPK1	1	0.647427
SPC25	0.191759	0.647436
SMIM35	0.197487	0.647471
RFPL1	0.273915	0.647493
CD74	0.0353683	0.647496
MAP3K6	0.00520489	0.647499
SENP2	1	0.64751
ZNF652	0.00613011	0.647528
HSPB9	1	0.64754
DSTYK	0.0155069	0.647541
SH3BP5L	0.0912095	0.647554
UMOD	0.0307561	0.647583
GAGE12I	1	0.647604
PLAC8L1	0.0309151	0.647611
NPIPA5	1	0.647612
SNX8	0.00950084	0.647618
PCBD1	0.0119195	0.64763
ADCK2	0.234409	0.647639
GAPDHS	0.0158961	0.647641
C11orf54	0.232674	0.647647
CFAP69	0.00996179	0.647656
TENM2	0.0285818	0.647669
PDE6C	0.0113295	0.647682
PEMT	0.0208585	0.647685
SULT1B1	0.00963536	0.647706
KBTBD7	0.00320118	0.647714
PSMG2	0.0380598	0.647757
STAB1	0.0108897	0.647774
UBE2G1	0.062833	0.647779
PHYH	0.080186	0.647783
GOLT1A	0.0167456	0.647791
FURIN	0.0314038	0.647797
TSPYL2	0.0189972	0.647811
DVL2	1	0.647814
DSCC1	1	0.647817
DDX17	0.0629008	0.647865
FAS	0.0167177	0.64788
JAKMIP3	0.163615	0.647897
ZNF479	1	0.647909
TLR3	0.0382437	0.647914
SETSIP	1	0.647918
PDIK1L	1	0.64792
THAP9	0.0190155	0.647921
PCDHB5	0.0495294	0.647931
KIR3DL2	1	0.647933
PCDHA7	0.0117319	0.647951
LOC100996763	0.367992	0.647954
PCDHA1	0.00537515	0.647964
ZNF76	0.134241	0.648003
TMEM72	0.0305736	0.648007
RASSF5	0.0346719	0.648017
CALN1	0.00351044	0.648021
DHX15	1	0.648025
KLK6	1	0.648046
CXorf58	0.0663565	0.648095
RNF150	1	0.648123
CHTF8	1	0.648154
OR51F1	0.103633	0.648156
PHRF1	0.0813545	0.648157
TNFRSF8	0.050678	0.64817
PLXDC1	0.0112324	0.648174
TCEANC	0.0282961	0.648181
ARID5A	1	0.648188
LOC112268453	1	0.648193
KAAG1	1	0.64823
HPS1	0.0235909	0.648249
EMSY	0.0830679	0.648271
ALX3	0.0152221	0.648271
ITCH	0.189537	0.648284
PYM1	0.0287767	0.648321
METTL13	0.00848463	0.648325
RRM2B	0.00647036	0.648332
ATP6V1E1	0.658156	0.648339
PPM1J	1	0.648344
OPN1LW	0.19855	0.648348
MPST	0.0245454	0.648369
GLTPD2	0.0401325	0.64838
OR5P3	1	0.648382
AGO1	0.141497	0.648388
LOC107984026	1	0.64842
HSPA1B	0.0164398	0.648422
CSF1R	0.00432002	0.648434
B3GNT4	0.175654	0.648441
YME1L1	0.0966113	0.648459
HIST1H2AL	0.0264625	0.648465
GPR63	0.0312614	0.648508
SPIRE1	0.00237607	0.648511
FABP6	0.00493272	0.648527
UTF1	0.127439	0.648543
HNRNPH2	0.00332335	0.648544
BRI3BP	0.00401408	0.648557
SOCS1	1	0.64858
NSMCE4A	0.161172	0.648588
RTL8B	0.108286	0.64859
TFAP2A	0.034577	0.648627
TMEM131L	0.0687854	0.648635
LOC105372798	0.00672057	0.648645
VSIG8	0.127098	0.648645
F11R	0.0125611	0.648662
DNAJB1	0.0601922	0.648679
BNIP1	0.310689	0.648684
RPS3A	1	0.648686
BTBD9	0.00239479	0.648687
MED17	0.110576	0.648737
DDX24	0.143085	0.648742
DAP3	0.468994	0.648756
CTPS2	0.00666337	0.648768
CLCA1	0.0698302	0.648772
FAHD2A	0.437472	0.648773
TET1	0.0162703	0.648774
HIST1H2BE	1	0.648778
HSD17B7	0.0754659	0.648786
LOC112267939	1	0.648821
OR52L1	1	0.648859
RD3	0.154977	0.648868
GAGE12C	0.0619108	0.648872
ZNF765-ZNF761	0.292808	0.648874
BZRAP1	1	0.648897
OR2A2	0.00573643	0.6489
HCFC1R1	1	0.648913
PIP4K2B	0.0756287	0.648919
ASCL5	0.0285414	0.648929
SFRP5	0.0220213	0.648958
PAXX	0.0444371	0.648961
LOC647264	0.0680997	0.648966
CEP131	0.0162632	0.648971
RASGRF2	0.0298733	0.64898
TRIM45	0.215326	0.649018
CYGB	0.0174027	0.649021
ZKSCAN3	0.0105137	0.64904
NOTUM	0.0517274	0.649045
N4BP3	0.0338895	0.649049
RORB	0.0429177	0.64906
KLHL13	0.00650421	0.649063
CGB7	0.0767527	0.649115
VKORC1L1	1	0.649115
TRAIP	0.447319	0.649123
NXN	0.0232816	0.64913
CENPN	0.524567	0.649131
OR2K2	0.00913015	0.649131
LOC102724665	1	0.649136
DCT	0.0227502	0.649148
PKMYT1	1	0.649155
GAGE2B	1	0.649164
OR52B6	0.0853608	0.64918
CFAP65	0.0526017	0.649183
VGF	0.0452278	0.649223
HDAC3	0.0248396	0.649225
OR51B6	0.0966118	0.649236
FGF2	0.00243234	0.649239
MAP3K15	0.0238446	0.649246
DDC	0.0224835	0.649252
AMY1A	0.155532	0.649257
MYPOP	0.113569	0.649271
LACTBL1	0.0554615	0.649274
BAGE2	1	0.649274
DMXL1	0.0316725	0.649284
GRAPL	0.00498381	0.64929
CD36	0.185593	0.649292
MLST8	0.0344346	0.6493
ACHE	1	0.649324
ATP1A4	0.0131984	0.649328
FZD1	0.0154182	0.649349
HLA-DQB1	0.146868	0.649364
ARHGAP12	1	0.649371
DTL	0.455717	0.649418
KIAA1683	0.0452766	0.649426
PRM1	0.162215	0.649427
LOC100996717	1	0.64944
GIT1	0.00498945	0.649465
OLFM3	0.0102764	0.649473
EFEMP2	1	0.649475
GNG12	0.0196953	0.649487
SHROOM3	0.0943694	0.649513
WFDC2	0.463663	0.649529
RGN	0.0162167	0.649534
CFAP57	0.0130691	0.649538
HS3ST5	0.00431666	0.649541
PDPR	0.085577	0.649555
TMEM127	1	0.649578
PARVB	0.0494994	0.64958
STRN	0.238758	0.649581
VENTX	1	0.649593
LOC105371448	0.129157	0.649605
MMRN2	0.158304	0.649613
YWHAZ	1	0.649643
LOC100996693	0.190986	0.649684
ARHGAP9	1	0.649694
ASH2L	0.170877	0.649694
TVP23C-CDRT4	1	0.649696
OR1D2	1	0.649737
CDK7	0.370644	0.649738
RAD17	0.271807	0.649744
TUBD1	0.143489	0.649745
EXOC4	1	0.649746
PDCD11	0.428427	0.64975
LOC105378947	0.49226	0.649757
RPA4	1	0.649761
TBC1D28	0.0562528	0.649786
FAM210A	0.57623	0.649803
PSG1	1	0.649829
MAP7D3	0.0124603	0.649846
CCDC94	0.223766	0.649852
FAM149B1	1	0.649854
SUMO3	0.788645	0.649857
THNSL2	0.0521708	0.649893
TRIM2	0.001229	0.649893
SMG5	0.327286	0.649902
CCDC89	0.479029	0.649923
LOC101928841	0.0619441	0.649939
C4orf27	0.0502163	0.649951
IDUA	0.0129566	0.649958
ERVH48-1	1	0.649981
PPP1R14B	1	0.649988
GLYR1	0.352904	0.649997
TNFSF11	0.145333	0.649999
WNT5A	0.22685	0.650005
C19orf68	0.0452695	0.650013
ECHS1	0.156336	0.650015
DEFB134	0.0260665	0.650017
SMG7	0.214003	0.65002
FAM25G	0.238029	0.650039
NFKB1	0.0984073	0.65004
ZDBF2	0.0141959	0.650066
C10orf82	0.0783651	0.650078
RPRD2	0.150189	0.650079
HSPA1L	0.00692174	0.650087
CCS	1	0.650088
FAM129C	1	0.650088
PRPF40B	0.429013	0.650099
CLDN1	0.0250463	0.650128
LOC100506248	1	0.650157
HHIPL2	0.00510618	0.65016
CNGA1	0.0306455	0.650162
ODC1	0.0329833	0.650165
nontargeting_GACGCCCAGACTGTTAGCGC	0.0597431	0.650179
AGAP5	0.232548	0.65018
SERPINF2	0.0136529	0.650188
TMEM11	1	0.650201
TEX38	0.0355593	0.650239
FCRLA	0.178747	0.65026
SOGA1	1	0.650269
CALHM2	1	0.650297
MCM7	1	0.650313
POC1B-GALNT4	0.0317715	0.650319
FAM92B	0.0897015	0.650335
H2AFY2	0.0232884	0.650354
KLK13	0.0225006	0.650366
VMO1	0.0640534	0.650369
MYO7A	0.0758954	0.650382
SF3B4	0.744578	0.650385
CTTNBP2NL	0.0359807	0.650389
WDR46	1	0.650401
DSCAML1	0.0427502	0.650406
UQCRFS1	0.205965	0.650414
KLHDC10	1	0.650414
LOC107986794	1	0.650417
FRG2B	0.0414537	0.650426
SRR	0.0287749	0.650447
TEDC2	0.119572	0.650449
CYP26A1	1	0.650454
SLC9A9	0.216208	0.650465
KRTAP9-1	0.201528	0.650467
KCNJ10	0.0844652	0.650471
GUCA2A	0.0116857	0.650482
SPRY3	0.0271702	0.650491
CD1B	0.0313586	0.650494
TRAPPC10	1	0.650497
C1QL1	0.0549937	0.650506
SCML1	0.0136911	0.650513
TRIM46	0.136755	0.650516
WWC2	0.0208415	0.650534
KIF23	1	0.65054
TMEM232	0.00658593	0.650545
LYRM9	0.0868266	0.650545
PI4KB	1	0.650546
ARHGEF3	1	0.650551
CEP57	0.284536	0.65059
NEU3	0.0950351	0.650593
CCDC34	0.0260142	0.650595
GPATCH2	0.0089421	0.650602
PTPRU	0.0165711	0.650605
NEMP1	0.082533	0.65061
COX7B	0.181111	0.650614
JADE1	0.0351752	0.650628
KIAA1324	0.0298601	0.65063
SCD5	0.039738	0.650639
PLEKHB2	1	0.650647
LUZP4	0.0158942	0.650668
FAM9A	1	0.650671
MYH3	0.0141663	0.650671
RAB5B	1	0.650673
INMT	0.0827342	0.650686
FHOD1	0.466057	0.650689
NOTCH2NL	1	0.650719
TRH	0.0520388	0.650723
LOC100129083	0.050901	0.650735
SLC5A9	0.0464349	0.650737
GTF2E1	0.295694	0.650742
NCKAP5L	0.149362	0.650742
ZFP36L2	1	0.650749
RPS15	0.540163	0.650794
TGIF2-C20orf24	0.471839	0.650822
GLRA1	0.165045	0.650829
FAM170A	0.0492611	0.650906
AQP10	0.236855	0.650951
RHBDD1	0.348219	0.650959
MAN1C1	0.0239744	0.650968
GAGE13	0.0178963	0.650982
C6orf10	0.248644	0.650983
P2RY10	0.0705836	0.650994
HMGB2	1	0.651009
SUCNR1	0.00428867	0.651011
RGPD1	1	0.651021
AEBP1	0.0312275	0.651025
VRK1	0.298215	0.651035
C17orf98	0.122415	0.651068
BAZ1B	0.0765319	0.651076
SSNA1	1	0.651084
MTBP	1	0.651085
C6orf48	1	0.65109
SCG2	0.118122	0.651094
RAPGEF5	0.015032	0.651106
INAFM1	1	0.65111
CLRN2	0.161919	0.651116
TM4SF20	0.076898	0.651162
GPR26	0.00737638	0.651167
GABRA1	1	0.651167
ZNF606	1	0.651194
CDC7	0.255881	0.651197
THAP1	1	0.651199
SHMT1	0.0276517	0.651213
SHBG	0.0561118	0.651219
ELOVL3	0.0437793	0.651238
SH3GL1	0.0446872	0.65124
AKAP17A	1	0.651246
NFKBIL1	1	0.651261
ENTPD7	1	0.651263
NUP37	0.0169	0.651277
USP53	0.0425885	0.651287
PRKRA	1	0.651307
C1orf53	1	0.651312
KRT76	0.0131516	0.651318
ARVCF	1	0.651319
HYI	1	0.65133
EVA1C	0.0214143	0.651343
NOA1	0.401293	0.651349
GPR25	0.0825647	0.651351
IQSEC2	0.00322685	0.651353
SUPT20HL1	1	0.651357
BDKRB2	1	0.651363
BUB3	0.218203	0.651382
FAM182B	0.115008	0.651384
NRIP1	0.0170715	0.651396
BLOC1S3	0.205403	0.651401
SLC18A2	0.0187101	0.651413
LAMTOR5	0.357197	0.651426
DLX5	0.061146	0.651455
UBE2D1	0.372264	0.651459
ATP6V0E1	0.012885	0.651462
RAD51D	0.0360532	0.651463
CNTD2	1	0.651481
C10orf131	0.0129192	0.651499
ZDHHC15	0.0538708	0.651506
COL3A1	1	0.651511
VAT1	0.229863	0.651518
GOLT1B	0.113579	0.651534
HLA-DMA	1	0.651534
FAM126B	0.00737943	0.651544
CDIPT	0.239933	0.651552
CSF3R	0.0624898	0.651555
GPRIN2	0.0236862	0.651556
PGD	0.318506	0.651569
ARL6	1	0.651591
TMEM168	0.103542	0.651596
C21orf58	0.140873	0.651597
USP1	0.0647661	0.651616
MAN1B1	0.0861271	0.651622
SOX17	0.524989	0.651648
FBXO15	1	0.651649
CDADC1	0.0141058	0.651653
COMTD1	0.102668	0.651667
DDX50	0.17096	0.651723
DOK4	0.0242822	0.651743
SIRPA	0.0723084	0.651777
ZNF449	0.0851472	0.651777
CSMD2	0.0327105	0.651781
ELOA2	0.184854	0.651786
OR6K6	0.0604436	0.651824
CELF2	0.0230173	0.651827
SMIM28	1	0.651877
ZNF554	1	0.651889
MEX3A	0.0546982	0.651906
MED30	0.0678824	0.651911
CTSB	0.19522	0.651927
LOC105372836	0.133495	0.651943
PSME3	1	0.651978
F7	0.113535	0.651979
PCF11	1	0.65198
KIAA0226L	1	0.651993
BLM	0.046103	0.652008
PLAUR	0.745931	0.652008
IGSF5	0.0457192	0.652025
HAX1	0.0410811	0.652032
RBMXL2	1	0.652046
TEX45	0.206311	0.652055
PNPLA7	1	0.652062
ABHD14A-ACY1	0.0555494	0.652068
DEK	0.268441	0.652075
MTCL1	0.0103786	0.652082
EFCAB12	0.388414	0.652082
LOC107986729	0.119016	0.652091
SLC22A7	0.0273331	0.652095
PAK3	1	0.652103
CKAP5	1	0.652107
DYNC1H1	0.445898	0.652107
DOCK7	0.0752601	0.652113
SMAD5	1	0.652119
CALML5	0.0517709	0.652129
RTP2	0.152019	0.652132
SNCAIP	0.258923	0.652133
ZFP69	0.0338183	0.652134
ADAMTS14	0.0147733	0.652137
OR52B4	0.0196914	0.652141
USP24	1	0.652148
SEC22B	0.202506	0.652151
SGSM2	1	0.652155
B4GALT1	0.0218892	0.652165
AFG3L2	0.525918	0.652174
DHFR2	0.447319	0.652174
MPC1L	0.0271535	0.652185
NKAIN1	1	0.652193
B3GAT3	0.550345	0.652197
FLJ45513	0.116864	0.652232
PPP1R35	0.059317	0.652252
DEDD2	0.0962112	0.652253
ADAMTSL2	0.161829	0.652257
IRS4	0.0646522	0.652258
HIST1H4B	0.0397518	0.652277
MIOS	1	0.652294
ENSA	0.0603456	0.652298
C17orf50	0.275224	0.652305
GNL2	1	0.652309
HEXIM1	1	0.652315
TRMT2B	0.0140563	0.652332
LOC107986351	0.21958	0.652334
AMPD1	0.0642601	0.652336
TBL1X	0.0712429	0.652338
PNPLA1	0.169387	0.65235
CALHM5	0.108486	0.65236
ABCB5	0.138751	0.652375
HMMR	0.0510974	0.652378
SGIP1	0.0775065	0.652379
LOC107986244	1	0.652383
CTU2	0.219697	0.652392
FAM47A	0.0762099	0.652393
TMEM134	0.073983	0.652394
CPA6	1	0.652402
TEX36	0.0290148	0.652413
AGPAT2	0.0173859	0.652437
SNX32	0.0270121	0.652444
PPM1E	1	0.652447
KMT2E	0.0951533	0.652449
DDX20	0.30467	0.652459
RPS17	0.619511	0.65246
GLUD1	0.0446605	0.652462
SPDYE5	1	0.652464
SCFD2	0.0768537	0.652478
SF3B1	0.598514	0.652486
LOX	0.0399081	0.652496
AIM1L	0.0487204	0.652496
CTR9	1	0.652504
SH2D7	1	0.652508
XAF1	0.0129492	0.652509
EXO5	0.341238	0.652513
COPS7B	0.0368901	0.652528
SIGLEC5	1	0.652572
TTLL11	0.0310991	0.65259
DPCD	0.259838	0.652593
BGLAP	0.0564407	0.652593
HSPB3	0.00297284	0.6526
HMGCS2	1	0.652604
DPP3	0.204368	0.652609
PTP4A3	0.135318	0.65261
FAM83G	0.120463	0.65261
TMEM74B	1	0.652619
TXNL4B	0.525918	0.652632
DAZL	1	0.652635
OR52D1	0.0254212	0.652638
USP17L3	1	0.65264
LOC105378950	0.0606211	0.652652
MRPL3	1	0.652654
ALG1	0.477696	0.652656
ANXA1	0.091409	0.65266
LOC441239	0.069271	0.652671
TRIM6	0.0169811	0.652677
PLEKHS1	1	0.652691
FGF8	0.0421678	0.652693
NOL10	0.604424	0.652697
ZNF32	0.0912903	0.652703
MCOLN2	1	0.652713
MATK	1	0.652715
ADRB2	0.189472	0.652717
FZD3	0.0134624	0.652722
PRAMEF15	1	0.652723
SH3PXD2A	0.189867	0.652727
CFAP126	0.042392	0.652732
AMY1C	0.233664	0.652742
FAM131C	0.17436	0.652747
DDX53	0.31853	0.652749
MATN1	0.0981588	0.652761
FAM81B	0.266044	0.652763
ABCG2	0.193526	0.652773
MRGPRE	0.179974	0.652797
YIPF5	0.0128366	0.652797
SELENOS	0.671413	0.652801
SLC39A10	1	0.652815
OVGP1	1	0.65282
B3GALT1	0.0554983	0.65282
GRAP	0.0456997	0.652822
GSTM4	1	0.652834
OR6B1	1	0.652834
GOLGA6L4	0.141455	0.652839
SCYL3	0.112908	0.652848
MAGEA8	0.190138	0.652868
C6orf141	0.0665751	0.652871
ARSK	1	0.652879
HOXA1	0.0244474	0.652905
SLC23A1	1	0.65292
HPCAL4	0.0353067	0.652924
TRIM23	0.374026	0.652924
COA6	0.0706503	0.652928
RNF146	1	0.652931
CYFIP2	0.319379	0.652949
EMP2	0.338003	0.652961
SLFN12	0.22513	0.65297
PHF12	0.152279	0.652971
PATJ	0.353239	0.652979
TAF9	0.0381012	0.652979
SH2D2A	0.0225278	0.652985
SYDE2	0.0434657	0.652985
MEF2C	0.0284628	0.65299
IL10	0.138234	0.652995
TFB2M	1	0.652995
ARPP21	0.0151734	0.653004
LOC101928436	0.138126	0.653008
INVS	0.117832	0.653023
ICOS	1	0.653025
LOC107984236	0.0562894	0.653035
GPBP1L1	0.0635371	0.653037
PPP1R14C	0.00932735	0.653038
NDUFAF5	0.454743	0.653039
OR51G2	0.0629638	0.653043
SOCS3	0.0320264	0.653044
TRIM16L	0.0262639	0.65305
SLC9A3R2	1	0.653061
TRIL	0.0477403	0.65307
RASGRP4	0.411949	0.65308
SHC1	0.0577974	0.653091
OR2W3	1	0.653097
HDLBP	0.385598	0.653102
CCT8	0.62794	0.65311
FAM160B1	0.0118362	0.653116
SELPLG	0.0347616	0.653119
C1QL3	0.0147756	0.653123
FRY	0.112971	0.653128
NAAA	1	0.653133
DHRS12	0.0782053	0.653134
SDHA	0.0851798	0.653152
COL4A3BP	0.0612871	0.653152
NUTM2A	0.164874	0.653158
DACT2	0.0773491	0.653161
NXT2	1	0.653166
DEGS1	0.0228599	0.653177
TBATA	0.115455	0.653179
SLC6A5	1	0.65318
NREP	1	0.653183
EFHD2	1	0.653185
PFKL	0.197389	0.653191
CREBRF	0.0865028	0.653194
HAUS5	0.515792	0.653201
HCCS	0.027064	0.653207
HOXB5	1	0.653215
VPS13A	0.0287243	0.653215
NR0B1	0.205386	0.653232
ZFC3H1	0.273528	0.653237
DNAH2	0.0181396	0.653254
SLITRK3	0.0366965	0.653263
TP53I11	1	0.653276
RTP5	0.155883	0.653285
SIL1	0.222602	0.65329
ZFP3	1	0.653293
ITGBL1	1	0.65334
VSIG10	0.0662537	0.653342
MAP3K5	0.163347	0.653384
CBWD5	1	0.653392
KIAA0141	0.0167193	0.653399
SMARCAL1	0.0221192	0.653409
LOC107984862	0.0585844	0.65343
CACNA1F	0.0329598	0.653439
C1orf43	0.0274646	0.65346
MYF6	0.0286827	0.653461
CD70	1	0.65347
OR3A3	0.0253665	0.653476
FAM101A	0.0275289	0.653481
FBXL17	0.0447368	0.653485
AVPR1A	0.0240568	0.65349
ABCB10	0.0444829	0.653492
KCNA3	0.142262	0.653499
HIST1H2BJ	1	0.653503
MORF4L2	0.0157386	0.653513
MTTP	1	0.653516
GRM8	1	0.653516
HS3ST3B1	0.28089	0.653517
FMC1	0.0864822	0.653518
FAM156A	0.128484	0.653519
ZCCHC7	0.0878256	0.653524
SHROOM2	1	0.653534
ZNF169	0.079085	0.653534
TECTA	1	0.653534
EXOSC1	0.0748149	0.653535
LEMD2	0.0420683	0.653542
PNMA8A	0.209519	0.653543
EPN1	0.0349779	0.653567
EPB41	0.0586946	0.653568
FCGR1B	0.0984324	0.653576
GPM6A	1	0.653584
LDB2	0.0191724	0.653586
ZNF518B	0.0538773	0.6536
LRR1	0.650704	0.653614
TDRD5	0.08795	0.653628
SMIM24	0.095701	0.653629
PLEC	0.0946454	0.653642
SPATA4	0.0714777	0.653662
CDKN1C	0.260873	0.653668
SIRT5	0.0445145	0.653673
MAML1	0.0714004	0.653675
INSR	0.183779	0.653681
SPRTN	0.38857	0.653684
SMARCA4	1	0.653688
NFASC	0.212993	0.653704
HTATSF1	0.125642	0.653708
ANKRD7	0.0159256	0.653713
SUCLA2	0.0750646	0.653713
CUEDC2	0.175806	0.653717
SLC1A2	0.073041	0.653724
RBM34	0.0928503	0.65373
ARF6	1	0.653738
NUDT16	0.0856389	0.653744
HNRNPA1L2	1	0.653755
GABRG2	0.0405234	0.653765
COPS3	1	0.65377
BTNL9	1	0.653779
TCEB3	0.197027	0.653791
SOWAHD	1	0.653795
ZNF653	0.0342929	0.653801
MED26	0.643994	0.653802
MORN4	0.0402968	0.653812
DUT	0.730667	0.653825
PBXIP1	1	0.653832
SH2D5	0.0690584	0.65384
TCP11L2	1	0.653854
APEX2	1	0.653857
CNR1	0.0989811	0.653869
UGT1A9	1	0.653878
CCDC186	1	0.6539
KLK8	0.0573938	0.653901
ZNF696	0.0510959	0.65391
S100A7A	0.0190204	0.65391
GH1	0.15474	0.653923
KATNAL1	1	0.653928
HRG	0.0978075	0.653932
EML5	0.267277	0.653941
PPP1CB	0.413934	0.653953
SERF1A	0.502733	0.653956
SCRIB	0.19076	0.653958
NCOA4	1	0.653961
PRDX2	0.0762989	0.653961
SYT8	0.143843	0.653969
RMDN1	1	0.653971
PRR9	1	0.654004
BLOC1S6	0.0135967	0.654009
RCAN2	0.128195	0.654037
RUSC1	0.184771	0.654037
C17orf113	0.0909049	0.65404
HSFY1	0.00913413	0.654044
HPF1	0.0673432	0.654053
ESAM	0.0661626	0.654059
NOTO	0.287128	0.654062
ST14	0.220524	0.654062
GDPD2	0.0175046	0.65407
MARF1	0.417353	0.654088
SLC35C1	0.174454	0.654094
HCN3	0.170902	0.654096
TMEM131	0.0917721	0.654097
PSMG4	0.254675	0.654114
ALG2	0.588991	0.654114
OPN3	0.0937199	0.654123
FIGN	0.0897852	0.654128
CCDC144NL	0.0638173	0.654129
BTG1	0.0542005	0.65413
PLOD3	0.036672	0.654141
API5	1	0.654144
ACTRT3	0.0936355	0.654158
CNNM2	1	0.65417
THOC1	0.696892	0.654174
POLQ	0.21986	0.654176
NDUFB3	0.229044	0.654182
HBG2	0.434891	0.654193
FRG2	0.173679	0.654198
COLEC12	1	0.654205
NSD1	0.344057	0.654212
LSS	0.118581	0.654215
HIBADH	0.0401929	0.654219
PNLIP	0.0739128	0.654235
DIRC2	0.00810625	0.654239
CD248	1	0.65425
FBXO5	0.575969	0.654268
SLC18B1	0.0769113	0.654271
TICAM1	0.56221	0.65428
SLC2A5	0.19699	0.654344
BDKRB1	0.0840788	0.654348
RCC2	1	0.654352
GFPT1	0.543589	0.654357
ATP10B	0.0188108	0.654361
SOD2	1	0.654382
SP5	0.287579	0.654389
SLC5A4	0.439268	0.654397
WI2-2373I1.2	0.105373	0.6544
A1CF	0.095983	0.6544
RNF185	1	0.654409
CAB39	0.10177	0.654414
ZC3H8	1	0.654418
THEM4	0.0627705	0.654422
SIGLEC6	0.401427	0.654423
CDRT15L2	0.0482179	0.654426
USP22	1	0.654438
CHST15	1	0.654442
SLC16A4	1	0.654444
RPL36A	0.045738	0.654451
FOXK1	1	0.654452
LNPEP	0.0186874	0.654453
VAX1	0.0840836	0.654453
PHF13	0.400946	0.654455
C1orf95	0.0625312	0.654464
LRRC36	1	0.654472
KDM6A	0.0502378	0.654474
CC2D1B	0.14074	0.654497
NABP1	0.0444307	0.654507
EXT1	0.129881	0.654524
FGF3	1	0.654524
RWDD3	0.062	0.65454
nontargeting_TACGCTTGCGTTTAGCGTCC	0.137529	0.65457
NTF4	0.0986499	0.654571
HPCA	0.104409	0.654573
FST	0.159497	0.654585
TP53	0.0128287	0.654588
QSER1	0.0299617	0.65461
ASXL1	1	0.654616
LOC100144595	0.727676	0.654617
EHBP1L1	0.148145	0.654619
DZIP1	0.0925345	0.654624
UBTFL1	1	0.654624
RLF	0.545102	0.654629
IGF2BP1	0.076435	0.654653
POF1B	0.106402	0.654655
PHF24	0.144485	0.65466
RARS2	0.418581	0.654678
LOC107986801	1	0.654684
TESC	0.0760074	0.654689
RTKN2	0.063336	0.654702
DPYSL3	0.0599841	0.654705
SP3	0.183613	0.65471
STAT5A	0.31202	0.654712
TIMM8A	0.00749234	0.654723
TOMM40L	0.0251064	0.654728
C5orf67	0.0575083	0.654732
TMEM261	0.270954	0.654732
SLC25A35	1	0.654751
CFAP206	0.0616995	0.65477
RAPSN	0.032597	0.654773
ZKSCAN2	1	0.654782
TAL1	1	0.654791
PCCA	0.0523372	0.654795
GABPB2	0.270146	0.654818
AFMID	1	0.654844
CDCA7	0.260326	0.654859
CYP51A1	0.0755291	0.654861
EFNB3	0.0722446	0.654869
SNX22	0.217762	0.654871
MED7	0.267554	0.654872
DUPD1	0.0650615	0.65489
CERCAM	0.0323745	0.654895
SLC47A1	0.11609	0.654897
MTMR1	1	0.654899
FHAD1	0.0468822	0.654901
TRAPPC12	0.0310731	0.654913
SLC4A3	1	0.654914
PDGFRA	1	0.654917
FAM46C	1	0.654934
TADA3	0.193104	0.654945
POU3F1	0.015613	0.654947
CTXN3	0.0391506	0.654949
TTLL7	0.0272167	0.65495
OIT3	0.0780351	0.654953
TTC24	0.0478021	0.654959
CEP41	0.272763	0.654966
SH2D4B	0.184501	0.654967
PER1	1	0.654983
PHLPP1	1	0.654986
ZNF397	0.0658415	0.654991
MAGEB2	1	0.654992
PLAU	0.223202	0.654998
LOC105371763	0.0619027	0.655
CELSR1	1	0.655001
TRIM49B	1	0.655012
FBXO39	0.11139	0.655014
SMIM3	1	0.655023
KCNMB1	0.0933413	0.655033
NKG7	0.408963	0.655061
KAT6A	0.185024	0.655063
ACTB	0.442197	0.655066
ZC3H4	0.273569	0.655068
ADRBK1	1	0.655075
ADGRL3	1	0.655091
ZMYM5	0.131135	0.655097
OR52K2	0.134194	0.655112
HES4	1	0.65512
PCDHGA9	0.043104	0.655121
CABP1	0.0870512	0.655124
OR2T2	0.213596	0.65513
FMR1	0.0927993	0.65513
ARMCX6	0.188837	0.655139
RUFY3	0.072529	0.655141
GORASP2	1	0.65515
CCL16	0.247234	0.655152
AFAP1L1	0.0544969	0.65516
HBE1	0.0799964	0.655176
CRCT1	1	0.655177
NELL1	1	0.655187
GYPC	1	0.655188
PLPP3	0.0363644	0.65519
FGF1	0.0897999	0.655191
OTUD1	0.129904	0.655193
ZBTB42	0.343173	0.655193
KRTAP5-5	1	0.655207
LRRK1	1	0.65521
GAGE12H	0.190452	0.655214
AFAP1L2	1	0.655257
PPM1D	0.114875	0.655264
CTSG	0.187373	0.655282
HIST2H3A	1	0.655283
HPS5	0.116828	0.655284
MAGEA11	0.0252997	0.655304
CPSF4L	0.241472	0.655306
MED16	0.0892976	0.65531
LOC105373314	0.15379	0.655317
SPEM1	0.055306	0.655327
MMP21	0.0394739	0.655336
[truncated: 18,804 more rows]

## Sheet: IncreasedStimulation_SVM
gene symbol	FDR-adjusted p-value	mean score
ATG9A	6.13566e-10	0.660927
TMEM173	1.43942e-09	0.654564
EI24	6.13566e-10	0.645177
RB1CC1	6.13566e-10	0.643839
KEAP1	1.41991e-08	0.630386
ATG101	6.13566e-10	0.630168
ZNF660-ZNF197	0.00236345	0.622642
ATG14	6.13566e-10	0.620153
RPS24	0.00177481	0.618421
EPG5	1.17879e-07	0.608302
VPS36	8.66227e-06	0.605863
VPS11	6.13566e-10	0.603068
NPC1	6.13566e-10	0.595797
BECN1	2.21408e-05	0.579877
VPS39	6.13566e-10	0.57741
NF1	6.13566e-10	0.571809
VPS37A	0.000218617	0.568135
FKBPL	6.13566e-10	0.566225
WIPI2	0.000406926	0.56089
LAMTOR3	8.97699e-10	0.55997
TSC2	1.6624e-08	0.555243
XRCC6	5.63001e-06	0.554595
EIF4A3	0.0141976	0.552763
VPS33A	1.43942e-09	0.54845
LAMTOR2	9.75183e-08	0.54668
NOL6	0.0315728	0.546392
TSC1	8.97699e-10	0.546066
VPS45	1.61697e-05	0.540391
PLPPR2	0.00118947	0.539683
ATG5	6.13566e-10	0.539268
SPNS1	4.76173e-09	0.538589
ARL8B	6.13566e-10	0.538195
TXNRD1	2.30234e-05	0.537917
TMEM251	6.13566e-10	0.537467
CASC5	0.00805883	0.536232
VPS18	6.01614e-09	0.535863
STAG2	9.33792e-09	0.535639
ATG13	1.52793e-07	0.535201
GABPB1	1	0.531795
LOC645202	0.110785	0.530303
ATG3	1.70777e-08	0.528517
VPS41	4.54257e-07	0.528503
GSR	2.04931e-07	0.528352
DDX39B	0.000174811	0.525854
SEPSECS	2.45178e-05	0.524117
CCZ1	8.97699e-10	0.521965
UBE2L3	2.53219e-07	0.520338
FIG4	5.72668e-07	0.519399
ATG7	1.07294e-08	0.518101
DPM1	1.24453e-07	0.51778
ZMAT2	1	0.517699
TOP2A	0.0272255	0.517241
MATR3	1.59877e-06	0.517117
PSTK	3.18842e-06	0.516765
LAMTOR4	7.1489e-07	0.516588
UVRAG	0.00370035	0.514448
SAE1	0.00433389	0.513873
SEC63	5.41849e-05	0.512221
KMT2A	5.7282e-07	0.511273
PIK3R4	1.06453e-05	0.509411
FLCN	6.13566e-10	0.50815
TAF7	0.000470087	0.506794
CSNK2B	0.000196429	0.506714
TBC1D3K	0.0626304	0.506385
TXNDC17	2.78551e-06	0.505906
CTR9	0.0104233	0.503706
HGS	0.000563759	0.503269
VAC14	1.95261e-06	0.502886
CBLL1	1	0.502878
DNAJC13	2.26832e-05	0.502737
CLN8	1.18603e-09	0.501795
KIAA0226	0.00118947	0.501355
CARD19	0.00118947	0.500843
TAF8	9.03748e-07	0.500463
HECTD1	3.32197e-07	0.500187
RPL17-C18ORF32	0.229131	0.5
PSMC1	0.145206	0.499878
VPS16	1	0.499741
TMEM94	0.000223815	0.4994
DHX15	1	0.498844
PTEN	2.49367e-09	0.498577
CAND1	1	0.497978
ATG16L1	6.59282e-07	0.497185
ALG12	9.4922e-07	0.496908
ACTR6	8.16016e-06	0.496789
SMPD1	1.26944e-08	0.495983
NUDCD3	8.11486e-05	0.495731
AHCYL1	2.00416e-06	0.494608
RABGEF1	0.000216703	0.494577
ASNA1	2.89399e-08	0.494402
ANKRD63	0.0224987	0.493776
INTS3	0.193898	0.493671
RNF126	0.00124454	0.493634
FOXD4L4	0.163993	0.493056
TUBA1B	0.317168	0.492958
ANKRD49	0.000233612	0.491887
RAB9A	1.32391e-05	0.491812
DET1	1.18603e-09	0.491418
BRD2	4.81426e-06	0.4907
MEAF6	8.08988e-06	0.490517
ATG12	3.55382e-07	0.490407
ATG10	8.97699e-10	0.490348
SNRPE	0.153399	0.490196
RPL14	0.421123	0.488544
STX17	9.76979e-06	0.488139
RTCB	0.00292003	0.487896
ACTR8	0.0412221	0.487307
TAF4	1	0.486986
CHMP6	0.194093	0.486957
TRMT112	0.260101	0.486489
GDI2	6.6389e-08	0.485957
EIF5B	0.0441667	0.485799
LAMTOR1	4.20489e-06	0.485528
ECD	0.261296	0.484536
TMED2	0.000147912	0.484258
RAB14	0.200066	0.483554
UBE2A	2.12285e-07	0.48333
CA5A	1	0.482666
SF3B6	1	0.482469
PRKCSH	3.06184e-06	0.482205
AP4S1	1.33737e-06	0.482199
INAVA	0.0160086	0.482085
CPEB4	4.49944e-06	0.481816
DOT1L	0.00590632	0.481657
NOSIP	0.0001767	0.48136
LZTR1	5.16957e-08	0.481231
PCYT2	9.20662e-05	0.481047
NBR1	4.88841e-06	0.480897
COP1	0.00615286	0.480731
CHMP5	0.00418767	0.480244
DOHH	1	0.480193
ZNF729	7.37367e-05	0.480131
PTPN23	3.34461e-05	0.479902
KIF1B	4.97717e-06	0.479717
PMM2	1.48691e-06	0.479594
LIMS1	1	0.479179
BLOC1S2	1	0.4791
PRRX2	1.33782e-05	0.478608
LYST	0.000409907	0.478523
TRIAP1	0.103362	0.478426
RPS5	0.251286	0.478261
TBCD	1	0.478089
MGEA5	2.1162e-06	0.477683
PRR13	1	0.477273
RXYLT1	0.0210544	0.477273
GNPTAB	5.3467e-06	0.477168
RPL37	0.294681	0.476996
PSMD1	0.0567963	0.476578
NUDCD2	8.47774e-06	0.476539
CENPA	0.094846	0.476509
WEE1	0.261239	0.476115
SLC35A2	1	0.475959
TMEM147	0.0083335	0.475596
MIDN	0.00285953	0.475514
DUX4	0.405819	0.47541
TMEM41B	0.0200426	0.475206
TAF1	0.0315286	0.474386
PAM16	0.0442191	0.474259
INTS1	1	0.474202
LOC107987067	0.405819	0.473684
NPEPPS	9.46504e-05	0.473325
RFWD2	8.66227e-06	0.473213
DDX5	1	0.473058
RPS19	0.405819	0.472727
C11orf97	5.44491e-05	0.472683
RNF41	2.7019e-07	0.472547
ATP6V1G1	0.104859	0.472472
SEPHS2	0.00198134	0.47237
SPATA31A7	1	0.472284
CCNF	0.000183831	0.472244
CNOT10	1	0.472027
NBPF14	1	0.471943
ANAPC13	0.0513426	0.471847
SEC61B	0.0935006	0.471695
UBR4	1	0.471178
SZRD1	1	0.470994
VARS	1	0.470839
PIKFYVE	1	0.470648
SLC37A3	6.7813e-06	0.470594
HSPA9	0.318449	0.470588
GTF3C4	0.0385293	0.4703
ALS2	3.40382e-05	0.470258
G6PD	1	0.470192
UROD	0.00535644	0.470061
PPP2R2A	0.0395529	0.470045
PRKRIP1	0.0642493	0.469851
LRRC37A	1	0.469786
SERF2	0.00179631	0.469752
ZNF189	0.000910269	0.469112
DHX35	0.128488	0.468907
MESDC2	0.0040962	0.468844
UBE2M	0.0226539	0.46878
ALG5	1	0.468205
PDCD7	0.416876	0.468123
RPS28	0.405819	0.467742
CUL5	0.0206376	0.467693
TM6SF2	1	0.467367
THOC6	0.0112566	0.46735
SYNGR2	4.58526e-05	0.467149
STRAP	5.19002e-05	0.467133
MPDU1	1	0.467062
AZU1	1.82227e-06	0.467059
PIK3C3	0.169629	0.467048
SLC4A7	1	0.466766
SPG21	1.45233e-05	0.46673
CNOT9	0.0348667	0.466704
CRTC3	0.00779181	0.466402
CFDP1	0.000559546	0.466374
VMP1	0.052897	0.46614
DPM2	1	0.466012
FSIP1	0.000532932	0.465369
NUP205	1	0.465348
AP4E1	0.000127686	0.465277
LOH12CR1	0.00584037	0.465263
AP4B1	6.05073e-07	0.465207
MAPK6	0.00229681	0.465202
USP8	1	0.465086
PATL1	4.53476e-05	0.46492
FAM110C	1	0.464912
TRAIP	0.318449	0.464912
ATP6V1D	0.47025	0.464401
PRDM10	1	0.46429
NUTF2	1	0.46407
MYEOV2	1	0.463871
TECR	0.00956549	0.463868
CCDC191	0.00615286	0.463065
CUL3	1	0.462984
POLH	0.124851	0.462832
SS18L2	0.374429	0.462786
CT47A3	0.0278722	0.462645
GNPTG	0.000141349	0.46238
CHMP1A	0.0185988	0.462379
NAA35	0.0730029	0.462313
NPC2	1.81648e-05	0.462139
SLC35B1	1	0.461896
SAP30BP	0.186462	0.461892
THUMPD2	0.00093315	0.461858
ARL2	1	0.4618
ISY1-RAB43	0.299747	0.461712
LOC100132202	0.181946	0.461553
ALG9	0.00757286	0.461417
ZNF846	0.0815017	0.461402
DCAF13	1	0.461382
NCOA7	1.00244e-07	0.461266
GOLGA6A	0.0938513	0.461137
SLC30A1	4.03778e-05	0.460932
NAT10	1	0.460885
NRG4	0.00387398	0.460826
PKP2	0.000345515	0.460775
PSMC2	0.226052	0.46065
RPS19BP1	1	0.460485
KLF2	0.0259564	0.46044
CYP46A1	0.017234	0.460342
NTNG2	1	0.460225
RIPK3	1	0.460155
NEDD4	0.00373085	0.460019
LSM1	4.12757e-05	0.459797
CITED1	0.000259896	0.459636
PIAS1	0.00120597	0.459579
TXN	0.00562221	0.459471
CHEK1	0.271562	0.459391
EIF3H	1	0.459312
BNIPL	1	0.459015
UBE2D3	0.00269112	0.458999
SENP6	0.244331	0.458861
SLC9A3	1	0.458838
SIAH1	8.87861e-05	0.458817
GMPR2	1	0.458798
SLC17A4	0.00141079	0.458796
LOC105369274	1	0.458786
ATP13A1	5.30269e-05	0.45868
ARIH1	0.0122307	0.458663
MRI1	0.00522997	0.458599
PSMD12	0.201406	0.458444
SURF4	1.88771e-05	0.458363
SETD2	0.088596	0.458351
KATNA1	0.000830593	0.458339
PCDH19	1	0.458299
LOC105371215	1	0.457856
MOGS	0.0463057	0.457828
KCNC4	1	0.457828
TMED10	0.00547516	0.45776
CYLD	1	0.457745
RBM22	0.306243	0.457723
UQCRH	0.334904	0.457649
NXPH3	1	0.4575
NFKBIE	1	0.457367
BIRC6	0.0344414	0.457288
RPGRIP1	0.00188711	0.457126
UGCG	0.00609749	0.456915
SNX14	0.000773778	0.456895
SULT1C3	0.00195521	0.456852
PLA2G15	0.0444994	0.456847
GTF2A2	1	0.456753
G6PC	0.0089893	0.456637
PLK5	0.000318801	0.456547
CAPZA1	1	0.456527
PTDSS1	0.357687	0.456479
C19orf38	0.00769949	0.456465
UBA7	1	0.456359
RTF1	0.0129398	0.45634
PDCL	0.0546205	0.45632
LOC105379443	0.453228	0.456212
PIEZO1	1	0.45602
ZNF844	0.106728	0.455743
LTV1	0.0463058	0.455721
ARMC7	1	0.455655
HGFAC	0.00211025	0.45565
ARMCX1	1	0.455517
LAMP2	0.00219933	0.455511
TWISTNB	0.391405	0.455355
FAM50A	0.0257566	0.455318
BEX3	1	0.455298
TRIP4	0.000865704	0.455283
VPS28	1	0.45519
LYPLA2	0.00103859	0.455125
NIFK	1	0.454825
MEIOC	0.103479	0.454799
CHMP4B	1	0.454792
BRD7	0.0239679	0.454759
PROX2	1	0.454598
P2RY4	0.00134681	0.454487
NOXA1	0.01475	0.454427
MFI2	0.0457988	0.454275
IER3	0.353897	0.454253
BAG6	0.00511658	0.454144
PSMD14	0.219715	0.454068
C19orf67	0.0665355	0.454064
NUDT3	0.0733964	0.454045
LOC107985115	0.000319992	0.454012
NAA30	1	0.45393
CDIPT	1	0.453929
GPX2	0.0328472	0.453824
HDAC11	0.00168902	0.453817
ITGB5	0.00312475	0.45374
CWC15	0.38981	0.453737
MTF1	1	0.453612
SF3A2	0.305895	0.453599
TOB1	0.024829	0.453592
MEN1	0.48747	0.453544
TBC1D3C	1	0.453436
MFAP1	0.653024	0.453383
LOC112268076	0.0910528	0.45335
NASP	1	0.453292
EPS15L1	0.0140325	0.453286
CTNNAL1	1	0.453265
MYMX	0.00797402	0.453191
UBE2F	0.0149925	0.453028
ZRSR2	0.478691	0.452851
SLC35E2A	0.0333089	0.45283
TMEM55B	0.000241751	0.452595
SRPX2	0.00298113	0.452356
WDR7	1	0.452254
CHSY1	1	0.452198
PCBP1	1	0.452197
KANK3	1	0.452165
NOP58	1	0.452052
EXOSC5	1	0.452034
DCP1B	1	0.452003
RUVBL1	0.611708	0.451984
PSMC5	1	0.45198
CABP4	0.0728814	0.451885
LOC101927572	0.026458	0.451878
BEX5	0.00208679	0.451696
CYP4X1	0.0315879	0.45165
RPL36AL	0.256546	0.451644
STON2	0.114651	0.451568
LRRC37A2	0.106259	0.451551
KIF2C	1	0.451402
TTC16	0.00215294	0.451346
PRSS50	0.653498	0.451301
USP14	0.0379621	0.451286
KLF4	1	0.451214
CALR	1	0.45118
C1QBP	0.21064	0.451136
NFAT5	0.0027428	0.451077
SBNO1	0.322537	0.450884
KCMF1	0.00642462	0.450866
MMGT1	0.00121345	0.450796
SNRNP25	0.544871	0.450702
RPL8	1	0.450639
WRB	0.0593509	0.450601
PPP2R4	0.0867942	0.450574
CD300LG	1	0.450572
OLFML3	1	0.450381
ASAP1	0.00348418	0.450343
WDFY1	0.00489414	0.450331
RASAL3	0.00703276	0.450299
LOC100129307	0.33816	0.450295
EMC7	1	0.450289
MGAT2	0.000592381	0.45028
SPRED2	0.0192891	0.450267
PHF10	0.00216208	0.450259
DAZAP2	1	0.450159
PMVK	1	0.450127
NDUFA13	0.127992	0.450016
C3orf52	0.00221401	0.449911
DNAJC11	1	0.449891
PAXIP1	0.064673	0.44973
RAB6A	0.0881548	0.449722
ALG3	0.00849274	0.449715
NCAPG2	0.235351	0.449709
TRIB1	0.00571822	0.449602
HIVEP1	1	0.449567
KIAA2022	0.0318746	0.449405
F8A1	0.176373	0.449351
TTC27	0.229131	0.449275
C19orf57	0.00651863	0.449244
C21orf59-TCP10L	0.155995	0.449153
MTMR3	0.0263385	0.449124
ATP11C	0.000226696	0.449001
BMT2	0.405819	0.44898
EEF1B2	0.0477146	0.44896
ESYT2	1	0.448911
GOLGA6L22	1	0.448883
HOMEZ	0.118042	0.448875
STAM	0.00126298	0.448865
MPI	1	0.448833
FKBP9	0.0664292	0.448809
RPL13A	0.610874	0.448718
EMC1	0.000535044	0.448315
CDC27	0.610874	0.448276
CIP2A	0.155995	0.448276
ADGRE5	1	0.448223
ACSL4	0.000356016	0.448203
TPX2	0.561889	0.448184
LDLRAP1	0.00104601	0.448122
CC2D1B	0.0486429	0.44812
MBD3	0.0111331	0.448047
PRELID1	0.340077	0.447917
PGP	0.039743	0.447878
RPL17	1	0.447747
MECP2	1	0.447746
PSMB6	0.706309	0.44761
CDC45	0.405819	0.447552
CYP4F12	0.0327905	0.447528
WDR91	0.140381	0.447505
C9orf72	0.0111571	0.447435
PIGF	0.00289979	0.447423
AGO1	0.640058	0.447406
ZNF66	0.165522	0.447375
SEPHS1	0.20229	0.44724
WBSCR22	0.564638	0.447154
PRR11	1	0.447104
PDAP1	0.0568406	0.446964
USP17L12	1	0.446891
PGAM4	0.0763331	0.446884
SNRNP35	1	0.446857
nontargeting_GACACGCCCGCGGTAGGTGC	0.009408	0.446701
TMEM198	0.0034821	0.446639
QARS	0.334731	0.446536
TRIM43B	1	0.446497
RPS12	0.476017	0.446424
AMZ2	1	0.446406
LONP2	1	0.446393
SPG11	1	0.4463
KISS1R	1	0.44628
SETX	0.267299	0.446221
TMEM30A	0.0572365	0.446152
UBC	0.180743	0.446049
CYP27A1	0.00105808	0.44603
CNOT7	0.0044039	0.446028
MIGA2	1	0.446016
CLTC	1	0.445965
TMSB15A	1	0.445892
CT47A5	0.0113582	0.445867
SNAPIN	1	0.445817
MIS18A	1	0.445648
LINGO3	1	0.445612
IGSF1	0.126036	0.445577
GPI	0.229659	0.445533
C11orf85	0.0272794	0.445531
C9orf129	0.0149905	0.445529
ADRM1	1	0.445517
AP4M1	1	0.445507
EIF2B3	0.0752917	0.445502
CYP4F2	0.146934	0.445408
SEL1L	0.2303	0.445329
YIPF3	0.0369074	0.445307
EGR3	1	0.445304
MRPS18B	0.578745	0.445161
ADAMTSL4	1	0.44514
MMP14	1	0.445119
DNAJC17	0.273756	0.445101
XPOT	0.0462565	0.445088
GLE1	0.117433	0.445061
B3GNT2	0.0459307	0.444955
CSK	0.00473616	0.444702
TRAK1	0.0283182	0.444669
FAM240A	0.0490646	0.444606
SASS6	1	0.444603
LOC107987004	1	0.444547
RTL5	0.0135359	0.44454
nontargeting_GACCGCAAAGTGGTCCGAAG	0.0135359	0.444359
EMC2	0.0340153	0.44434
PKM	1	0.444289
RSC1A1	1	0.444281
KRCC1	1	0.444273
SRPRB	1	0.444251
LOC107984817	1	0.444245
RHOV	0.364211	0.444238
NFATC2	0.0985031	0.444142
THOC7	1	0.444101
ZBTB34	1	0.444067
PTGDS	0.0498448	0.444037
RTL8C	0.0108657	0.443871
MED26	1	0.443779
ZNF724	0.373778	0.443727
DDX46	0.452208	0.443725
C20orf27	0.0734457	0.44372
RAD21	1	0.443685
NME1-NME2	0.534222	0.443631
SLC35A5	1	0.443605
HEPH	1	0.443559
KANSL3	0.689326	0.443544
TPRN	1	0.443501
SCAPER	0.195032	0.443427
CD40	1	0.443404
VAMP7	0.00198652	0.443386
RPUSD2	0.109141	0.443382
TBC1D13	1	0.443201
NIPBL	1	0.443198
LOC100653133	0.294539	0.443186
PSMD2	0.333997	0.443098
PRKD2	1	0.443092
SRCAP	1	0.44297
COG4	0.692176	0.442969
IFT43	1	0.44288
FHL1	0.0141756	0.44287
LRRC46	1	0.442841
KDSR	0.0520125	0.442809
ATP6V1A	0.582173	0.442796
CTCF	1	0.442583
ETFA	1	0.442529
MORN5	0.0388584	0.442507
SPTSSA	1	0.442504
PLPP7	0.614631	0.442371
ATL2	0.213393	0.442317
SLC40A1	0.0628428	0.442282
PAK1IP1	1	0.44224
PYROXD1	1	0.442227
C2CD5	0.0435365	0.442192
CLK1	1	0.442169
PICALM	1	0.442145
PPP4R2	0.00478288	0.442089
HAPLN4	1	0.442064
BORCS8	0.0733173	0.442013
WDR25	0.371954	0.442002
CLEC4F	1	0.441979
RGPD6	0.0407815	0.441975
OR1J2	0.00832144	0.441962
SMEK1	1	0.441953
SQOR	0.242032	0.441917
MOB4	0.323784	0.441905
UBE2K	1	0.441871
RSRC2	0.58	0.441865
C11orf45	0.200959	0.441859
CTSA	0.0868764	0.441783
DPF1	1	0.441778
TAF2	0.413356	0.441775
PLGLB1	1	0.441768
MBNL1	1	0.44176
GZMH	0.0101491	0.441725
TMSB4X	1	0.44166
OTOF	0.525751	0.441655
RNGTT	0.72852	0.441576
NKX2-1	0.311604	0.441498
LSM4	1	0.441497
TIPRL	1	0.441424
CBX3	0.13629	0.441414
OTX2	1	0.441399
RBM14-RBM4	1	0.441352
GOLGA6L1	1	0.441329
RBM10	0.0832316	0.441302
DMAP1	1	0.441281
SLC25A36	1	0.441257
DCAF1	0.689083	0.44118
MAGT1	1	0.441177
CDAN1	0.358832	0.441096
BEND6	0.162223	0.441085
FSD1	0.087367	0.44108
GDI1	0.00120007	0.441069
KXD1	0.064232	0.441042
PTCHD2	0.58068	0.441036
SHC4	0.300722	0.44101
PGRMC2	1	0.440982
KNTC1	1	0.440982
OR11G2	1	0.440897
NT5DC4	1	0.440893
GPR162	1	0.440891
PREB	1	0.440841
SLCO2A1	0.0804615	0.440792
RMDN2	0.594789	0.440792
ATP6V0A1	1	0.440787
IRF9	1	0.440707
BAZ1A	0.00222992	0.440695
DNAJB14	1	0.440633
TAF4B	0.485926	0.440608
POLR2K	0.111127	0.440585
REG4	1	0.440537
YJEFN3	1	0.440521
NELFB	0.480842	0.440504
GPAA1	0.335554	0.440446
EZH2	1	0.440428
LOC102724843	1	0.440415
GNPNAT1	0.0547456	0.440381
PCBP2	0.842958	0.440378
FAM49B	0.0231524	0.440269
GLI4	1	0.44025
LOC653513	0.354765	0.440231
ING3	0.149189	0.440211
PHB	1	0.440208
RALGPS1	0.226022	0.440181
AP5M1	1	0.440168
TEX11	1	0.440061
NXPE3	1	0.439962
TOMM20	1	0.43996
IL22RA2	0.00453037	0.439958
MAU2	0.611627	0.439957
LPPR2	0.182582	0.43994
MSMO1	0.0033147	0.439938
FTCD	1	0.439938
CCT4	0.49522	0.439911
C9orf40	0.49841	0.439873
KLHDC1	0.376382	0.439683
SPATA2L	0.539412	0.439634
TMEM178A	1	0.439632
NTNG1	1	0.4396
UBXN11	1	0.439594
SEMA6B	0.176605	0.439561
RBPJ	1	0.439493
JUND	1	0.439474
IGBP1	1	0.439469
GDPGP1	0.0755132	0.439451
ZWILCH	1	0.439414
LOC105370940	0.033971	0.439406
PBRM1	0.00486262	0.439401
C2orf81	1	0.439382
SLC35D1	1	0.43936
VPS4A	0.753783	0.439344
IQCJ	1	0.439302
CT47A2	0.00873787	0.439297
TMEM266	0.127456	0.439216
C1orf100	1	0.439206
SHANK3	0.0072109	0.439201
EIF2S1	1	0.439189
TNKS1BP1	0.19075	0.439182
MC1R	1	0.439177
SPDEF	1	0.439149
GOLGA8Q	1	0.439147
ZIM3	1	0.439127
ZFYVE26	0.10791	0.439107
ARHGAP45	1	0.439065
FLRT2	1	0.439057
MRPS10	1	0.438993
EXD1	1	0.438983
CT47A9	0.133984	0.438921
POP7	1	0.43891
RPS6KA4	0.193542	0.438898
PXMP2	1	0.438884
VSTM1	0.495596	0.438877
NPPB	1	0.438866
CLDN3	1	0.438855
ZNF823	0.0231822	0.438835
RCE1	0.0327618	0.438796
NCKAP1L	1	0.438724
UCN	1	0.438682
HK2	1	0.438678
KRTDAP	1	0.438661
PRSS56	1	0.438657
L2HGDH	0.375704	0.438643
CREBZF	1	0.438643
RGMA	1	0.438633
VPS35	1	0.438629
SLC12A9	1	0.438606
SNTN	1	0.4386
PDCD1LG2	1	0.43856
HAUS5	1	0.438556
KIF7	0.0682458	0.438522
SLMAP	0.113938	0.438508
EMC6	1	0.438499
VTA1	1	0.438489
SIGLEC1	1	0.438481
NRDC	0.199774	0.438476
RNF141	1	0.438451
CSNK1D	0.164603	0.438439
GRPEL1	0.646229	0.438431
ASPN	0.00458565	0.438424
OR10H5	1	0.438417
C10orf32	0.111174	0.4384
PARK7	1	0.438355
HACD3	0.224435	0.438321
TMEM35	1	0.438316
PUF60	0.603255	0.4383
DIEXF	0.365161	0.438277
C1orf131	1	0.438277
C9orf106	0.289132	0.438273
TMEM150A	0.131965	0.438268
FAM228B	0.115811	0.438267
PHF8	1	0.438264
MCHR2	0.0129586	0.438245
VSIG1	0.00167576	0.438178
FAM89B	0.268115	0.438156
CT45A2	0.00262686	0.438103
POLR2F	0.845752	0.438095
LOC100507462	0.184318	0.438073
CDKN2D	0.0096386	0.438046
ULK3	0.125633	0.438036
CXorf49B	0.0116321	0.438034
DPYSL5	1	0.437969
TCL1A	0.0948211	0.437949
FH	0.462469	0.437934
EIF2S2	0.385436	0.437928
ALG6	1	0.437922
DDX1	1	0.43779
FOXN1	0.0979081	0.437772
KIAA1217	1	0.437745
RPL36A	0.00340605	0.437726
PIGU	0.0676874	0.43768
CCNB1IP1	1	0.43763
EXD2	0.138079	0.437611
GALM	0.291233	0.437592
JAGN1	1	0.437553
AARS	0.715393	0.4375
SBF1	1	0.437475
CYR61	0.0280378	0.437474
CALML4	1	0.437453
GDF1	0.219165	0.437433
HAUS2	0.146195	0.437403
MRPL55	1	0.437394
HABP4	1	0.437343
KHDRBS1	1	0.437318
LOC105373347	0.0738481	0.437316
C16orf70	1	0.437301
2023-09-02	1	0.437297
GMFG	1	0.437175
AMBRA1	0.499897	0.437146
PCP2	1	0.437141
MMP24OS	0.14174	0.437119
GPAT4	0.174308	0.437113
ASB16	1	0.437087
FABP5	1	0.437036
PDS5A	0.138469	0.437034
PPP1R21	1	0.436978
KDM3B	0.101874	0.436977
EMC4	1	0.436958
PCSK6	1	0.43695
SH3GL3	0.19302	0.436921
TSSK6	1	0.436908
CASKIN1	0.511672	0.4369
HDAC1	0.0209713	0.436894
RAD51	0.677654	0.436891
UBE2G2	0.202068	0.436874
RPN2	0.811311	0.436862
TOR1A	1	0.436816
VPS13D	1	0.43681
TIGD1	1	0.436795
CCDC43	0.273425	0.436787
MORC4	0.164009	0.436766
NCBP2L	0.00814487	0.436739
PLAC1	0.076772	0.436704
HIST1H4D	1	0.436691
ZDHHC5	1	0.436686
LOC112268198	0.0192045	0.436662
ADGRG7	0.188045	0.436643
GPATCH11	0.447038	0.436631
C11orf80	1	0.436596
TECPR2	0.141121	0.436588
LIMS2	1	0.436572
TEX13C	0.463869	0.436548
DNAAF3	0.164608	0.436518
LOC107983983	1	0.436494
RASGRP3	0.00329094	0.436482
KRTAP17-1	1	0.436466
SENP8	1	0.436454
PSTPIP1	1	0.436414
CCL23	1	0.436414
KLHL30	0.0831904	0.436399
POU3F4	0.0415839	0.43635
SCYL3	0.167901	0.436279
TCEAL6	0.0183834	0.436255
UBE2S	1	0.436248
DOK1	0.425759	0.436237
CPXCR1	0.0581274	0.436209
ATP5G1	0.0779608	0.436188
GIF	1	0.43616
PRELID3B	0.44946	0.436149
TOR2A	0.45864	0.436078
ENTPD2	1	0.436052
FBXL12	1	0.43605
ZYG11B	1	0.436043
NAA38	1	0.436021
DOLPP1	1	0.436
KATNBL1	0.0807105	0.435966
RAB2A	0.230902	0.435928
POLR1D	1	0.435902
ATCAY	1	0.435898
LOC107984841	0.715393	0.435897
KDM8	0.166509	0.435889
PSMD6	1	0.435881
HSPE1-MOB4	0.60846	0.435876
NOXO1	0.190324	0.435828
MOSPD2	0.00251338	0.435814
ESF1	1	0.435798
LOC112268260	0.6251	0.435789
PGK1	0.78667	0.435766
SECISBP2	0.391321	0.435756
PSMD7	0.843124	0.435701
PTPN12	0.0113345	0.435681
KLHL40	1	0.43565
TTI1	1	0.43561
LOC112268233	1	0.435592
MT2A	1	0.435583
FAM103A1	1	0.435573
DYM	0.0232533	0.435571
RASGRP1	0.0113861	0.435563
SLITRK5	0.598937	0.435535
PHF7	1	0.435439
CGB3	0.161543	0.435424
BBX	0.0623336	0.435417
SRRM2	0.08191	0.435403
TRO	0.0585981	0.435386
ENTPD1	1	0.435384
UTP11L	1	0.435307
C2orf91	0.145481	0.435307
CT47A8	0.365555	0.435282
STT3B	1	0.435236
LSG1	1	0.435082
IRS1	0.0431323	0.434985
CALCB	0.448045	0.434964
NFYC	1	0.434934
LOC112268232	1	0.43491
SOX12	1	0.434899
ZNF558	1	0.43489
MMEL1	1	0.434876
ABHD4	1	0.434853
STYX	1	0.434842
PAICS	1	0.434825
NANOGP8	1	0.434822
RNASE1	0.132826	0.434811
LOC100996643	1	0.434808
ZNF800	0.204647	0.434799
NXF3	1	0.434749
TBCK	1	0.434748
GNL1	1	0.434717
PTOV1	1	0.434705
NT5C	1	0.434687
ADAT3	1	0.434685
GZMM	0.409298	0.43467
C2orf72	0.0194008	0.434623
VOPP1	0.203141	0.434556
BRAP	0.392573	0.434547
ZNF541	1	0.434521
TMIGD1	1	0.434517
SLC25A25	0.0656929	0.434508
GATAD2A	1	0.434481
RPL11	1	0.434428
ZNF676	1	0.43442
SLC9A1	1	0.434417
NDRG3	0.107124	0.434413
C14orf2	1	0.434395
MFSD8	0.0802335	0.434362
GSTP1	0.340241	0.434347
KIAA1524	0.0952937	0.434317
PAX3	0.334315	0.434314
RPS16	0.771344	0.4343
YKT6	0.720267	0.434265
RHBDL1	0.783349	0.434263
DCAF12L2	0.00873453	0.434247
SLC22A31	0.0822211	0.43424
EPT1	1	0.434234
ELP6	1	0.434231
DSG4	1	0.434156
WAC	1	0.434139
GPR182	1	0.434107
MIS12	1	0.43409
FARSA	0.769286	0.434084
RFPL4AL1	0.353313	0.434066
SARS	0.809454	0.434057
NEUROG2	0.51089	0.434053
ECE1	0.201778	0.43405
CTDSPL2	1	0.434027
PSMD10	0.324708	0.434022
AFG1L	0.355691	0.434019
MREG	0.471173	0.43396
SNX13	0.00414304	0.433956
HNRNPUL2	1	0.433954
NCAN	1	0.433921
ATP5L2	1	0.433917
CAVIN1	0.405819	0.433898
ANAPC10	0.527307	0.433862
POMP	1	0.4338
SNX11	0.356383	0.433794
RIF1	1	0.433771
HCN1	1	0.433769
RAPGEFL1	0.23794	0.433761
PLB1	0.116566	0.43376
EXOSC9	1	0.433753
TIMM29	1	0.433739
NSUN4	0.609254	0.433736
OPHN1	1	0.433678
TELO2	1	0.433669
NUDC	0.46563	0.433668
DPM3	0.254677	0.433662
MAPK13	0.141577	0.433647
ZBTB48	1	0.433629
AK3	0.308829	0.433627
MON1A	0.165055	0.433598
OSBPL9	0.21446	0.433569
ZNRD1	0.586118	0.433567
RIC8B	1	0.433557
LDLRAD1	1	0.433549
DQX1	1	0.433537
C5orf42	0.102221	0.433528
FAM69B	1	0.433519
C3	1	0.433518
LOC107984043	0.150203	0.433489
ARHGAP33	1	0.433466
ACER1	0.00994349	0.433458
ARMC12	0.033182	0.433454
RTN4	1	0.43341
S100G	0.0167075	0.433407
REXO4	0.236021	0.433403
CXorf38	1	0.433401
RPP40	1	0.433391
NAP1L2	1	0.433377
nontargeting_ACTACTGGCTATCCGCGCCA	0.0620153	0.433346
MPP4	1	0.433334
nontargeting_CGTATTCGACTCTCAACGCG	0.110785	0.433333
CENPN	1	0.433324
RPLP1	1	0.433307
PALM2-AKAP2	0.259461	0.43329
OR7D4	1	0.433219
PLA2G4E	1	0.433195
PRPF4	0.829294	0.433124
RD3	1	0.433082
ELAVL1	1	0.433072
LOC102724813	0.715393	0.43299
KRTAP11-1	0.132558	0.432983
KRT19	1	0.43295
CARMIL3	1	0.432923
HRH3	1	0.432906
C17orf67	1	0.4329
RNF25	1	0.432885
CCDC47	1	0.432884
ZHX1-C8ORF76	0.502558	0.432865
HDAC4	0.43096	0.432852
KLF9	0.0277763	0.432845
EXOC3L4	1	0.432833
OR5M10	0.0352443	0.432818
C14orf166	0.206114	0.432812
APOC2	0.384876	0.432794
ATRAID	1	0.432746
HNRNPA3	0.576914	0.432732
SLC31A1	0.643072	0.43273
EIF4B	0.512106	0.432725
DCX	1	0.432719
NKRF	1	0.432719
GLB1	0.0289066	0.432688
VGLL3	0.257239	0.432681
RNASE4	0.12415	0.432671
SCX	1	0.432665
GALE	1	0.432645
CCDC85A	1	0.432629
TUBB8P12	1	0.432625
SPANXB1	0.0358672	0.432614
TAF3	1	0.432602
SMU1	0.67398	0.432576
KCNJ1	0.156404	0.432541
KAT2B	1	0.432531
HMCN2	1	0.432519
VSX2	0.250456	0.432471
TCF12	0.653345	0.432442
GJB4	0.103221	0.432424
TCF3	1	0.43242
KCNK4	1	0.432408
ZC4H2	0.444927	0.432357
AVEN	1	0.432353
USF2	1	0.432351
CCZ1B	0.86016	0.43233
PTGER1	1	0.432289
CYP2F1	1	0.432273
USP13	1	0.432256
PISD	0.585943	0.432244
CYP26A1	0.365217	0.432241
GANAB	1	0.432237
PVALEF	1	0.432225
LOC388849	0.391232	0.432207
AMER3	0.275556	0.432182
HSD17B12	1	0.432171
KLRG1	1	0.43217
DBNDD1	0.361311	0.43216
EIF2B1	1	0.432142
TNNT2	1	0.432123
ZNF865	1	0.432059
PRTN3	1	0.432026
KRI1	1	0.431968
ANKRD60	1	0.431964
F11	1	0.431962
ELANE	0.0782478	0.43195
CIR1	1	0.431943
LMOD1	1	0.431918
RFC5	0.626859	0.431891
THOC1	1	0.431891
CCDC144A	1	0.431884
EIF3C	0.527382	0.431875
DTNB	0.105273	0.431848
EIF3G	1	0.431839
PDIA3	0.685261	0.431813
SAYSD1	1	0.431791
MEX3D	0.415746	0.431771
OTOR	1	0.431763
WNK4	1	0.431743
SIX2	1	0.431743
LOC105377650	1	0.431709
TTYH2	0.110668	0.431706
LPCAT3	0.0570498	0.431706
FAM179B	0.020384	0.431695
NDUFAF1	0.210326	0.43169
TNF	0.447873	0.43168
CRYGC	0.0644725	0.431671
PPP1R14A	1	0.431656
DAB2IP	1	0.431653
TMEM145	1	0.43164
GTF3A	1	0.431618
PRPF39	1	0.431598
SYCE1L	1	0.431591
TARS	1	0.43157
MBD3L5	1	0.431548
CFAP221	1	0.431548
RIC1	0.0169938	0.431524
STK40	0.0216338	0.431522
NBPF26	1	0.431515
METAP2	1	0.431504
PSAP	1	0.431498
ALKBH8	0.299013	0.431472
MAGEE2	1	0.431468
NBPF1	1	0.431437
MROH2A	1	0.431407
IPO4	1	0.431395
CYSRT1	1	0.431385
LRRC74A	0.118103	0.431376
MOB1A	1	0.431376
LOC102724197	1	0.431351
GJD2	1	0.431345
PAK7	1	0.43132
RGPD5	0.532928	0.431309
ZNF785	1	0.431288
OR5AC2	0.389331	0.431283
MYDGF	1	0.431262
C1orf109	1	0.431261
FLVCR1	1	0.431255
C2orf54	1	0.431244
HHATL	0.248525	0.431242
LOC100129924	0.519215	0.431238
TM2D3	0.637272	0.431226
GTF3C3	1	0.431221
ADAMTS3	0.165362	0.431206
ZCCHC16	0.155447	0.431183
LRFN3	1	0.431175
RETREG2	0.256047	0.431174
LPAR1	1	0.431166
RBSN	1	0.431166
NMS	0.261142	0.431156
TP53I13	1	0.431117
ZNF626	1	0.431115
DIS3L	1	0.431066
TRIM64C	1	0.431024
CLIP3	0.0998931	0.430998
NOTO	0.641337	0.430995
KLC1	1	0.43097
TYMP	0.355221	0.430963
UPF2	1	0.430959
RAB33A	1	0.430954
FAM184B	1	0.430923
IKZF2	1	0.430914
TBK1	0.191499	0.430908
GRAMD1A	1	0.430908
PRRC2C	0.423402	0.430903
KCNQ3	0.229717	0.430893
TUBB4A	1	0.430878
NQO1	0.439528	0.430864
ZNF484	1	0.430857
CD1C	0.18924	0.430851
RAB2B	1	0.430846
STBD1	0.0707786	0.430842
LOC113230	0.216399	0.43083
CRIPT	0.386286	0.430798
EPB42	1	0.430787
SDE2	1	0.430774
GOLT1B	1	0.430771
ZSCAN5A	1	0.430749
NUP155	0.593567	0.430744
CCAR2	1	0.430727
NELFA	1	0.430722
PSMD8	1	0.43072
HOXA7	1	0.430691
PPIL2	0.421846	0.430688
HSD17B14	1	0.430678
RABGGTB	1	0.430672
CRISPLD2	1	0.430669
TRPM8	0.0347564	0.43063
DCTN6	1	0.430623
DOLK	0.325675	0.430602
DPH7	0.500599	0.430596
ZCCHC12	1	0.43058
C19orf35	0.199501	0.430551
MALL	0.330336	0.430534
SHD	1	0.430518
LOC401040	0.0590303	0.430514
CCDC88C	0.451046	0.43051
ARMCX5-GPRASP2	1	0.430462
RRAGA	1	0.430431
U2AF1L4	1	0.430413
SPATA31A1	0.881036	0.430406
APOC3	0.122986	0.430402
TBC1D3	1	0.430356
C19orf26	1	0.430346
PYURF	1	0.430339
PLP1	0.278335	0.430322
CLN6	1	0.430321
UAP1	1	0.430314
TBXA2R	1	0.430314
BAHD1	0.184304	0.430303
PTPA	0.527307	0.430303
BGN	1	0.430303
H2AFB2	0.498435	0.430262
IFITM1	1	0.430253
MEP1A	1	0.430253
MAPKBP1	1	0.430245
KIAA2026	0.420885	0.430229
MR1	1	0.430214
CCBL2	0.307902	0.430206
CLN3	1	0.430199
PNCK	0.0271559	0.430196
EIF4E3	1	0.430175
TMEM164	1	0.430166
KRTAP4-8	1	0.430159
KRT32	0.374063	0.430155
HDAC2	1	0.430152
C12orf57	1	0.430113
MGARP	1	0.430112
MAGEE1	1	0.430109
SCRT1	0.538992	0.430094
ECM1	1	0.430085
CHURC1-FNTB	0.539683	0.430074
RUVBL2	1	0.430072
NCSTN	1	0.43002
DNAJB8	1	0.43001
IVD	1	0.430006
LAMTOR5	1	0.429984
FAM231A	0.453963	0.429981
SNRNP48	0.610689	0.429976
LOC105371031	0.824223	0.42997
TRMT6	0.293204	0.42997
TRIT1	1	0.429935
NIPAL2	1	0.429918
F8A2	1	0.42991
MBD3L3	1	0.429906
ASIP	1	0.429884
TRIM54	1	0.429876
NCOA1	0.0977364	0.429871
PEX16	1	0.429859
TMEM141	1	0.429855
YIPF6	0.265948	0.429827
FBXW9	1	0.429821
CPSF7	0.1739	0.42977
ANKRD9	1	0.42977
INIP	1	0.429757
LAMP1	1	0.429756
RHOXF2	1	0.42975
GSK3B	0.143809	0.42974
ZNF280C	0.0391728	0.429735
BABAM2	1	0.429722
HIST1H3J	1	0.42972
RPL37A	0.640566	0.429688
EIF3CL	1	0.429684
DPAGT1	1	0.429678
RABGAP1	1	0.429674
RLF	1	0.429642
ZSCAN31	1	0.429638
KATNB1	0.163861	0.429608
AKAP13	1	0.429601
LOC107984104	1	0.429601
TNFAIP3	1	0.429599
BTLA	0.398501	0.429579
FBP2	0.103631	0.429577
TMEM143	0.327154	0.429572
MESP2	1	0.429571
DISP2	0.257303	0.429539
LOC112267886	1	0.429503
BVES	1	0.429491
MAPKAPK5	1	0.429477
RAD54B	0.291544	0.429451
ESPL1	1	0.429412
HNRNPM	1	0.429391
TSC22D3	0.229082	0.429384
HOXB4	0.406991	0.429375
NOTCH1	0.286234	0.429359
RPL35	1	0.42935
XKRY2	0.0803265	0.429345
NAV3	0.0752824	0.429342
ZBTB7C	1	0.429327
LOC112267910	0.0610296	0.429316
RUBCN	1	0.4293
ZMAT5	0.801675	0.429291
GJD3	1	0.429288
CLVS2	0.247033	0.429277
YIPF4	0.19861	0.429249
2023-03-01	1	0.429248
SPRED1	1	0.429232
FAM78B	1	0.429228
SARM1	1	0.429221
YY1	1	0.429217
MAN2C1	0.348604	0.429216
FARSB	0.561926	0.42914
LIPA	0.196484	0.429139
CCDC87	0.505577	0.429121
C20orf197	1	0.429089
GPR148	0.406895	0.429062
GTF3C5	1	0.429041
EDA	0.259887	0.429018
HSP90AB1	1	0.428989
SIX4	0.51953	0.42897
DNAJA4	1	0.428965
LCTL	1	0.428965
STARD3	1	0.428956
RAD18	1	0.428904
TMPRSS9	0.100421	0.428892
STRA13	0.233139	0.428879
TMX4	1	0.428874
C10orf126	1	0.428861
ARHGEF17	0.355752	0.428838
CCDC9B	1	0.428829
GNLY	1	0.42882
FAM43B	1	0.428804
C14orf169	1	0.4288
YBX1	1	0.428791
ASCC3	1	0.428757
CT47A7	0.0794787	0.428754
FCER2	1	0.42874
C6orf201	0.4287	0.42872
DPY30	1	0.428705
C6orf47	1	0.428698
COMT	1	0.428679
RAD23A	1	0.428648
SRGAP2C	0.43592	0.428638
PPP1R36	0.736848	0.428617
LCN10	1	0.428614
BDH2	1	0.428612
ATP5F1C	0.215713	0.428571
CPSF3	0.742963	0.428571
ERFE	0.345382	0.428571
NSMCE3	0.640566	0.428571
PPP4R3A	0.110785	0.428571
RPL24	0.640566	0.428571
RPS4X	0.742963	0.428571
C5	1	0.428537
SEMA5A	0.687845	0.428512
PDCL3	1	0.428498
NXT1	0.698224	0.428494
OR7G1	1	0.428482
SEMA3F	1	0.428477
RPA3	1	0.428461
LARS2	1	0.428448
TRPM3	1	0.428444
UQCC2	0.140937	0.428429
PKIG	1	0.428426
AVPR2	1	0.428422
OSBPL10	1	0.428407
CACFD1	1	0.428404
SMN1	1	0.428386
TKTL1	1	0.42837
CSNK2A1	1	0.428369
STK32B	0.618251	0.42835
ST6GAL1	1	0.42835
SFMBT1	1	0.428342
DTD2	1	0.428305
RAB7A	1	0.428281
SDC1	1	0.428268
MAMLD1	0.114724	0.428258
MAPK14	0.399728	0.428256
CAPZA2	1	0.42825
POTEC	1	0.428246
HDGFL2	1	0.428224
RNF111	1	0.428218
NUP188	1	0.428205
RAB40A	1	0.428194
REXO1	0.2544	0.428192
CFC1	1	0.42819
CRYBB1	1	0.428188
COL10A1	1	0.428187
ANKLE2	1	0.428182
ACTL9	1	0.428181
PTPRD	1	0.428176
LOC105373314	1	0.428155
GTF3C1	1	0.428147
LOC107984399	1	0.428126
BMF	0.40772	0.42812
MAGEA2B	1	0.428115
HIST1H2BL	0.288574	0.428109
ICAM2	1	0.428097
EGLN3	0.0794446	0.428093
ANO7	1	0.428092
SNURF	1	0.428084
RAPGEF1	1	0.428083
INPP4A	0.0793435	0.428081
RNF113A	1	0.428051
CTAGE4	1	0.428045
CUTA	1	0.428043
WFDC6	1	0.428024
ACTRT1	1	0.42802
TMCO5A	1	0.428012
RASSF8	1	0.428
IFNL1	1	0.427988
C19orf73	0.2281	0.427985
NOC4L	1	0.427984
TMEM63B	1	0.42796
PFDN6	0.888197	0.427895
LAMB4	1	0.427878
CAMLG	1	0.427865
WRAP73	0.636372	0.427768
LOC101928422	0.247443	0.427767
TMEM74	1	0.427766
PABPN1	1	0.427758
ALG14	0.469773	0.427739
FBXW7	1	0.427726
GOLGA8B	0.305821	0.427706
LTBP4	0.428678	0.427662
POFUT1	1	0.427661
GPR119	1	0.427658
HGD	0.750272	0.427654
POLR3F	0.85767	0.427653
KCNC1	1	0.427648
AR	1	0.427646
nontargeting_GACTTTATGACGAAGGCCCG	0.124321	0.427627
IL1RAPL2	0.0867843	0.427624
PGC	1	0.427614
NDUFAB1	1	0.427602
JUP	0.212819	0.427541
LOC105373289	0.144789	0.427529
LOC107987397	1	0.42752
UBAP1	1	0.427516
TAX1BP1	0.108434	0.427508
TMEM67	0.131984	0.42748
SPC24	1	0.427473
NEK6	0.300361	0.427457
SERF1A	1	0.427452
GTF2F1	1	0.427431
TRAF1	1	0.427401
KIAA0391	1	0.427394
FARS2	1	0.427379
GLRB	1	0.427318
HOXB1	1	0.427311
LOC107986113	0.602744	0.427285
ARID3C	1	0.427272
CIB1	0.692301	0.427269
DAND5	1	0.427268
POLDIP2	0.67225	0.427263
MYO18A	1	0.427243
KIAA0087	0.323974	0.427225
SOX3	1	0.427213
FNIP1	0.0543234	0.427181
MRPS30	1	0.427181
CST2	0.200393	0.427177
UBN1	1	0.427165
SLC24A3	0.285196	0.427139
MEF2D	1	0.427107
PSMC3	1	0.427106
NPRL2	1	0.427101
C9orf116	1	0.4271
NCK2	1	0.427087
CST8	1	0.427044
XIAP	0.140346	0.427042
FFAR2	1	0.427042
LOC101929692	1	0.42704
LACRT	1	0.427018
HOGA1	1	0.427012
LOC101929235	1	0.427004
GIMAP1-GIMAP5	1	0.426995
POLR3D	1	0.426977
ATP6V1F	1	0.426972
PTPRK	0.122569	0.426971
AKAP6	0.173352	0.426954
NBPF9	1	0.426948
RPS6KA2	1	0.426945
STKLD1	1	0.426926
CELA3B	0.481426	0.426925
SNTB1	0.117928	0.426892
KIF5B	0.303109	0.426887
ZBTB6	0.366988	0.426881
C20orf24	1	0.426857
DCDC2C	0.971489	0.426846
FAM43A	1	0.426842
KRIT1	1	0.426834
PXMP4	1	0.426824
ZNF276	1	0.426823
DRAP1	1	0.426814
DNMT3A	1	0.426772
PC	1	0.42675
FRYL	1	0.426731
CTDP1	1	0.426705
KDF1	1	0.426677
CDCA5	1	0.426657
CALM1	1	0.426649
ITGAV	1	0.426637
CNTN4	1	0.426601
C1GALT1C1	0.101661	0.426589
TMSB15B	1	0.426577
CBLN3	0.0518917	0.426571
TAF15	1	0.426567
LOC100288966	1	0.426557
LAMA4	0.175429	0.42655
CMAS	1	0.426544
CNR2	1	0.426521
THUMPD3	0.0575282	0.426518
SPINK7	1	0.426513
NFRKB	0.299861	0.426502
C17orf105	0.75776	0.426499
USP17L30	1	0.426492
GEN1	0.139197	0.426491
ST8SIA2	0.242761	0.426483
ZNF449	1	0.426452
CXorf49	1	0.426449
RAMP2	1	0.426438
ZNF251	0.757426	0.42643
IDS	0.365535	0.426426
RPL22L1	1	0.426406
OR4A47	1	0.426397
LOC107986175	0.340428	0.426397
TMEM88B	1	0.426394
CTSD	1	0.42636
MDN1	1	0.426326
TOMM70A	0.602519	0.426316
FAM83B	1	0.426315
STRIP1	1	0.42631
ZGPAT	1	0.426304
EOMES	0.0539873	0.426302
POLG	1	0.426281
XPO5	1	0.426275
C6orf226	1	0.426272
C16orf92	1	0.426253
FAM161A	0.32269	0.426243
VWA5B2	1	0.42624
NAA15	1	0.426232
LOC102723502	0.602519	0.42623
MRPL46	1	0.426209
SHE	1	0.426173
RPS6KB1	1	0.426167
GPAM	1	0.426163
SYNJ2BP	1	0.426159
ATG4D	0.0831814	0.426147
FAM229B	0.362675	0.426124
LURAP1	1	0.426111
CDC42	1	0.426096
IL27RA	1	0.426095
SLC6A14	0.0589316	0.426088
DLL3	1	0.426075
CDON	1	0.426052
DAPK2	1	0.42604
ADGRF3	1	0.426026
UCP2	1	0.426007
C20orf62	1	0.426
KLRC2	1	0.425991
GLA	0.298822	0.425982
MRPL2	0.639108	0.425961
RBM15B	1	0.425939
GFRA3	1	0.425936
DDX20	1	0.425931
NMT1	0.742963	0.425926
ADGRG5	0.210032	0.42592
C9orf89	0.468844	0.425911
FMO1	0.350623	0.42587
CEP112	1	0.425862
C1orf110	0.204921	0.425848
PLSCR1	1	0.425824
DDX47	1	0.425808
INAFM2	1	0.425808
RPL3	0.927898	0.425797
CLEC1A	1	0.425787
WDR81	1	0.425777
FEM1A	1	0.42576
MGAT1	1	0.425755
PLEKHG4B	1	0.425739
KMT2D	1	0.425733
DNAJC5G	1	0.425725
MTA3	1	0.425693
CT47A4	0.555504	0.425681
KHSRP	1	0.425679
TTF1	0.861958	0.425672
DHDH	0.886418	0.425671
CCDC81	1	0.425644
FZD2	1	0.425624
DIP2B	1	0.425619
OR2K2	1	0.425585
EIF4G3	1	0.425583
RRAGC	0.0760364	0.425556
EFNA2	1	0.425545
MUSK	0.551296	0.425544
ZNF195	1	0.425496
IMPG1	1	0.425495
ARSA	1	0.425494
PDCD6IP	1	0.425481
FAM53C	1	0.425473
OR4F4	1	0.425471
CCDC9	0.457354	0.425467
CLPSL1	1	0.425434
CPSF4	1	0.425425
TRIM28	1	0.425419
SYNDIG1L	1	0.425418
SSTR1	1	0.425417
PHACTR2	1	0.425412
MDH2	1	0.425398
FOXRED1	0.463926	0.425398
KIFC2	1	0.425382
GABRA5	1	0.425375
ADAMTSL2	1	0.425362
CFAP97D2	1	0.425361
ALG11	1	0.425338
CEACAM1	1	0.425336
TMEM208	1	0.425327
RAB8B	0.495956	0.425319
CITED2	1	0.425316
ICAM3	1	0.425298
LRRC41	0.577258	0.425287
HOOK1	1	0.425286
NR6A1	0.173668	0.425284
PPP1R15B	1	0.425279
SYVN1	0.356353	0.425274
N4BP1	1	0.425273
TBC1D3H	1	0.425252
SMYD1	1	0.425235
DEFB109B	1	0.42522
BCL2L2	1	0.425217
ABO	1	0.425205
SIPA1L3	1	0.425203
GOLGA8J	0.494838	0.425132
EEFSEC	1	0.425126
ZNF683	1	0.425119
PELI2	0.15287	0.425117
CCDC177	1	0.425111
MROH8	1	0.425102
ZNF213	0.730353	0.425096
PRKCE	1	0.425094
ZNF572	1	0.425082
CERS4	1	0.425068
LOC101930047	0.591873	0.425066
PAIP1	1	0.425066
ULK1	1	0.425054
APOPT1	1	0.425032
LOC112267992	1	0.425025
APH1A	1	0.425015
OR1L4	0.661966	0.425004
LRRFIP2	0.393732	0.424994
ATP1A1	0.747623	0.424981
FOXD4L5	1	0.424978
OR1K1	1	0.424968
SLC24A1	1	0.424967
HS3ST3A1	1	0.424951
DBR1	0.869232	0.424942
COL4A3	0.777867	0.424937
SERP1	1	0.42493
CHRM5	0.311988	0.424923
SCN2B	1	0.424917
C9orf91	1	0.424901
KLF5	0.416733	0.424894
CKMT1A	1	0.42489
SLC51B	0.865265	0.42488
TSG101	1	0.424871
TLX2	1	0.424865
SUMO2	1	0.424863
HTR1B	1	0.424857
SIDT2	0.470308	0.424856
RING1	1	0.424853
NAPA	1	0.424825
SPINT2	1	0.424789
MAGEA3	1	0.424786
DEFB4A	1	0.424786
LPPR3	1	0.424772
CXCL1	1	0.424738
CHMP2B	1	0.424733
TEX47	0.362964	0.424731
TOP3A	0.861029	0.424729
MIER1	0.451027	0.424725
PRKACG	0.665218	0.424716
GPR152	1	0.424708
ATP6V0B	1	0.424702
HYAL1	0.318244	0.424698
DBI	1	0.424661
GPATCH8	1	0.424653
FREM3	0.331074	0.424627
RRP9	1	0.424626
LZTS3	1	0.424622
ARMC6	1	0.42462
DNM1L	1	0.424616
TOMM70	1	0.424613
LCN2	0.465743	0.424607
LAS1L	1	0.424602
ACO1	0.149226	0.4246
DNAJB11	1	0.424561
SPANXA2	1	0.424558
FAM157A	1	0.424549
SLC12A5	0.541646	0.424532
COCH	0.77776	0.42453
CECR1	0.574164	0.424528
CEP97	1	0.424523
SMIM12	1	0.42452
YWHAB	1	0.424515
ACAP3	0.424863	0.424515
TMEM200B	1	0.424512
ADK	0.496561	0.424504
SLTM	1	0.424495
ZNF175	1	0.424478
GLO1	0.306665	0.42444
ENDOG	1	0.424439
GABPA	1	0.424437
TAS2R10	0.200221	0.424427
CYP11A1	0.639761	0.424425
METTL21A	0.183662	0.424417
FOXD4L6	1	0.424413
LMOD2	0.372305	0.424396
FAM3A	0.227573	0.424382
AGAP1	1	0.42438
PIGV	1	0.424377
ASB9	0.264441	0.424366
CAPNS1	1	0.424363
GID4	1	0.424336
CCDC94	0.574164	0.424332
MLF1	1	0.424332
RARS	1	0.424331
C5orf34	1	0.424313
FLAD1	1	0.42431
PRPF18	1	0.424309
TLN2	0.630863	0.424305
ZNF627	1	0.424301
H3F3C	1	0.424293
NSL1	1	0.424292
ARPC5L	1	0.424291
F8	0.108416	0.424275
RNASEH2C	1	0.424258
RHOT2	1	0.424253
C15orf56	1	0.424245
TBC1D7-LOC100130357	1	0.424229
USP17L8	1	0.424223
LOC105373297	0.0540658	0.424204
nontargeting_CGCGTGCATCTGCCGAAGGC	0.169038	0.424196
CAPS	1	0.424196
EID2	1	0.424192
SRPRA	0.768418	0.42418
MPV17L2	1	0.424179
CEACAM6	1	0.424179
PHKA1	0.21783	0.424171
LYAR	0.497099	0.424169
TM4SF19	1	0.424164
UTP14A	1	0.424149
SAFB2	1	0.424148
EIF2A	1	0.42412
EBF1	1	0.424112
PRDM7	1	0.424104
PECR	0.347857	0.424086
SMCP	1	0.424082
PPP2R5C	1	0.424082
CSTF2	1	0.424056
TAF5	0.88836	0.424038
PTPRJ	1	0.42402
NOTCH2	0.397594	0.424016
ARL6IP6	1	0.424013
CATIP	1	0.42401
USP17L20	1	0.424001
LEXM	0.574164	0.424
TERF2IP	1	0.423993
MBTPS1	1	0.42399
MESP1	0.706465	0.423941
AK4	0.447651	0.423939
NUDCD1	1	0.423933
CBLN2	1	0.423932
ETV7	1	0.423923
UBL7	1	0.423923
TMX2	0.889008	0.423903
ARPIN	1	0.423895
CDK2AP1	1	0.423894
SMIM9	0.409142	0.423871
CYS1	1	0.423867
RAVER1	1	0.423831
PIGB	1	0.423831
SNAP23	0.529617	0.423831
ZNF43	0.605541	0.423829
C18orf8	1	0.423813
SKP2	1	0.42381
DDX39A	1	0.423798
UBAP1L	0.598813	0.423793
ZNF451	1	0.423786
OR5AK2	1	0.423784
LOC100287036	1	0.42378
OR6C76	0.619507	0.423757
LGALS7	0.640287	0.423757
RNASE9	1	0.423748
USP32	0.44221	0.423743
WDR3	0.844508	0.423735
nontargeting_GGTCTCTGTACGGGCCGCCC	0.269395	0.423729
TCEAL9	0.553729	0.423725
CDX4	1	0.423721
F8A3	1	0.423714
CCDC88A	1	0.423712
PCLO	1	0.423701
SBSN	1	0.423699
LMLN2	1	0.423687
ALKBH7	0.0844092	0.423684
KRT24	1	0.423671
SYT10	0.729711	0.423668
LOC112267991	1	0.423663
GIMAP1	0.444384	0.423644
LOC112268002	1	0.423631
TNFSF9	1	0.423626
NOS3	1	0.423622
PKDCC	0.438014	0.423619
PRSS47	1	0.423614
SRP19	1	0.423611
C2orf66	1	0.423584
RIMBP3	1	0.423582
BUB1	1	0.423552
KDELR1	1	0.423531
FCHSD2	1	0.423527
NADK2	1	0.423524
NUP88	1	0.423524
SLC9A6	1	0.423523
ZNF414	1	0.423521
STARD8	1	0.423518
STAMBP	1	0.423514
LOC107984728	1	0.423511
GPR157	1	0.423485
GALNT16	1	0.423482
DDX49	0.919695	0.423471
C2CD4C	1	0.423465
SBK1	0.90425	0.423462
C7orf73	1	0.423454
COX7B	1	0.423453
PSME1	1	0.423447
LOC101928193	1	0.423446
IARS2	1	0.423446
KANSL1L	1	0.423439
LCN8	1	0.423436
EGR4	1	0.423434
IL18RAP	1	0.423432
ANKRD11	1	0.423429
HIST1H2BE	0.676923	0.423426
CNRIP1	0.641608	0.423409
OSBPL2	0.604393	0.423406
COPRS	1	0.423392
CNTNAP2	1	0.42338
ZNF574	1	0.423378
GRN	1	0.423352
QRFP	1	0.423339
TFG	1	0.423328
GPRASP1	0.187119	0.423323
C2orf78	1	0.42332
LMLN	1	0.423319
NLRP14	1	0.423293
HSFX2	1	0.423279
PILRB	0.363341	0.423275
FAM231BP	0.681215	0.423272
OR6N2	1	0.423268
HIST2H4B	0.791523	0.423256
DENND2D	1	0.423254
KIAA0226L	1	0.423249
EHMT2	1	0.423247
IL1B	0.862496	0.423238
CXCL17	0.377293	0.423213
LOC101929805	1	0.423205
ICK	0.283701	0.423201
DNAJC9	1	0.423192
TIE1	1	0.423189
CACNB2	1	0.42317
SSX2IP	0.413392	0.423159
OR5AP2	1	0.423152
LOC100652777	1	0.423149
SOX14	1	0.423133
LYZL4	1	0.423129
NLRP4	1	0.423124
TMEM187	1	0.423112
RSPH3	1	0.423089
PPP4R1	1	0.423084
PRPF19	0.722036	0.423077
SQRDL	0.722036	0.423077
WDR24	1	0.423066
EIF5A2	1	0.423062
CIZ1	0.494678	0.423054
CLIC2	1	0.423021
REEP6	0.534223	0.423021
HSF5	1	0.423012
ABCG5	1	0.423008
TMEM79	0.813995	0.423007
NUDT22	1	0.423006
EMC3	0.800955	0.422973
DNM1	1	0.422972
AURKAIP1	1	0.42296
ODAM	0.363861	0.422959
LOC107986163	1	0.422937
USP15	1	0.422925
GRK3	1	0.42292
OR6S1	1	0.422916
CTXND1	1	0.422911
TTC21A	1	0.422893
HRH1	1	0.422887
HCFC2	0.127652	0.422883
SNIP1	1	0.422883
LOC107984832	1	0.422877
FOXA2	1	0.42285
DSP	0.838566	0.422849
NOS2	1	0.422848
KLHDC7B	1	0.422843
DUOXA2	1	0.422827
MRGPRX1	1	0.422822
CCDC194	1	0.422818
GNAQ	1	0.422818
KRTAP22-1	1	0.422817
MCTS1	1	0.422806
VBP1	1	0.4228
ABI3	1	0.422787
EFCAB13	1	0.422783
MRGPRF	1	0.422766
DNPH1	0.949654	0.422748
LOC112268238	0.848642	0.42274
PPP3R2	1	0.422736
C7orf61	1	0.422714
PLET1	0.688037	0.422704
CTF1	1	0.422701
SCG3	1	0.42269
CCDC23	1	0.422671
ZMYND19	0.228926	0.422666
C14orf142	0.561905	0.422664
GPHB5	1	0.422664
USP46	1	0.422649
CEP290	1	0.422642
PHF19	0.757085	0.422636
PHOX2B	1	0.422634
TSTD2	0.272537	0.422632
DCD	1	0.422628
FANCM	1	0.422619
ZDHHC20	1	0.422612
NOMO2	1	0.422611
MAD2L1BP	0.388827	0.42261
DERL1	1	0.422594
ARL14EP	1	0.422581
UBE2J1	1	0.42255
CFAP53	1	0.42253
PLAGL1	0.411803	0.422523
RHPN1	1	0.422523
TMEM184C	1	0.422511
LRCH3	1	0.422502
MDH1B	1	0.422496
CENPM	1	0.422494
RGAG1	0.542421	0.422492
HYAL3	1	0.422487
PTAFR	1	0.422474
DPP9	1	0.422471
LOC100289279	1	0.422469
COL4A6	1	0.422468
EPN3	1	0.422465
PLA2G4D	1	0.422461
ATG4C	1	0.422458
THAP7	1	0.422441
KERA	0.112844	0.422438
CD163	1	0.422428
RINT1	1	0.422425
BICD1	1	0.422423
LOC107985896	0.812102	0.422411
UBXN10	0.121912	0.422382
KCTD12	1	0.422347
SAMD4A	1	0.422343
UCN2	1	0.422325
PHLDB2	0.261601	0.422317
RC3H1	0.494551	0.422314
ZNF304	0.252778	0.422311
ARHGEF5	0.291416	0.42231
TSEN15	1	0.42231
ASB6	1	0.422307
C14orf93	1	0.422307
ANG	1	0.422304
ATP7A	0.264206	0.422303
GNG10	1	0.422282
RAB1B	1	0.422282
CRIM1	1	0.422242
KANK2	0.458499	0.422227
PRSS3	1	0.422225
BLZF1	0.305425	0.422182
C15orf62	1	0.422178
DEFB107B	0.209767	0.422173
ZNF202	1	0.422154
MARCO	1	0.422137
KRT17	1	0.422133
TMEM132C	1	0.422103
SVOPL	1	0.422082
LOC107984110	1	0.42207
IGDCC4	0.468323	0.422067
GATD3B	1	0.42206
PTGER2	1	0.422059
CPAMD8	0.200759	0.422058
TBC1D22A	0.20958	0.422057
NOL11	1	0.42205
ALDH7A1	1	0.422037
nontargeting_TCCCGGTTGGTGAACGATAC	0.402956	0.422034
UNC45B	0.834119	0.422031
SIT1	0.57976	0.42203
WDR11	1	0.422026
CNN1	1	0.422017
H2AFB1	0.596122	0.42201
ZNF623	0.660715	0.422009
ZFR2	1	0.422008
NUMBL	1	0.422008
TREML2	1	0.422006
NFATC1	1	0.421993
MAGEA9B	1	0.421988
LOC107985939	0.701936	0.42198
SLC22A7	1	0.421963
ZNF682	1	0.421957
ENPP2	0.320527	0.421952
RGPD1	0.635711	0.421945
TDRKH	1	0.421931
NDRG2	1	0.421919
THTPA	0.389591	0.421906
CYP4F22	1	0.421904
MYZAP	1	0.421886
GLUD2	0.342667	0.421884
USP26	0.254951	0.42187
TRAF3	1	0.421867
CRYBB2	1	0.421856
SLC26A6	0.509911	0.42185
AASDHPPT	1	0.421843
SLC8A1	0.246025	0.421842
YLPM1	0.836988	0.421835
ZBTB43	1	0.421834
nontargeting_CGGCTTTGTTGCCCGTAAGC	0.291008	0.421833
TMEM63C	1	0.421811
CC2D1A	1	0.421811
ISM2	1	0.42181
PPP1R37	0.517804	0.421802
CHMP4A	1	0.421799
CROCC2	1	0.421796
WDR33	0.732137	0.421796
NPPC	1	0.421792
ETV5	1	0.421787
FANCE	1	0.421787
PNPLA6	1	0.421765
FXYD7	1	0.421754
ERBB4	1	0.421754
FAM49A	1	0.421734
HERC1	1	0.42173
SRGAP3	0.257395	0.421725
GAS8	1	0.421712
TBPL1	0.536084	0.421711
EMC10	1	0.421709
CRYGB	1	0.421707
POTEB2	1	0.421707
ANKZF1	1	0.421694
TMEM260	0.481598	0.421684
USP5	1	0.421684
RRM2	1	0.421677
MRPL27	1	0.42163
CCDC59	1	0.421628
C10orf62	1	0.421627
DOCK11	1	0.421627
ARHGAP35	1	0.421617
ARHGDIA	1	0.42161
RARB	1	0.421606
HSFX3	1	0.421599
MIOS	1	0.421593
GOLGA8M	1	0.421593
PLXNA1	1	0.421592
EED	1	0.421587
MVB12B	0.246112	0.421582
MBD3L2	1	0.421573
ZNF236	1	0.421566
ADCY4	1	0.42156
MAGED4	1	0.421539
COPS4	1	0.421526
FIBCD1	1	0.421522
ZNF510	1	0.421519
HUS1	1	0.421517
CT45A10	1	0.421511
GEMIN6	1	0.421505
LRPPRC	1	0.421503
FOXD4L3	1	0.421498
RPL12	0.59611	0.421488
CAPG	1	0.421467
FAT1	1	0.42145
CNIH1	1	0.421446
ZFYVE1	1	0.421418
ZCCHC3	1	0.421416
ENG	1	0.421415
TRMT2B	1	0.421413
FKTN	1	0.4214
TUBB4B	1	0.4214
MKNK1	0.891053	0.421393
SLC30A4	0.174284	0.421382
ZNF132	0.497139	0.421379
IZUMO3	1	0.421376
HEATR6	1	0.421375
PRLH	1	0.421372
[truncated: 18,804 more rows]
