# Supplementary material for: Classification and functional characterization of regulators of intracellular STING trafficking identified by genome-wide optical pooled screening
Source: bioRxiv. 2024 Apr 9:2024.04.07.588166. Preprint. [Version 1] doi: 10.1101/2024.04.07.588166 (PMC11030420; doi:10.1101/2024.04.07.588166)
Supplement: Supplement 3 [file media-3.csv]

gene	Fitness_cGAMPhigh_High	Fitness_cGAMPhigh_Low	Fitness_cGAMPlow_High	Fitness_cGAMPlow_Low	Fitness_PShigh_High	Fitness_PShigh_Low	Fitness_PSlow_High	FitnessPSlow_Low	FACS_LC3_High	FACS_LC3_Low	FACS_pSTING_High	FACS_pSTING_Low	FACS_STING_High	FACS_STING_Low	TurboID	OPS_IncreasedStimulation	OPS_Perturbed_Unperturbed	OPS_Unstimulated	maic_score	contributors
SEC24C	0	0	0	0	1.663126381	0	0	0	0	0	0	2.189898971	2.373867633	0	0	0	1.85002701	2.116005508	8.342898492	FLOWSTING: FACS_STING_High, FLOWLBX: FACS_pSTING_Low, FITNESS: Fitness_PShigh_High, OPS: OPS_Unstimulated
VPS37A	0	1.673164144	0	1.714444654	0	1.703087091	0	1.889793501	0	0	0	0	1.807126867	0	1.763219031	2.08492589	1.859805285	0	7.545065289	MASSSPEC: TurboID, FLOWSTING: FACS_STING_High, FITNESS: FitnessPSlow_Low, OPS: OPS_IncreasedStimulation
VPS51	0	1.974288836	0	0	0	1.70348717	0	1.536467877	0	2.120020411	0	2.211127289	1.515824311	0	0	0	1.835911862	0	7.537152299	FLOWSTING: FACS_STING_High, FLOWLBX: FACS_pSTING_Low, FITNESS: Fitness_cGAMPhigh_Low, OPS: OPS_Perturbed_Unperturbed
MBTPS1	0	0	0	0	1.581298909	0	0	0	0	0	0	2.045834472	0	0	1.738414424	0	1.867934203	2.038287012	7.403834818	MASSSPEC: TurboID, FLOWLBX: FACS_pSTING_Low, FITNESS: Fitness_PShigh_High, OPS: OPS_Unstimulated
CAMLG	1.531898276	0	0	0	0	0	0	0	0	2.042440256	0	1.770068468	0	0	1.71857113	0	1.84004572	0	7.132955381	MASSSPEC: TurboID, FLOWLBX: FACS_LC3_Low, FITNESS: Fitness_cGAMPhigh_High, OPS: OPS_Perturbed_Unperturbed
VEZT	0	0	0	0	0	1.603957214	0	0	0	0	0	1.693897837	0	0	1.69972	0	0	2.062966581	7.060541631	MASSSPEC: TurboID, FLOWLBX: FACS_pSTING_Low, FITNESS: Fitness_PShigh_Low, OPS: OPS_Unstimulated
EIF3D	0	0	0	0	0	1.616820773	0	0	0	0	0	2.043633221	1.515401925	0	0	0	1.842990772	0	7.018846691	FLOWSTING: FACS_STING_High, FLOWLBX: FACS_pSTING_Low, FITNESS: Fitness_PShigh_Low, OPS: OPS_Perturbed_Unperturbed
KDELR1	1.655095452	0	0	0	1.650911121	0	0	0	0	0	1.804636743	0	0	1.404681464	1.747343907	0	0	0	6.611757566	MASSSPEC: TurboID, FLOWSTING: FACS_STING_Low, FLOWLBX: FACS_pSTING_High, FITNESS: Fitness_cGAMPhigh_High
CHMP4A	0	0	1.513906692	0	0	0	0	0	0	1.734426133	0	0	1.544140066	0	0	0	1.804805073	0	6.597277963	FLOWSTING: FACS_STING_High, FLOWLBX: FACS_LC3_Low, FITNESS: Fitness_cGAMPlow_High, OPS: OPS_Perturbed_Unperturbed
CHURC1-FNTB	0	0	1.46549188	0	0	0	0	0	0	0	1.588960372	0	1.675772876	0	0	0	1.804024325	0	6.534249453	FLOWSTING: FACS_STING_High, FLOWLBX: FACS_pSTING_High, FITNESS: Fitness_cGAMPlow_High, OPS: OPS_Perturbed_Unperturbed
RABGEF1	0	1.626564256	0	1.553498441	0	1.958041293	0	1.846807362	0	0	0	0	0	0	2.522930853	1.991986578	0	0	6.472958724	MASSSPEC: TurboID, FITNESS: Fitness_PShigh_Low, OPS: OPS_IncreasedStimulation
ATP6V1G1	0	0	0	0	0	0	0	0	0	2.163891691	0	1.736703951	2.344839361	0	0	0	1.819014915	0	6.327745966	FLOWSTING: FACS_STING_High, FLOWLBX: FACS_LC3_Low, OPS: OPS_Perturbed_Unperturbed
PIK3C3	0	1.71852183	0	1.68624165	0	1.672275311	0	0	0	0	0	2.163745654	0	0	0	0	2.267200142	0	6.149467626	FLOWLBX: FACS_pSTING_Low, FITNESS: Fitness_cGAMPhigh_Low, OPS: OPS_Perturbed_Unperturbed
ATG7	0	1.887470556	0	0	0	1.806199088	0	0	0	2.196778895	0	0	0	0	0	2.038173133	1.918796672	0	6.122422584	FLOWLBX: FACS_LC3_Low, FITNESS: Fitness_cGAMPhigh_Low, OPS: OPS_IncreasedStimulation
ATG10	0	1.871714171	0	0	0	1.924279737	0	0	0	2.199886223	0	0	0	0	0	1.977775365	1.850466411	0	6.101941325	FLOWLBX: FACS_LC3_Low, FITNESS: Fitness_PShigh_Low, OPS: OPS_IncreasedStimulation
DNAJC13	0	2.101936148	0	1.727260707	0	2.044623326	0	1.925107225	1.720079369	0	0	1.969924147	0	0	0	2.0133034	1.813549487	0	6.085163695	FLOWLBX: FACS_pSTING_Low, FITNESS: Fitness_cGAMPhigh_Low, OPS: OPS_IncreasedStimulation
ATG12	0	1.688403187	0	0	0	1.866629252	0	1.565686572	0	2.190624281	0	0	0	0	0	1.979551766	1.842657616	0	6.036805299	FLOWLBX: FACS_LC3_Low, FITNESS: Fitness_PShigh_Low, OPS: OPS_IncreasedStimulation
ATG16L1	0	1.710600725	0	0	0	1.832280775	0	0	0	2.181540359	0	0	0	0	0	2.002644989	1.941151122	0	6.016466123	FLOWLBX: FACS_LC3_Low, FITNESS: Fitness_PShigh_Low, OPS: OPS_IncreasedStimulation
ATG3	0	1.679311705	0	0	0	1.748493526	0	0	0	2.193691628	0	0	0	0	0	2.05238577	1.85858016	0	5.994570925	FLOWLBX: FACS_LC3_Low, FITNESS: Fitness_PShigh_Low, OPS: OPS_IncreasedStimulation
TBK1	1.937687153	0	0	0	2.081533793	0	0	0	0	0	0	2.226783531	0	0	1.665986399	0	0	0	5.974303723	MASSSPEC: TurboID, FLOWLBX: FACS_pSTING_Low, FITNESS: Fitness_PShigh_High
ATG5	0	1.730570824	0	0	0	1.70110737	0	0	0	2.155319698	0	0	0	0	0	2.06661668	2.078051055	0	5.963941576	FLOWLBX: FACS_LC3_Low, FITNESS: Fitness_cGAMPhigh_Low, OPS: OPS_Perturbed_Unperturbed
ATP6V0C	0	0	0	0	0	1.611103598	0	1.54450271	0	2.203013755	0	2.092420088	2.148223238	0	0	0	0	0	5.962340591	FLOWSTING: FACS_STING_High, FLOWLBX: FACS_LC3_Low, FITNESS: Fitness_PShigh_Low
GPR89B	1.87993114	0	0	0	1.889531198	0	0	0	0	1.856822524	0	2.201932207	0	0	0	0	1.852609879	0	5.944073284	FLOWLBX: FACS_pSTING_Low, FITNESS: Fitness_PShigh_High, OPS: OPS_Perturbed_Unperturbed
ARPC4	0	1.958673899	0	1.667592586	0	2.054955955	0	1.780170671	0	0	0	2.08270082	0	0	0	0	1.795279957	0	5.932936731	FLOWLBX: FACS_pSTING_Low, FITNESS: Fitness_PShigh_Low, OPS: OPS_Perturbed_Unperturbed
SYS1	0	1.861947581	0	0	0	0	0	0	0	2.085132747	0	2.208045883	0	0	0	0	1.841178584	0	5.911172048	FLOWLBX: FACS_pSTING_Low, FITNESS: Fitness_cGAMPhigh_Low, OPS: OPS_Perturbed_Unperturbed
GPR89A	1.885262324	0	0	0	1.880031088	0	0	0	0	1.857858949	0	2.198899763	0	0	0	0	1.824324911	0	5.908486998	FLOWLBX: FACS_pSTING_Low, FITNESS: Fitness_cGAMPhigh_High, OPS: OPS_Perturbed_Unperturbed
MBTPS2	0	0	0	0	0	0	1.809514108	0	0	0	0	2.080303263	0	0	0	0	0	2.005645713	5.895463084	FLOWLBX: FACS_pSTING_Low, FITNESS: Fitness_PSlow_High, OPS: OPS_Unstimulated
EIPR1	0	0	0	0	1.641206743	0	0	0	0	2.146911227	0	2.229965246	0	0	0	0	0	2.014752141	5.885924131	FLOWLBX: FACS_pSTING_Low, FITNESS: Fitness_PShigh_High, OPS: OPS_Unstimulated
HGS	0	0	0	0	0	0	0	0	0	0	0	0	2.107674695	0	1.75825773	2.016856204	1.838286155	0	5.882788629	MASSSPEC: TurboID, FLOWSTING: FACS_STING_High, OPS: OPS_IncreasedStimulation
BECN1	0	1.68763643	0	0	0	1.734289144	0	1.582664538	0	0	0	1.998063539	0	0	0	2.091205693	2.132535456	0	5.864888139	FLOWLBX: FACS_pSTING_Low, FITNESS: Fitness_PShigh_Low, OPS: OPS_Perturbed_Unperturbed
ARFRP1	0	1.817217772	0	0	0	0	0	0	0	2.138662844	0	2.220470837	0	0	0	0	1.82416871	0	5.861857319	FLOWLBX: FACS_pSTING_Low, FITNESS: Fitness_cGAMPhigh_Low, OPS: OPS_Perturbed_Unperturbed
PIK3R4	0	0	0	1.682262233	0	0	0	0	0	0	0	2.138819327	0	0	0	2.025738222	1.801838232	0	5.846819782	FLOWLBX: FACS_pSTING_Low, FITNESS: Fitness_cGAMPlow_Low, OPS: OPS_IncreasedStimulation
VHL	1.605162193	0	0	0	1.651266852	0	0	0	1.733762575	0	1.93551914	0	0	0	0	0	2.232427231	2.138687576	5.819213223	FLOWLBX: FACS_pSTING_High, FITNESS: Fitness_PShigh_High, OPS: OPS_Perturbed_Unperturbed
AP2M1	0	0	0	1.665505686	0	0	0	0	0	0	0	2.169449385	0	0	0	0	1.844002839	1.942543824	5.777498894	FLOWLBX: FACS_pSTING_Low, FITNESS: Fitness_cGAMPlow_Low, OPS: OPS_Unstimulated
PAFAH1B1	0	0	0	0	0	0	1.776973601	0	0	1.872963757	0	0	0	0	0	0	1.822450629	2.083575049	5.733512407	FLOWLBX: FACS_LC3_Low, FITNESS: Fitness_PSlow_High, OPS: OPS_Unstimulated
SLFNL1-AS1	1.646613865	0	2.177345975	0	0	0	1.822432577	0	0	1.94812618	0	0	1.585261305	0	0	0	0	0	5.710733459	FLOWSTING: FACS_STING_High, FLOWLBX: FACS_LC3_Low, FITNESS: Fitness_cGAMPlow_High
STING1	1.950505465	0	0	0	2.1207641	0	0	0	0	0	0	0	0	1.402730374	0	2.147925028	2.171556509	0	5.695050983	FLOWSTING: FACS_STING_Low, FITNESS: Fitness_PShigh_High, OPS: OPS_Perturbed_Unperturbed
GET4	1.864484887	0	0	0	1.85402634	0	0	0	0	1.895389207	0	2.026439981	0	0	0	0	1.799964439	0	5.690889307	FLOWLBX: FACS_pSTING_Low, FITNESS: Fitness_cGAMPhigh_High, OPS: OPS_Perturbed_Unperturbed
SCAP	0	0	0	0	1.645320097	0	0	0	0	0	0	2.109936356	0	0	0	0	1.816360241	1.927157616	5.682414069	FLOWLBX: FACS_pSTING_Low, FITNESS: Fitness_PShigh_High, OPS: OPS_Unstimulated
VPS45	0	1.64502126	0	0	0	1.709271284	0	1.880739045	0	1.729134425	0	0	0	0	0	2.068401335	0	0	5.678274805	FLOWLBX: FACS_LC3_Low, FITNESS: FitnessPSlow_Low, OPS: OPS_IncreasedStimulation
GET3	0	0	0	0	1.662283721	0	0	0	0	2.019931581	0	2.018114858	0	0	0	1.990210177	0	0	5.672425478	FLOWLBX: FACS_LC3_Low, FITNESS: Fitness_PShigh_High, OPS: OPS_IncreasedStimulation
TMEM41B	0	1.626030037	0	0	0	1.65721379	0	0	0	1.854765996	0	2.175214347	0	0	0	0	1.826043306	0	5.658471443	FLOWLBX: FACS_pSTING_Low, FITNESS: Fitness_PShigh_Low, OPS: OPS_Perturbed_Unperturbed
KMT2A	0	0	0	0	0	0	0	0	0	2.071098918	0	0	1.559144355	0	0	2.027514628	0	0	5.657757901	FLOWSTING: FACS_STING_High, FLOWLBX: FACS_LC3_Low, OPS: OPS_IncreasedStimulation
VMP1	0	0	0	1.540863181	0	0	0	0	0	1.841909545	0	2.186930602	0	0	0	0	1.927561609	0	5.655355392	FLOWLBX: FACS_pSTING_Low, FITNESS: Fitness_cGAMPlow_Low, OPS: OPS_Perturbed_Unperturbed
USO1	0	0	0	0	0	0	0	0	0	1.940509154	0	2.122854898	0	0	1.707657317	0	1.820888889	0	5.651401104	MASSSPEC: TurboID, FLOWLBX: FACS_pSTING_Low, OPS: OPS_Perturbed_Unperturbed
MON2	0	2.046911031	0	1.648578591	0	1.759594684	0	0	0	0	1.802582221	0	0	0	1.761234322	0	0	0	5.610727574	MASSSPEC: TurboID, FLOWLBX: FACS_pSTING_High, FITNESS: Fitness_cGAMPhigh_Low
ATP6V1F	0	0	0	0	0	0	0	1.662843644	0	2.109734796	0	0	0	0	0	0	1.836543009	0	5.609121449	FLOWLBX: FACS_LC3_Low, FITNESS: FitnessPSlow_Low, OPS: OPS_Perturbed_Unperturbed
UVRAG	0	0	0	1.652436921	0	0	0	1.621587136	0	1.970687793	0	2.155303446	0	0	0	0	1.793093865	0	5.600834231	FLOWLBX: FACS_pSTING_Low, FITNESS: Fitness_cGAMPlow_Low, OPS: OPS_Perturbed_Unperturbed
VPS53	0	1.724140561	0	0	0	0	0	0	0	2.102190133	0	2.183978039	0	0	0	0	0	1.687000034	5.595118634	FLOWLBX: FACS_pSTING_Low, FITNESS: Fitness_cGAMPhigh_Low, OPS: OPS_Unstimulated
ARCN1	0	0	0	1.716419289	0	0	0	1.712066105	0	0	0	1.683422308	0	0	0	0	2.185769303	0	5.5856109	FLOWLBX: FACS_pSTING_Low, FITNESS: Fitness_cGAMPlow_Low, OPS: OPS_Perturbed_Unperturbed
ATXN7L3	0	1.679957156	1.541010214	0	0	1.645768501	0	0	0	2.057582978	0	0	0	0	0	0	1.81995189	0	5.557492024	FLOWLBX: FACS_LC3_Low, FITNESS: Fitness_cGAMPhigh_Low, OPS: OPS_Perturbed_Unperturbed
NGLY1	0	0	0	1.696836268	0	0	0	0	0	0	0	1.813142112	0	0	0	0	0	2.033490347	5.543468727	FLOWLBX: FACS_pSTING_Low, FITNESS: Fitness_cGAMPlow_Low, OPS: OPS_Unstimulated
DTYMK	0	0	0	0	1.630036267	0	0	0	1.701350609	0	1.911777553	0	0	0	0	0	1.98750075	0	5.52931457	FLOWLBX: FACS_pSTING_High, FITNESS: Fitness_PShigh_High, OPS: OPS_Perturbed_Unperturbed
CDC37	0	0	0	0	1.659055597	0	0	0	0	0	0	2.028549191	0	0	0	0	1.832612463	0	5.520217251	FLOWLBX: FACS_pSTING_Low, FITNESS: Fitness_PShigh_High, OPS: OPS_Perturbed_Unperturbed
PREB	0	0	0	0	0	0	0	0	0	2.087523633	0	2.130773188	1.551791377	0	0	0	1.825730841	0	5.508295406	FLOWSTING: FACS_STING_High, FLOWLBX: FACS_pSTING_Low, OPS: OPS_Perturbed_Unperturbed
PTPN23	0	0	0	0	0	0	0	0	0	0	0	1.774548691	0	0	1.749328236	1.952905741	0	0	5.476782668	MASSSPEC: TurboID, FLOWLBX: FACS_pSTING_Low, OPS: OPS_IncreasedStimulation
LAMTOR3	0	1.646094558	0	0	0	0	0	0	0	1.748270065	0	0	0	0	0	2.079241752	1.841832272	0	5.473606375	FLOWLBX: FACS_LC3_Low, FITNESS: Fitness_cGAMPhigh_Low, OPS: OPS_IncreasedStimulation
CLTC	0	0	0	1.602513091	0	0	0	0	0	1.9591732	0	1.99611666	0	0	0	0	1.849388199	0	5.44801795	FLOWLBX: FACS_pSTING_Low, FITNESS: Fitness_cGAMPlow_Low, OPS: OPS_Perturbed_Unperturbed
VPS28	0	1.670820734	0	0	0	1.657571693	0	0	1.651323087	0	0	0	0	0	0	0	2.120646759	0	5.44279058	FLOWLBX: FACS_LC3_High, FITNESS: Fitness_cGAMPhigh_Low, OPS: OPS_Perturbed_Unperturbed
METTL14	0	0	1.462570401	0	0	0	0	0	0	0	0	2.077918472	0	0	0	0	1.902207056	0	5.442695929	FLOWLBX: FACS_pSTING_Low, FITNESS: Fitness_cGAMPlow_High, OPS: OPS_Perturbed_Unperturbed
ATG4B	0	1.665139025	0	0	0	1.760856652	0	0	0	1.825461944	0	0	0	0	0	0	1.849598591	0	5.435917187	FLOWLBX: FACS_LC3_Low, FITNESS: Fitness_PShigh_Low, OPS: OPS_Perturbed_Unperturbed
TXNRD1	0	0	0	0	0	1.629327582	0	1.693415787	0	0	1.661522052	0	0	0	0	2.061274171	1.809177267	0	5.416212011	FLOWLBX: FACS_pSTING_High, FITNESS: FitnessPSlow_Low, OPS: OPS_IncreasedStimulation
ILF2	0	0	0	0	1.576259332	0	0	0	0	0	0	2.01606121	0	0	0	0	1.8194834	0	5.411803941	FLOWLBX: FACS_pSTING_Low, FITNESS: Fitness_PShigh_High, OPS: OPS_Perturbed_Unperturbed
ACBD3	0	0	0	0	1.754578822	0	0	0	0	0	0	1.884047668	0	0	1.7602421	0	0	0	5.39886859	MASSSPEC: TurboID, FLOWLBX: FACS_pSTING_Low, FITNESS: Fitness_PShigh_High
ACTR1A	0	0	1.527380903	0	0	0	0	0	0	0	0	1.738954597	0	0	0	0	1.872531871	2.121594467	5.387929967	FLOWLBX: FACS_pSTING_Low, FITNESS: Fitness_cGAMPlow_High, OPS: OPS_Unstimulated
KCTD10	0	1.779498568	0	0	0	1.846369682	0	0	0	0	0	0	0	0	1.712618141	0	1.828387407	0	5.387375231	MASSSPEC: TurboID, FITNESS: Fitness_PShigh_Low, OPS: OPS_Perturbed_Unperturbed
CNOT1	0	1.635115375	0	1.725187141	0	1.687879639	0	0	1.630366929	0	1.800549912	0	0	0	0	0	1.860237326	0	5.385974379	FLOWLBX: FACS_pSTING_High, FITNESS: Fitness_cGAMPlow_Low, OPS: OPS_Perturbed_Unperturbed
TRAPPC13	0	0	0	0	1.556772998	0	0	0	0	0	0	1.864683244	0	0	0	0	0	1.95045432	5.371910562	FLOWLBX: FACS_pSTING_Low, FITNESS: Fitness_PShigh_High, OPS: OPS_Unstimulated
EIF3H	0	0	0	0	0	1.640049097	0	1.704647413	0	0	0	1.872243437	0	0	0	0	1.791063923	0	5.367954773	FLOWLBX: FACS_pSTING_Low, FITNESS: FitnessPSlow_Low, OPS: OPS_Perturbed_Unperturbed
ATP6V0D1	0	0	0	1.678357673	0	0	0	0	0	2.152498876	0	1.717104851	1.53398915	0	0	0	0	0	5.364845699	FLOWSTING: FACS_STING_High, FLOWLBX: FACS_LC3_Low, FITNESS: Fitness_cGAMPlow_Low
HSD17B12	1.579293231	0	0	0	1.59910562	0	0	0	0	2.06427758	0	2.223618758	1.538427369	0	0	0	0	0	5.361151747	FLOWSTING: FACS_STING_High, FLOWLBX: FACS_pSTING_Low, FITNESS: Fitness_PShigh_High
NAMPT	0	0	1.8732802	0	0	0	0	0	0	1.809616832	0	0	0	0	0	0	0	1.657525545	5.340422577	FLOWLBX: FACS_LC3_Low, FITNESS: Fitness_cGAMPlow_High, OPS: OPS_Unstimulated
EMC1	0	0	0	0	0	0	0	0	0	2.053189003	0	0	0	1.402331611	0	1.876520469	0	0	5.332041083	FLOWSTING: FACS_STING_Low, FLOWLBX: FACS_LC3_Low, OPS: OPS_IncreasedStimulation
XPO5	0	1.628434181	0	1.539356163	0	0	0	0	1.719503559	0	1.895935751	0	0	0	0	0	1.806522719	0	5.330892651	FLOWLBX: FACS_pSTING_High, FITNESS: Fitness_cGAMPhigh_Low, OPS: OPS_Perturbed_Unperturbed
DYNLL1	1.786947918	0	0	0	1.811617991	0	0	0	0	0	1.61939922	0	0	0	0	0	0	1.894552239	5.32556945	FLOWLBX: FACS_pSTING_High, FITNESS: Fitness_PShigh_High, OPS: OPS_Unstimulated
LEO1	0	0	0	0	1.669616387	0	0	1.527495146	0	0	0	1.858565475	0	0	0	0	1.794811508	0	5.32299337	FLOWLBX: FACS_pSTING_Low, FITNESS: Fitness_PShigh_High, OPS: OPS_Perturbed_Unperturbed
CEBPE	0	1.801074856	0	0	0	1.775407033	0	0	0	2.000747062	0	0	1.519203427	0	0	0	0	0	5.321025346	FLOWSTING: FACS_STING_High, FLOWLBX: FACS_LC3_Low, FITNESS: Fitness_cGAMPhigh_Low
VPS33A	0	0	0	0	0	1.629684937	0	0	1.612741895	0	0	0	0	0	0	2.073780022	1.882898964	0	5.316206854	FLOWLBX: FACS_LC3_High, FITNESS: Fitness_PShigh_Low, OPS: OPS_IncreasedStimulation
ATR	0	1.66710462	0	0	0	0	0	0	0	0	0	1.782342163	0	0	0	0	1.866606168	0	5.316052952	FLOWLBX: FACS_pSTING_Low, FITNESS: Fitness_cGAMPhigh_Low, OPS: OPS_Perturbed_Unperturbed
AP4B1	0	1.656343378	0	0	0	0	0	0	0	0	0	0	0	0	1.746351742	1.912048502	0	0	5.314743623	MASSSPEC: TurboID, FITNESS: Fitness_cGAMPhigh_Low, OPS: OPS_IncreasedStimulation
H3C15	0	0	1.544998643	0	0	0	0	0	0	0	1.918369518	0	0	0	0	0	1.842823958	0	5.306192119	FLOWLBX: FACS_pSTING_High, FITNESS: Fitness_cGAMPlow_High, OPS: OPS_Perturbed_Unperturbed
TBC1D3I	0	0	1.477177795	0	0	0	0	0	0	1.977486582	0	0	0	0	0	0	1.85069055	0	5.305354927	FLOWLBX: FACS_LC3_Low, FITNESS: Fitness_cGAMPlow_High, OPS: OPS_Perturbed_Unperturbed
UBE2L3	0	1.643144463	0	1.585889324	0	1.650059137	0	1.529034158	0	0	1.590941283	0	0	0	0	2.04172604	1.791532371	0	5.282726459	FLOWLBX: FACS_pSTING_High, FITNESS: Fitness_PShigh_Low, OPS: OPS_IncreasedStimulation
COG8	0	0	0	0	0	0	0	0	0	2.036149192	0	0	0	1.402032539	0	0	1.839724173	0	5.277905904	FLOWSTING: FACS_STING_Low, FLOWLBX: FACS_LC3_Low, OPS: OPS_Perturbed_Unperturbed
LDB1	0	1.696091944	0	0	0	1.75836321	0	0	0	0	0	1.681290499	0	0	0	0	1.817297173	0	5.256950883	FLOWLBX: FACS_pSTING_Low, FITNESS: Fitness_PShigh_Low, OPS: OPS_Perturbed_Unperturbed
PITPNB	0	1.674657175	0	0	0	0	0	0	0	1.770224367	0	0	0	0	0	0	1.811831823	0	5.256713365	FLOWLBX: FACS_LC3_Low, FITNESS: Fitness_cGAMPhigh_Low, OPS: OPS_Perturbed_Unperturbed
PRKCSH	0	1.646899993	0	0	0	0	0	0	1.637931049	0	0	0	0	0	0	1.967116955	0	0	5.251947997	FLOWLBX: FACS_LC3_High, FITNESS: Fitness_cGAMPhigh_Low, OPS: OPS_IncreasedStimulation
TNPO1	0	0	0	0	0	1.816926422	0	0	1.616822239	0	0	0	0	0	0	0	1.817921801	0	5.251670463	FLOWLBX: FACS_LC3_High, FITNESS: Fitness_PShigh_Low, OPS: OPS_Perturbed_Unperturbed
DUT	0	0	0	0	0	0	0	0	1.703997887	0	1.850833005	0	1.551577757	0	0	0	1.849180204	0	5.251590966	FLOWSTING: FACS_STING_High, FLOWLBX: FACS_pSTING_High, OPS: OPS_Perturbed_Unperturbed
F8A3	0	1.650665226	0	0	0	0	0	0	1.722398263	0	0	0	0	0	0	0	1.87088754	0	5.243951029	FLOWLBX: FACS_LC3_High, FITNESS: Fitness_cGAMPhigh_Low, OPS: OPS_Perturbed_Unperturbed
PABIR1	1.818450745	0	0	0	1.617587426	0	0	0	0	2.017959908	1.596314023	0	0	1.402338732	0	0	0	0	5.238749385	FLOWSTING: FACS_STING_Low, FLOWLBX: FACS_LC3_Low, FITNESS: Fitness_cGAMPhigh_High
CRNKL1	0	0	0	0	0	0	1.485950894	0	0	0	0	0	1.550297835	0	0	0	2.200631772	0	5.236880501	FLOWSTING: FACS_STING_High, FITNESS: Fitness_PSlow_High, OPS: OPS_Perturbed_Unperturbed
EXOC5	0	0	0	0	0	0	0	1.529399363	0	1.943529235	0	0	0	0	0	0	0	1.739485596	5.212414194	FLOWLBX: FACS_LC3_Low, FITNESS: FitnessPSlow_Low, OPS: OPS_Unstimulated
RAD51	1.535568865	0	1.676162871	0	1.683020447	0	0	0	1.705066874	0	1.618355429	0	0	0	0	0	1.823387737	0	5.211475058	FLOWLBX: FACS_LC3_High, FITNESS: Fitness_PShigh_High, OPS: OPS_Perturbed_Unperturbed
HECTD1	0	0	0	0	0	0	0	0	0	1.798824712	0	0	0	1.403777127	0	2.007974194	0	0	5.210576032	FLOWSTING: FACS_STING_Low, FLOWLBX: FACS_LC3_Low, OPS: OPS_IncreasedStimulation
TBC1D3B	1.518065543	0	1.566411842	0	0	0	0	0	0	1.912157248	0	0	1.703056337	0	0	0	0	0	5.181625427	FLOWSTING: FACS_STING_High, FLOWLBX: FACS_LC3_Low, FITNESS: Fitness_cGAMPlow_High
E2F3	1.570831059	0	0	0	0	0	0	0	1.6635247	0	1.838311894	0	0	0	0	0	0	1.763701225	5.172844178	FLOWLBX: FACS_pSTING_High, FITNESS: Fitness_cGAMPhigh_High, OPS: OPS_Unstimulated
F8A2	0	1.650126569	0	0	0	0	0	0	1.721816183	0	0	0	0	0	0	0	1.800589037	0	5.172531789	FLOWLBX: FACS_LC3_High, FITNESS: Fitness_cGAMPhigh_Low, OPS: OPS_Perturbed_Unperturbed
XRN1	0	1.72724471	0	1.668644064	0	1.74949288	0	0	0	0	1.59346621	0	0	0	0	0	1.826199544	0	5.169158634	FLOWLBX: FACS_pSTING_High, FITNESS: Fitness_PShigh_Low, OPS: OPS_Perturbed_Unperturbed
COG4	0	0	0	0	1.707458733	0	0	0	0	0	0	2.054757947	0	1.403855455	0	0	0	0	5.166072135	FLOWSTING: FACS_STING_Low, FLOWLBX: FACS_pSTING_Low, FITNESS: Fitness_PShigh_High
COG3	0	0	0	0	1.579955021	0	0	0	0	0	0	1.8303107	0	0	1.75428906	0	0	0	5.164554782	MASSSPEC: TurboID, FLOWLBX: FACS_pSTING_Low, FITNESS: Fitness_PShigh_High
DHX36	0	0	1.516621865	0	0	0	0	0	0	0	1.627576126	0	0	0	0	0	0	2.019370346	5.163568337	FLOWLBX: FACS_pSTING_High, FITNESS: Fitness_cGAMPlow_High, OPS: OPS_Unstimulated
SMC3	0	1.704668909	0	1.526369431	0	0	0	0	0	0	0	0	1.564335099	0	0	0	1.878269491	0	5.147273499	FLOWSTING: FACS_STING_High, FITNESS: Fitness_cGAMPhigh_Low, OPS: OPS_Perturbed_Unperturbed
MRGBP	0	0	0	0	0	1.678767746	0	0	1.62514196	0	0	0	0	0	0	0	1.821357399	0	5.125267106	FLOWLBX: FACS_LC3_High, FITNESS: Fitness_PShigh_Low, OPS: OPS_Perturbed_Unperturbed
PRMT5	0	0	0	0	1.536278759	0	0	0	0	0	0	1.77080524	0	0	0	0	1.796060704	0	5.103144703	FLOWLBX: FACS_pSTING_Low, FITNESS: Fitness_PShigh_High, OPS: OPS_Perturbed_Unperturbed
OGA	0	0	1.483438107	0	0	0	0	0	0	0	0	1.675186281	0	0	0	1.944023733	0	0	5.102648121	FLOWLBX: FACS_pSTING_Low, FITNESS: Fitness_cGAMPlow_High, OPS: OPS_IncreasedStimulation
GIGYF2	0	0	0	0	0	1.66079383	0	0	0	0	1.748694294	0	0	0	1.692774847	0	0	0	5.102262971	MASSSPEC: TurboID, FLOWLBX: FACS_pSTING_High, FITNESS: Fitness_PShigh_Low
VPS54	0	1.628701335	0	0	0	0	0	0	0	1.945052577	0	2.06618365	0	1.404489203	0	0	0	0	5.099374188	FLOWSTING: FACS_STING_Low, FLOWLBX: FACS_pSTING_Low, FITNESS: Fitness_cGAMPhigh_Low
FCF1	0	0	1.522908057	0	0	0	0	0	0	0	1.718596214	0	0	0	0	0	1.852106703	0	5.093610974	FLOWLBX: FACS_pSTING_High, FITNESS: Fitness_cGAMPlow_High, OPS: OPS_Perturbed_Unperturbed
CCT8	0	0	0	1.535469243	0	0	0	0	0	0	0	1.684245505	0	0	0	0	1.871694662	0	5.09140941	FLOWLBX: FACS_pSTING_Low, FITNESS: Fitness_cGAMPlow_Low, OPS: OPS_Perturbed_Unperturbed
CIAO1	0	0	0	0	0	0	0	0	1.68474929	0	0	0	1.563180053	0	0	0	1.837809453	0	5.085738796	FLOWSTING: FACS_STING_High, FLOWLBX: FACS_LC3_High, OPS: OPS_Perturbed_Unperturbed
EP400	0	0	0	1.650016924	0	0	0	0	1.569417611	0	0	0	0	0	0	0	1.86365363	0	5.083088165	FLOWLBX: FACS_LC3_High, FITNESS: Fitness_cGAMPlow_Low, OPS: OPS_Perturbed_Unperturbed
CARM1	1.735519862	0	1.493454608	0	0	0	0	0	0	1.747199248	1.84076089	0	1.50526475	0	0	0	0	0	5.081545502	FLOWSTING: FACS_STING_High, FLOWLBX: FACS_pSTING_High, FITNESS: Fitness_cGAMPhigh_High
COPS4	0	0	0	1.639697178	0	0	0	0	1.615934812	0	0	0	0	0	0	0	1.821982095	0	5.077614086	FLOWLBX: FACS_LC3_High, FITNESS: Fitness_cGAMPlow_Low, OPS: OPS_Perturbed_Unperturbed
RPLP1	0	0	0	0	0	0	0	0	1.635823224	0	0	0	1.582929906	0	0	0	1.855433196	0	5.074186325	FLOWSTING: FACS_STING_High, FLOWLBX: FACS_LC3_High, OPS: OPS_Perturbed_Unperturbed
SEPHS1	0	0	0	0	1.63916466	0	0	0	1.610478781	0	0	0	1.815525169	0	0	0	0	0	5.065168609	FLOWSTING: FACS_STING_High, FLOWLBX: FACS_LC3_High, FITNESS: Fitness_PShigh_High
CUL2	0	0	0	0	0	1.617892753	0	0	0	0	1.614001632	0	0	0	0	0	1.815735624	0	5.047630009	FLOWLBX: FACS_pSTING_High, FITNESS: Fitness_PShigh_Low, OPS: OPS_Perturbed_Unperturbed
PCBP2	1.77274807	0	0	0	1.674012638	0	1.73643273	0	0	0	1.750171006	0	1.524694665	0	0	0	0	0	5.047613742	FLOWSTING: FACS_STING_High, FLOWLBX: FACS_pSTING_High, FITNESS: Fitness_cGAMPhigh_High
STX5	0	0	0	0	0	0	0	1.537863008	0	0	0	0	0	0	1.698727835	0	1.805117372	0	5.041708215	MASSSPEC: TurboID, FITNESS: FitnessPSlow_Low, OPS: OPS_Perturbed_Unperturbed
SUDS3	0	1.707843678	0	0	0	0	0	1.793117073	0	0	0	0	0	1.402887031	0	0	1.834181269	0	5.030185373	FLOWSTING: FACS_STING_Low, FITNESS: FitnessPSlow_Low, OPS: OPS_Perturbed_Unperturbed
AP4M1	0	1.624160403	0	0	0	0	0	0	0	1.691875654	0	0	0	0	1.708649482	0	0	0	5.024685539	MASSSPEC: TurboID, FLOWLBX: FACS_LC3_Low, FITNESS: Fitness_cGAMPhigh_Low
GOLGA8N	1.659644088	0	0	0	1.640525197	0	1.428063615	0	1.567426189	0	0	0	0	0	0	0	1.796529152	0	5.023599429	FLOWLBX: FACS_LC3_High, FITNESS: Fitness_cGAMPhigh_High, OPS: OPS_Perturbed_Unperturbed
TBC1D3G	1.523251228	0	1.542365724	0	0	0	0	0	0	1.931657269	0	0	1.5477453	0	0	0	0	0	5.021768293	FLOWSTING: FACS_STING_High, FLOWLBX: FACS_LC3_Low, FITNESS: Fitness_cGAMPlow_High
ORC3	0	0	1.511610346	0	0	0	1.412792498	0	0	0	1.706479939	0	0	0	0	0	1.802931279	0	5.021021564	FLOWLBX: FACS_pSTING_High, FITNESS: Fitness_cGAMPlow_High, OPS: OPS_Perturbed_Unperturbed
AK6	1.53976415	0	1.534136343	0	1.617251283	0	0	0	0	0	0	0	1.578526556	0	0	0	1.82463732	0	5.020415159	FLOWSTING: FACS_STING_High, FITNESS: Fitness_PShigh_High, OPS: OPS_Perturbed_Unperturbed
TICRR	0	0	0	0	0	0	0	1.56668139	0	0	1.584851079	0	0	0	0	0	1.865365895	0	5.016898364	FLOWLBX: FACS_pSTING_High, FITNESS: FitnessPSlow_Low, OPS: OPS_Perturbed_Unperturbed
PABPN1	0	0	0	0	0	0	0	0	0	1.689640905	0	0	1.517091474	0	0	0	1.793562313	0	5.000294692	FLOWSTING: FACS_STING_High, FLOWLBX: FACS_LC3_Low, OPS: OPS_Perturbed_Unperturbed
C19orf25	0	0	0	1.547270461	0	0	0	0	1.614181438	0	0	0	0	0	0	0	1.832299058	0	4.993750958	FLOWLBX: FACS_LC3_High, FITNESS: Fitness_cGAMPlow_Low, OPS: OPS_Perturbed_Unperturbed
PPIAP47	0	0	0	1.575087034	0	0	0	0	1.588787913	0	1.843237166	0	1.573619923	0	0	0	0	0	4.991944123	FLOWSTING: FACS_STING_High, FLOWLBX: FACS_pSTING_High, FITNESS: Fitness_cGAMPlow_Low
LYST	0	0	0	1.6406141	0	0	0	0	0	0	0	0	0	1.404197252	0	1.945800134	0	0	4.990611486	FLOWSTING: FACS_STING_Low, FITNESS: Fitness_cGAMPlow_Low, OPS: OPS_IncreasedStimulation
NUBP2	1.539988333	0	0	0	0	0	1.43789594	0	1.629369928	0	0	0	0	0	0	0	1.821201228	0	4.990559489	FLOWLBX: FACS_LC3_High, FITNESS: Fitness_cGAMPhigh_High, OPS: OPS_Perturbed_Unperturbed
LOC100508046	0	0	0	0	0	0	0	1.655373801	0	0	0	1.906485938	0	1.404097561	0	0	0	0	4.9659573	FLOWSTING: FACS_STING_Low, FLOWLBX: FACS_pSTING_Low, FITNESS: FitnessPSlow_Low
LOC101929572	0	0	0	0	0	0	0	1.654341897	0	0	0	1.905026693	0	1.40409044	0	0	0	0	4.963459031	FLOWSTING: FACS_STING_Low, FLOWLBX: FACS_pSTING_Low, FITNESS: FitnessPSlow_Low
RAB9A	0	0	0	0	0	0	0	1.557055043	0	0	0	0	0	1.402587959	0	1.986657373	0	0	4.946300375	FLOWSTING: FACS_STING_Low, FITNESS: FitnessPSlow_Low, OPS: OPS_IncreasedStimulation
GINS1	0	0	0	0	0	0	0	0	0	0	1.682446791	0	0	1.40371304	0	0	1.847783005	0	4.933942836	FLOWSTING: FACS_STING_Low, FLOWLBX: FACS_pSTING_High, OPS: OPS_Perturbed_Unperturbed
TBC1D3H	0	0	1.483855461	0	0	0	0	0	0	1.910823233	0	0	1.52216021	0	0	0	0	0	4.916838904	FLOWSTING: FACS_STING_High, FLOWLBX: FACS_LC3_Low, FITNESS: Fitness_cGAMPlow_High
POLR2G	0	0	0	0	0	0	1.527864615	0	0	0	0	1.799234755	1.566228252	0	0	0	0	0	4.893327622	FLOWSTING: FACS_STING_High, FLOWLBX: FACS_pSTING_Low, FITNESS: Fitness_PSlow_High
AP4S1	0	0	1.523329662	0	0	0	1.406250357	0	0	0	0	0	0	1.403214586	0	1.965340553	0	0	4.891884801	FLOWSTING: FACS_STING_Low, FITNESS: Fitness_cGAMPlow_High, OPS: OPS_IncreasedStimulation
UBE4B	0	1.654174711	0	0	0	0	0	0	0	0	0	0	0	1.404211493	0	0	1.825574614	0	4.883960819	FLOWSTING: FACS_STING_Low, FITNESS: Fitness_cGAMPhigh_Low, OPS: OPS_Perturbed_Unperturbed
TBCA	0	0	0	0	0	1.585019476	0	0	0	0	0	0	1.506531891	0	0	0	0	1.79032035	4.881871717	FLOWSTING: FACS_STING_High, FITNESS: Fitness_PShigh_Low, OPS: OPS_Unstimulated
ZNF2	0	0	0	0	0	0	0	1.53850269	0	1.758270287	0	0	1.571892045	0	0	0	0	0	4.868665022	FLOWSTING: FACS_STING_High, FLOWLBX: FACS_LC3_Low, FITNESS: FitnessPSlow_Low
STAM	0	1.664859847	0	0	0	0	0	0	0	0	0	0	0	1.405065985	1.794619635	0	0	0	4.864545467	MASSSPEC: TurboID, FLOWSTING: FACS_STING_Low, FITNESS: Fitness_cGAMPhigh_Low
U2AF2	1.584453709	0	0	0	1.632396669	0	0	0	0	1.693759612	0	0	1.5042088	0	0	0	0	0	4.830365081	FLOWSTING: FACS_STING_High, FLOWLBX: FACS_LC3_Low, FITNESS: Fitness_PShigh_High
RPS7P11	0	0	0	1.648101392	0	0	0	0	0	0	1.601993752	0	1.562042211	0	0	0	0	0	4.812137355	FLOWSTING: FACS_STING_High, FLOWLBX: FACS_pSTING_High, FITNESS: Fitness_cGAMPlow_Low
RPS7P15	0	0	0	1.647625307	0	0	0	0	0	0	1.602273289	0	1.561816434	0	0	0	0	0	4.811715029	FLOWSTING: FACS_STING_High, FLOWLBX: FACS_pSTING_High, FITNESS: Fitness_cGAMPlow_Low
LIN52	0	0	1.552383497	0	1.550725517	0	1.404699908	0	0	0	0	0	0	1.40334276	0	0	1.851861391	0	4.807587648	FLOWSTING: FACS_STING_Low, FITNESS: Fitness_cGAMPlow_High, OPS: OPS_Perturbed_Unperturbed
AGFG1	1.533401777	0	0	0	0	0	0	0	0	0	1.583665425	0	0	0	1.676900211	0	0	0	4.793967413	MASSSPEC: TurboID, FLOWLBX: FACS_pSTING_High, FITNESS: Fitness_cGAMPhigh_High
ARIH1	0	0	0	0	0	0	0	1.53818129	0	0	0	0	0	1.404674343	0	0	1.837492241	0	4.780347874	FLOWSTING: FACS_STING_Low, FITNESS: FitnessPSlow_Low, OPS: OPS_Perturbed_Unperturbed
TBL3	0	0	0	0	0	0	1.447070305	0	0	0	0	0	0	1.403634711	0	0	1.87523825	0	4.725943266	FLOWSTING: FACS_STING_Low, FITNESS: Fitness_PSlow_High, OPS: OPS_Perturbed_Unperturbed
PPM1E	0	1.619353505	0	0	0	0	0	0	0	1.690011439	0	0	0	1.404752671	0	0	0	0	4.714117615	FLOWSTING: FACS_STING_Low, FLOWLBX: FACS_LC3_Low, FITNESS: Fitness_cGAMPhigh_Low
FGF22	0	0	1.519759011	0	0	0	1.416961915	0	0	0	1.598975451	0	1.570524997	0	0	0	0	0	4.689259459	FLOWSTING: FACS_STING_High, FLOWLBX: FACS_pSTING_High, FITNESS: Fitness_cGAMPlow_High
TVP23C	0	0	1.471334837	0	0	0	0	0	0	0	0	0	0	1.405315212	0	0	0	1.811353029	4.688003078	FLOWSTING: FACS_STING_Low, FITNESS: Fitness_cGAMPlow_High, OPS: OPS_Unstimulated
EPC2	1.649353662	0	0	0	0	0	0	0	0	0	1.5997887	0	0	1.40287991	0	0	0	0	4.652022272	FLOWSTING: FACS_STING_Low, FLOWLBX: FACS_pSTING_High, FITNESS: Fitness_cGAMPhigh_High
LY75	0	0	0	0	0	0	1.413472293	0	0	1.823724155	0	0	0	1.403826972	0	0	0	0	4.64102342	FLOWSTING: FACS_STING_Low, FLOWLBX: FACS_LC3_Low, FITNESS: Fitness_PSlow_High
RAB5B	0	0	0	0	0	0	0	1.532073739	0	0	0	0	0	1.402908393	1.695751341	0	0	0	4.630733472	MASSSPEC: TurboID, FLOWSTING: FACS_STING_Low, FITNESS: FitnessPSlow_Low
KLHL13	0	0	1.500758329	0	0	0	0	0	1.577109135	0	0	0	1.546471727	0	0	0	0	0	4.624339192	FLOWSTING: FACS_STING_High, FLOWLBX: FACS_LC3_High, FITNESS: Fitness_cGAMPlow_High
LY75-CD302	0	0	0	0	0	0	1.406420719	0	0	1.79440861	0	0	0	1.404140286	0	0	0	0	4.604969615	FLOWSTING: FACS_STING_Low, FLOWLBX: FACS_LC3_Low, FITNESS: Fitness_PSlow_High
ODAD1	1.527019743	0	0	0	0	0	0	0	0	0	1.627182486	0	0	1.404168769	0	0	0	0	4.558370997	FLOWSTING: FACS_STING_Low, FLOWLBX: FACS_pSTING_High, FITNESS: Fitness_cGAMPhigh_High
ATG9A	0	2.090262607	0	1.719750424	0	2.076677315	0	1.921754182	0	0	0	0	0	0	0	2.16543409	2.285790125	0	4.376052733	FITNESS: Fitness_cGAMPhigh_Low, OPS: OPS_Perturbed_Unperturbed
ATG101	0	2.113964926	0	1.666546477	0	2.088090749	0	1.911869884	0	0	0	0	0	0	0	2.111228656	2.050724522	0	4.225193582	FITNESS: Fitness_cGAMPhigh_Low, OPS: OPS_IncreasedStimulation
EI24	0	1.857272354	0	0	0	1.965478162	0	1.802130235	0	0	0	0	0	0	0	2.134819784	2.249424502	0	4.214902664	FITNESS: Fitness_PShigh_Low, OPS: OPS_Perturbed_Unperturbed
CHORDC1	0	0	0	0	0	0	0	0	0	2.029973724	0	2.120243527	0	0	0	0	1.833396455	2.068045138	4.188288665	FLOWLBX: FACS_pSTING_Low, OPS: OPS_Unstimulated
VPS52	0	1.943956175	0	0	0	1.699934471	0	0	0	2.158158688	0	2.233163994	0	0	0	0	0	0	4.177120169	FLOWLBX: FACS_pSTING_Low, FITNESS: Fitness_cGAMPhigh_Low
RB1CC1	0	2.027102648	0	0	0	2.006543939	0	1.905423456	0	0	0	0	0	0	0	2.12488566	1.993351129	0	4.151988308	FITNESS: Fitness_cGAMPhigh_Low, OPS: OPS_IncreasedStimulation
SURF4	0	0	0	0	0	0	0	0	0	0	0	0	2.239112435	0	0	1.890731682	0	0	4.129844117	FLOWSTING: FACS_STING_High, OPS: OPS_IncreasedStimulation
COMMD3	0	2.067938643	0	0	0	2.065636571	0	1.63894636	0	1.835335192	0	2.030669692	0	0	0	0	0	0	4.098608334	FLOWLBX: FACS_pSTING_Low, FITNESS: Fitness_cGAMPhigh_Low
EPG5	0	1.982450358	0	1.727956195	0	1.784265889	0	1.765893071	0	0	0	0	0	0	0	2.102436607	1.847590737	0	4.084886966	FITNESS: Fitness_cGAMPhigh_Low, OPS: OPS_IncreasedStimulation
ATG14	0	1.951206298	0	1.66811765	0	1.973162002	0	1.537391313	0	0	0	0	0	0	0	2.106406331	1.877220203	0	4.079568333	FITNESS: Fitness_PShigh_Low, OPS: OPS_IncreasedStimulation
SP2	0	0	0	0	0	0	0	0	0	2.006379983	0	0	0	0	0	0	0	2.073172397	4.07955238	FLOWLBX: FACS_LC3_Low, OPS: OPS_Unstimulated
DHPS	0	0	0	0	0	0	0	0	0	1.937524126	0	2.160916547	0	0	0	0	1.826512032	1.891093409	4.052009956	FLOWLBX: FACS_pSTING_Low, OPS: OPS_Unstimulated
LUC7L2	0	1.664302586	0	0	0	1.981101427	0	0	0	2.055379147	0	1.934129571	0	0	0	0	0	0	4.036480573	FLOWLBX: FACS_LC3_Low, FITNESS: Fitness_PShigh_Low
STAG2	0	1.966365751	0	0	0	1.839108263	0	1.538990764	0	0	0	0	0	0	0	2.055939999	0	0	4.02230575	FITNESS: Fitness_cGAMPhigh_Low, OPS: OPS_IncreasedStimulation
CNOT3	0	0	0	0	0	0	0	0	1.686683465	0	1.889845185	0	2.127566474	0	0	0	0	0	4.01741166	FLOWSTING: FACS_STING_High, FLOWLBX: FACS_pSTING_High
KEAP1	0	1.774805212	0	1.543288921	0	1.829020692	0	1.886748871	0	0	0	0	0	0	0	2.117235011	1.900210658	0	4.003983882	FITNESS: FitnessPSlow_Low, OPS: OPS_IncreasedStimulation
TAF7	0	0	0	0	0	0	0	0	0	1.980947564	0	0	0	0	0	2.022185413	0	0	4.003132977	FLOWLBX: FACS_LC3_Low, OPS: OPS_IncreasedStimulation
TMEM199	0	0	0	0	0	0	0	0	0	2.166785965	0	0	0	0	0	0	1.834652637	0	4.001438602	FLOWLBX: FACS_LC3_Low, OPS: OPS_Perturbed_Unperturbed
ATP6AP1	0	0	0	0	0	0	0	0	0	2.172630716	0	0	0	0	0	0	1.828543731	0	4.001174447	FLOWLBX: FACS_LC3_Low, OPS: OPS_Perturbed_Unperturbed
ATP6V1C1	0	0	0	0	0	0	0	0	0	2.169698929	0	1.954091007	0	0	0	0	1.825105954	0	3.994804882	FLOWLBX: FACS_LC3_Low, OPS: OPS_Perturbed_Unperturbed
ATP6V0B	0	0	0	0	0	0	0	0	0	2.17558146	0	1.794841027	0	0	0	0	1.818234117	0	3.993815578	FLOWLBX: FACS_LC3_Low, OPS: OPS_Perturbed_Unperturbed
EIF5A	0	0	0	0	0	0	0	0	0	1.744555448	0	2.039265822	0	0	0	0	1.807459618	1.954465238	3.993731059	FLOWLBX: FACS_pSTING_Low, OPS: OPS_Unstimulated
CDIPT	0	0	0	0	0	0	0	0	0	1.683453364	0	2.152519292	0	0	0	0	1.835754252	0	3.988273544	FLOWLBX: FACS_pSTING_Low, OPS: OPS_Perturbed_Unperturbed
RIC1	0	0	0	0	0	0	0	0	0	2.135948374	0	2.217339678	0	0	1.765205059	0	0	0	3.982544737	MASSSPEC: TurboID, FLOWLBX: FACS_pSTING_Low
TBC1D3P2	0	0	2.0313866	0	0	0	0	1.527844263	0	1.949676567	0	0	0	0	0	0	0	0	3.981063167	FLOWLBX: FACS_LC3_Low, FITNESS: Fitness_cGAMPlow_High
HNRNPC	1.554209877	0	2.099563966	0	1.694834603	0	1.561844027	0	0	0	0	1.880049736	0	0	0	0	0	0	3.979613702	FLOWLBX: FACS_pSTING_Low, FITNESS: Fitness_cGAMPlow_High
NAA35	0	0	0	0	0	0	0	0	0	1.91620515	0	2.133440928	0	0	0	0	1.840206816	0	3.973647744	FLOWLBX: FACS_pSTING_Low, OPS: OPS_Perturbed_Unperturbed
ALG11	0	0	2.137173529	0	0	0	0	0	0	0	0	0	0	0	0	0	1.828074782	0	3.965248311	FITNESS: Fitness_cGAMPlow_High, OPS: OPS_Perturbed_Unperturbed
YKT6	0	0	0	0	0	0	0	0	0	1.925924805	0	2.117646061	0	0	0	0	1.839403425	0	3.957049486	FLOWLBX: FACS_pSTING_Low, OPS: OPS_Perturbed_Unperturbed
ATP6V1D	0	0	0	0	0	0	0	0	0	2.099706935	0	1.683695244	0	0	0	0	1.856073758	0	3.955780693	FLOWLBX: FACS_LC3_Low, OPS: OPS_Perturbed_Unperturbed
EMC7	0	0	0	0	0	0	0	0	0	2.122632951	0	0	0	0	0	0	1.82791848	0	3.950551431	FLOWLBX: FACS_LC3_Low, OPS: OPS_Perturbed_Unperturbed
METAP1	1.869544068	0	0	0	1.899481568	0	1.413240962	0	0	0	0	0	0	0	0	0	0	2.048018151	3.947499719	FITNESS: Fitness_PShigh_High, OPS: OPS_Unstimulated
PPIAP82	0	0	0	0	0	0	0	0	1.652893277	0	1.729543421	0	2.215086603	0	0	0	0	0	3.944630024	FLOWSTING: FACS_STING_High, FLOWLBX: FACS_pSTING_High
EP300	0	1.87681422	0	1.651950618	0	1.835642121	0	1.543739002	0	2.066537144	0	1.703427869	0	0	0	0	0	0	3.943351363	FLOWLBX: FACS_LC3_Low, FITNESS: Fitness_cGAMPhigh_Low
CGB8	1.957085802	0	0	0	2.063262133	0	1.404777847	0	1.656489003	0	1.875205121	0	0	0	0	0	0	0	3.938467255	FLOWLBX: FACS_pSTING_High, FITNESS: Fitness_PShigh_High
ARL8B	1.874692275	0	0	0	0	0	0	0	0	0	0	0	0	0	0	2.063053655	0	0	3.93774593	FITNESS: Fitness_cGAMPhigh_High, OPS: OPS_IncreasedStimulation
CGB1	1.984597917	0	0	0	2.045830434	0	1.404804372	0	1.657707182	0	1.886850971	0	0	0	0	0	0	0	3.932681405	FLOWLBX: FACS_pSTING_High, FITNESS: Fitness_PShigh_High
ATP6V1E1	0	0	0	0	0	0	0	0	0	2.097239396	0	0	0	0	0	0	1.830889806	0	3.928129202	FLOWLBX: FACS_LC3_Low, OPS: OPS_Perturbed_Unperturbed
METTL3	0	0	0	0	0	0	0	0	0	0	0	2.085111212	0	0	0	0	1.834809851	0	3.919921064	FLOWLBX: FACS_pSTING_Low, OPS: OPS_Perturbed_Unperturbed
CCDC115	0	0	0	0	0	0	0	0	0	2.107203951	0	0	0	0	0	0	1.809333417	0	3.916537367	FLOWLBX: FACS_LC3_Low, OPS: OPS_Perturbed_Unperturbed
PNO1	0	0	0	0	0	0	0	0	0	1.698365974	0	0	0	0	0	0	2.216173943	0	3.914539917	FLOWLBX: FACS_LC3_Low, OPS: OPS_Perturbed_Unperturbed
CGB2	1.970599359	0	0	0	2.029199359	0	1.404725618	0	1.658115445	0	1.883890257	0	0	0	0	0	0	0	3.913089616	FLOWLBX: FACS_pSTING_High, FITNESS: Fitness_PShigh_High
NSF	0	0	0	0	0	0	0	0	0	0	0	1.926182446	0	0	0	0	1.981901923	0	3.908084369	FLOWLBX: FACS_pSTING_Low, OPS: OPS_Perturbed_Unperturbed
JTB	0	1.664024481	0	0	0	0	0	0	0	2.161015975	0	2.236379866	0	0	0	0	0	0	3.900404347	FLOWLBX: FACS_pSTING_Low, FITNESS: Fitness_cGAMPhigh_Low
CGB3	1.977536907	0	0	0	2.013331413	0	1.404831175	0	1.656893964	0	1.878067728	0	0	0	0	0	0	0	3.891399141	FLOWLBX: FACS_pSTING_High, FITNESS: Fitness_PShigh_High
ELOB	0	0	0	0	0	0	0	0	1.738099011	0	1.94628704	0	0	0	0	0	1.944931466	0	3.891218506	FLOWLBX: FACS_pSTING_High, OPS: OPS_Perturbed_Unperturbed
BRD2	0	0	0	0	0	0	0	0	0	1.901693651	0	0	0	0	0	1.98310457	0	0	3.884798221	FLOWLBX: FACS_LC3_Low, OPS: OPS_IncreasedStimulation
KANSL1	0	0	0	0	0	0	0	0	0	0	0	2.057018752	0	0	0	0	1.827605896	0	3.884624648	FLOWLBX: FACS_pSTING_Low, OPS: OPS_Perturbed_Unperturbed
NAA30	0	0	0	0	0	0	0	0	0	1.788004084	0	2.032801544	0	0	0	0	1.851148402	0	3.883949946	FLOWLBX: FACS_pSTING_Low, OPS: OPS_Perturbed_Unperturbed
CGB5	1.963783052	0	0	0	1.998190857	0	1.404751597	0	1.657300022	0	1.880962642	0	0	0	0	0	0	0	3.879153499	FLOWLBX: FACS_pSTING_High, FITNESS: Fitness_PShigh_High
RAB1A	0	1.707185814	0	1.562447896	0	0	0	0	0	1.902975902	0	2.144255466	0	0	0	0	0	0	3.85144128	FLOWLBX: FACS_pSTING_Low, FITNESS: Fitness_cGAMPhigh_Low
NAA25	0	0	0	0	0	0	0	0	1.732538615	0	0	0	0	0	0	0	1.924514114	2.10498737	3.837525985	FLOWLBX: FACS_LC3_High, OPS: OPS_Unstimulated
PPA1	0	0	0	0	0	0	0	0	0	1.98978438	0	0	0	0	0	0	1.846651966	0	3.836436346	FLOWLBX: FACS_LC3_Low, OPS: OPS_Perturbed_Unperturbed
C21orf58	1.542940194	0	1.45338861	0	0	0	0	0	0	0	0	0	2.289977102	0	0	0	0	0	3.832917296	FLOWSTING: FACS_STING_High, FITNESS: Fitness_cGAMPhigh_High
GABPA	0	0	0	0	0	0	0	0	0	2.012116855	0	0	0	0	0	0	1.82073272	0	3.832849575	FLOWLBX: FACS_LC3_Low, OPS: OPS_Perturbed_Unperturbed
RAB6A	0	1.660436342	0	0	0	0	0	1.580014447	0	2.094787406	0	2.172324171	0	0	0	0	0	0	3.832760513	FLOWLBX: FACS_pSTING_Low, FITNESS: Fitness_cGAMPhigh_Low
EIF4G2	0	0	0	0	0	0	0	0	0	2.008280614	0	1.895027242	0	0	0	0	1.821045058	0	3.829325672	FLOWLBX: FACS_LC3_Low, OPS: OPS_Perturbed_Unperturbed
TRAPPC1	0	0	0	1.635173094	0	0	0	0	0	2.089929633	0	2.192883231	0	0	0	0	0	0	3.828056324	FLOWLBX: FACS_pSTING_Low, FITNESS: Fitness_cGAMPlow_Low
NAA38	0	1.684345982	0	0	0	1.712776973	0	1.591896781	0	0	0	2.115062427	0	0	0	0	0	0	3.8278394	FLOWLBX: FACS_pSTING_Low, FITNESS: Fitness_PShigh_Low
TMED2	1.854627218	0	0	0	1.747675828	0	0	0	0	0	0	0	0	0	0	1.970669758	1.831046315	0	3.825296976	FITNESS: Fitness_cGAMPhigh_High, OPS: OPS_IncreasedStimulation
RNASEK	0	0	0	0	0	0	0	0	0	2.01405263	0	0	0	0	0	0	1.808396517	0	3.822449146	FLOWLBX: FACS_LC3_Low, OPS: OPS_Perturbed_Unperturbed
CPSF1	0	0	0	0	0	0	0	0	0	0	0	1.722226158	0	0	0	0	2.09840138	0	3.820627538	FLOWLBX: FACS_pSTING_Low, OPS: OPS_Perturbed_Unperturbed
ATG13	0	1.748114561	0	0	0	1.763476365	0	0	0	0	0	0	0	0	0	2.054162769	1.791220072	0	3.817639134	FITNESS: Fitness_PShigh_Low, OPS: OPS_IncreasedStimulation
VPS11	0	1.594791135	0	0	0	1.718937261	0	0	0	0	0	0	0	0	0	2.096167143	2.005853583	0	3.815104404	FITNESS: Fitness_PShigh_Low, OPS: OPS_IncreasedStimulation
RGP1	0	1.596125956	0	0	0	0	0	0	0	2.127908218	0	2.214225192	0	0	0	0	0	0	3.810351147	FLOWLBX: FACS_pSTING_Low, FITNESS: Fitness_cGAMPhigh_Low
PSMB6	0	0	0	0	0	0	0	1.767880163	0	0	0	0	0	0	0	0	2.026802554	0	3.794682717	FITNESS: FitnessPSlow_Low, OPS: OPS_Perturbed_Unperturbed
USP8	0	0	0	0	0	0	0	0	0	0	0	1.929335861	0	0	0	0	1.8642058	0	3.793541661	FLOWLBX: FACS_pSTING_Low, OPS: OPS_Perturbed_Unperturbed
CAPZB	0	0	0	0	0	0	0	0	0	0	0	1.980910233	0	0	0	0	1.812456427	0	3.79336666	FLOWLBX: FACS_pSTING_Low, OPS: OPS_Perturbed_Unperturbed
VPS50	0	1.676792422	0	0	0	0	0	0	0	0	0	0	0	0	0	0	0	2.110469992	3.787262414	FITNESS: Fitness_cGAMPhigh_Low, OPS: OPS_Unstimulated
TRIM64B	0	0	0	0	0	0	0	0	0	0	0	1.971730809	0	0	0	0	1.813705639	0	3.785436448	FLOWLBX: FACS_pSTING_Low, OPS: OPS_Perturbed_Unperturbed
CCZ1	1.741210913	0	0	0	0	0	0	0	0	0	0	0	0	0	0	2.043502524	1.829794648	0	3.784713438	FITNESS: Fitness_cGAMPhigh_High, OPS: OPS_IncreasedStimulation
WASHC5	0	1.762151873	0	0	0	1.772186002	0	1.665059531	1.573599916	0	0	2.01198666	0	0	0	0	0	0	3.784172662	FLOWLBX: FACS_pSTING_Low, FITNESS: Fitness_PShigh_Low
COPE	0	1.633244059	0	1.561799067	0	0	0	0	0	0	0	2.149749963	0	0	0	0	0	0	3.782994022	FLOWLBX: FACS_pSTING_Low, FITNESS: Fitness_cGAMPhigh_Low
VPS36	0	1.682274792	0	0	0	0	0	0	0	0	0	0	0	0	0	2.099080829	1.847023227	0	3.781355621	FITNESS: Fitness_cGAMPhigh_Low, OPS: OPS_IncreasedStimulation
PPP6C	0	0	0	0	0	0	0	0	0	0	1.932010811	0	0	0	0	0	1.843494262	0	3.775505073	FLOWLBX: FACS_pSTING_High, OPS: OPS_Perturbed_Unperturbed
GINS2	0	0	0	0	0	0	0	0	1.647851725	0	0	0	0	0	0	0	0	2.127237424	3.775089148	FLOWLBX: FACS_LC3_High, OPS: OPS_Unstimulated
GET1-SH3BGR	0	0	0	0	1.639504499	0	0	0	0	2.133251194	0	2.094882511	0	0	0	0	0	0	3.772755693	FLOWLBX: FACS_LC3_Low, FITNESS: Fitness_PShigh_High
PYGM	0	0	0	0	0	0	0	0	0	0	0	1.937368301	0	0	0	0	1.832769204	0	3.770137505	FLOWLBX: FACS_pSTING_Low, OPS: OPS_Perturbed_Unperturbed
SYS1-DBNDD2	0	1.641804867	0	0	1.538966528	0	0	0	0	2.023911421	0	2.128119653	0	0	0	0	0	0	3.769924521	FLOWLBX: FACS_pSTING_Low, FITNESS: Fitness_cGAMPhigh_Low
CGB7	1.93144508	0	0	0	1.84612605	0	0	0	1.610758996	0	1.82878221	0	0	0	0	0	0	0	3.760227289	FLOWLBX: FACS_pSTING_High, FITNESS: Fitness_cGAMPhigh_High
IER3IP1	0	1.751355984	0	1.56473107	0	0	0	0	0	0	0	2.007955388	0	0	0	0	0	0	3.759311372	FLOWLBX: FACS_pSTING_Low, FITNESS: Fitness_cGAMPhigh_Low
LAMTOR2	0	0	0	0	0	0	0	0	0	1.686703429	0	0	0	0	0	2.071981517	1.832142392	0	3.758684945	FLOWLBX: FACS_LC3_Low, OPS: OPS_IncreasedStimulation
GEMIN4	0	0	0	0	0	0	0	0	0	0	0	1.945618056	0	0	0	0	1.81105107	0	3.756669126	FLOWLBX: FACS_pSTING_Low, OPS: OPS_Perturbed_Unperturbed
DDX39B	1.625366955	0	1.494706672	0	0	0	1.706547368	0	0	0	0	0	0	0	0	2.047055604	1.861612341	0	3.753602972	FITNESS: Fitness_PSlow_High, OPS: OPS_IncreasedStimulation
CSTF3	0	0	0	0	0	0	0	0	0	1.921711391	0	1.685931987	0	0	0	0	1.82995106	0	3.751662451	FLOWLBX: FACS_LC3_Low, OPS: OPS_Perturbed_Unperturbed
STRAP	1.666054249	0	0	0	1.817905341	0	0	0	0	0	0	0	0	0	0	1.922706912	0	0	3.740612253	FITNESS: Fitness_PShigh_High, OPS: OPS_IncreasedStimulation
DICER1	0	0	0	0	0	0	0	0	1.670449003	0	1.925112704	0	0	0	0	0	1.814798704	0	3.739911408	FLOWLBX: FACS_pSTING_High, OPS: OPS_Perturbed_Unperturbed
ARFGAP2	0	0	0	0	1.651623554	0	0	0	0	0	0	2.087534508	0	0	0	0	0	0	3.739158063	FLOWLBX: FACS_pSTING_Low, FITNESS: Fitness_PShigh_High
TGFBRAP1	0	1.699588318	0	0	0	0	0	0	0	2.038233248	0	0	0	0	0	0	0	0	3.737821566	FLOWLBX: FACS_LC3_Low, FITNESS: Fitness_cGAMPhigh_Low
VPS39	0	0	0	0	0	0	0	0	1.647091731	0	0	0	0	0	0	2.089004653	1.801994382	0	3.736096384	FLOWLBX: FACS_LC3_High, OPS: OPS_IncreasedStimulation
WIPI2	0	0	0	0	0	1.653993485	0	0	0	0	0	0	0	0	0	2.081100366	0	0	3.73509385	FITNESS: Fitness_PShigh_Low, OPS: OPS_IncreasedStimulation
SEC63	0	1.676483796	0	1.585533193	0	1.70189531	0	0	0	0	0	0	0	0	0	2.029291035	1.843663188	0	3.731186345	FITNESS: Fitness_PShigh_Low, OPS: OPS_IncreasedStimulation
CIR1	1.567298437	0	0	0	1.656750859	0	1.515446436	0	0	2.07340133	0	1.701189816	0	0	0	0	0	0	3.730152189	FLOWLBX: FACS_LC3_Low, FITNESS: Fitness_PShigh_High
CUL3	0	1.634848009	0	1.709264911	0	0	0	1.671934902	0	0	0	0	0	0	0	0	2.019508896	0	3.728773807	FITNESS: Fitness_cGAMPlow_Low, OPS: OPS_Perturbed_Unperturbed
TSC2	0	0	0	0	0	0	0	0	1.65093319	0	0	0	0	0	0	2.077406151	1.84166835	0	3.728339341	FLOWLBX: FACS_LC3_High, OPS: OPS_IncreasedStimulation
SDAD1	0	1.620955708	0	1.696233477	0	0	0	0	0	2.025919763	0	0	0	0	0	0	0	0	3.72215324	FLOWLBX: FACS_LC3_Low, FITNESS: Fitness_cGAMPlow_Low
NF1	0	0	0	0	1.635098549	0	0	0	0	0	0	0	0	0	0	2.086922476	0	0	3.722021025	FITNESS: Fitness_PShigh_High, OPS: OPS_IncreasedStimulation
VPS41	0	0	0	0	0	0	0	0	1.671335823	0	0	0	0	0	0	2.050608939	0	0	3.721944762	FLOWLBX: FACS_LC3_High, OPS: OPS_IncreasedStimulation
SETD2	0	1.665978892	0	0	0	1.895556116	0	0	0	0	0	0	0	0	0	0	1.825887072	0	3.721443187	FITNESS: Fitness_PShigh_Low, OPS: OPS_Perturbed_Unperturbed
MMGT1	1.529766746	0	1.471752192	0	1.66715765	0	0	0	0	2.051012452	0	0	0	0	0	0	0	0	3.718170101	FLOWLBX: FACS_LC3_Low, FITNESS: Fitness_PShigh_High
NAPG	0	0	0	0	1.654151972	0	0	0	0	0	0	2.063874043	0	0	0	0	0	0	3.718026016	FLOWLBX: FACS_pSTING_Low, FITNESS: Fitness_PShigh_High
U2SURP	0	0	0	0	0	0	0	0	0	0	0	1.869696416	0	0	0	0	1.847210917	0	3.716907333	FLOWLBX: FACS_pSTING_Low, OPS: OPS_Perturbed_Unperturbed
NPC1	0	0	0	0	0	0	0	0	0	0	1.622995978	0	0	0	0	2.093571801	1.898295556	0	3.716567779	FLOWLBX: FACS_pSTING_High, OPS: OPS_IncreasedStimulation
GNB1L	0	0	0	0	0	0	0	0	0	1.917569917	0	0	0	0	0	0	1.798402945	0	3.715972862	FLOWLBX: FACS_LC3_Low, OPS: OPS_Perturbed_Unperturbed
CHMP1A	0	2.078933574	0	0	0	1.78239549	0	0	1.636172154	0	0	0	0	0	0	0	0	0	3.715105728	FLOWLBX: FACS_LC3_High, FITNESS: Fitness_cGAMPhigh_Low
FLII	0	1.813804808	0	1.567695447	0	1.625396761	0	0	0	1.789405227	0	1.900695414	0	0	0	0	0	0	3.714500222	FLOWLBX: FACS_pSTING_Low, FITNESS: Fitness_cGAMPhigh_Low
MEN1	0	0	0	0	0	1.653635753	0	0	0	2.059800596	0	2.009965643	0	0	0	0	0	0	3.713436349	FLOWLBX: FACS_LC3_Low, FITNESS: Fitness_PShigh_Low
LSM8	0	0	0	0	1.670131829	0	0	0	1.591713497	0	0	2.041443692	0	0	0	0	0	0	3.711575521	FLOWLBX: FACS_pSTING_Low, FITNESS: Fitness_PShigh_High
TRAPPC4	0	0	1.530258584	0	0	0	0	0	0	2.092350854	0	2.181041198	0	0	0	0	0	0	3.711299782	FLOWLBX: FACS_pSTING_Low, FITNESS: Fitness_cGAMPlow_High
SETD1A	0	0	0	1.649536352	0	0	0	1.585437027	0	0	0	2.061576735	0	0	0	0	0	0	3.711113087	FLOWLBX: FACS_pSTING_Low, FITNESS: Fitness_cGAMPlow_Low
SEC16A	1.529130603	0	1.52248698	0	1.661456677	0	0	0	0	1.788703108	0	2.048047507	0	0	0	0	0	0	3.709504184	FLOWLBX: FACS_pSTING_Low, FITNESS: Fitness_PShigh_High
PCYT2	0	0	0	0	0	0	0	0	0	1.750435094	0	0	0	0	0	1.958234946	1.793718462	0	3.70867004	FLOWLBX: FACS_LC3_Low, OPS: OPS_IncreasedStimulation
CNOT2	0	0	0	0	0	0	0	0	1.704531657	0	1.908537147	0	0	0	0	0	1.79965214	0	3.708189287	FLOWLBX: FACS_pSTING_High, OPS: OPS_Perturbed_Unperturbed
ACTR2	0	1.910744648	0	1.529280222	0	1.950843068	0	1.615716597	0	0	0	1.756791897	0	0	0	0	0	0	3.707634965	FLOWLBX: FACS_pSTING_Low, FITNESS: Fitness_PShigh_Low
UBR4	0	1.67772625	0	0	0	1.675877572	0	0	0	2.027940501	0	0	0	0	0	0	0	0	3.70566675	FLOWLBX: FACS_LC3_Low, FITNESS: Fitness_cGAMPhigh_Low
DPM1	0	1.665698536	0	0	0	0	0	0	0	0	0	0	0	0	0	2.0363967	0	0	3.702095236	FITNESS: Fitness_cGAMPhigh_Low, OPS: OPS_IncreasedStimulation
DET1	1.717042551	0	0	0	1.672850299	0	0	0	0	0	0	0	0	0	0	1.984880972	0	0	3.701923523	FITNESS: Fitness_cGAMPhigh_High, OPS: OPS_IncreasedStimulation
FBXW7	0	1.653093176	0	0	0	1.721511726	0	0	0	0	0	1.979054692	0	0	0	0	0	0	3.700566418	FLOWLBX: FACS_pSTING_Low, FITNESS: Fitness_PShigh_Low
KCMF1	0	1.632442226	0	0	0	1.711001972	0	0	0	1.987995647	0	0	0	0	0	0	0	0	3.698997619	FLOWLBX: FACS_LC3_Low, FITNESS: Fitness_PShigh_Low
LAMTOR4	0	0	0	1.657364822	0	0	0	1.563444538	0	0	0	0	0	0	0	2.031067445	1.793250014	0	3.688432268	FITNESS: Fitness_cGAMPlow_Low, OPS: OPS_IncreasedStimulation
ATP6V1H	0	0	0	0	0	0	0	0	0	2.144144146	0	0	1.541599748	0	0	0	0	0	3.685743895	FLOWSTING: FACS_STING_High, FLOWLBX: FACS_LC3_Low
CDK13	0	0	0	1.585177598	0	1.596810879	0	0	0	0	0	0	0	0	0	0	1.833553346	2.088851469	3.685662348	FITNESS: Fitness_PShigh_Low, OPS: OPS_Unstimulated
GOSR2	1.517446104	0	0	0	1.580626965	0	0	0	0	0	0	2.104864731	0	0	0	0	0	0	3.685491696	FLOWLBX: FACS_pSTING_Low, FITNESS: Fitness_PShigh_High
DYNC1LI1	0	0	0	0	0	1.704696569	0	0	0	0	0	0	0	0	0	0	0	1.979334706	3.684031275	FITNESS: Fitness_PShigh_Low, OPS: OPS_Unstimulated
H4C14	0	0	0	0	0	0	0	0	0	0	1.786923707	0	1.895270016	0	0	0	0	0	3.682193723	FLOWSTING: FACS_STING_High, FLOWLBX: FACS_pSTING_High
POP5	0	0	0	0	0	0	0	0	0	0	0	1.881375271	0	0	0	0	1.799495991	0	3.680871262	FLOWLBX: FACS_pSTING_Low, OPS: OPS_Perturbed_Unperturbed
DOHH	1.582987519	0	0	0	1.727673256	0	0	0	0	1.850717165	0	1.952378274	0	0	0	0	0	0	3.68005153	FLOWLBX: FACS_pSTING_Low, FITNESS: Fitness_PShigh_High
CNOT4	1.594357508	0	0	0	1.675850254	0	0	0	0	0	0	2.003966933	0	0	0	0	0	0	3.679817187	FLOWLBX: FACS_pSTING_Low, FITNESS: Fitness_PShigh_High
CWC15	0	0	0	1.705459952	0	0	0	1.53115816	0	0	0	1.973547142	0	0	0	0	0	0	3.679007095	FLOWLBX: FACS_pSTING_Low, FITNESS: Fitness_cGAMPlow_Low
GET1	1.502887532	0	0	0	1.566516162	0	0	0	0	2.112281749	0	2.073186918	0	0	0	0	0	0	3.678797912	FLOWLBX: FACS_LC3_Low, FITNESS: Fitness_PShigh_High
NBR1	0	0	0	0	0	0	0	0	0	0	0	0	0	0	1.720555459	1.956458545	0	0	3.677014004	MASSSPEC: TurboID, OPS: OPS_IncreasedStimulation
VAC14	0	1.660710782	0	0	0	0	0	0	0	0	0	0	0	0	0	2.015079802	0	0	3.675790584	FITNESS: Fitness_cGAMPhigh_Low, OPS: OPS_IncreasedStimulation
SLC44A5	0	0	0	0	0	0	0	0	0	1.908177808	0	0	0	0	0	0	0	1.766017718	3.674195526	FLOWLBX: FACS_LC3_Low, OPS: OPS_Unstimulated
ATXN2L	0	1.63591755	0	0	0	0	0	0	0	1.77657375	0	2.037099548	0	0	0	0	0	0	3.673017098	FLOWLBX: FACS_pSTING_Low, FITNESS: Fitness_cGAMPhigh_Low
H4C15	0	0	0	0	0	0	0	0	0	0	1.788807817	0	1.883951226	0	0	0	0	0	3.672759043	FLOWSTING: FACS_STING_High, FLOWLBX: FACS_pSTING_High
GPI	1.542024056	0	1.452971256	0	1.751052623	0	0	0	0	0	0	0	1.919219636	0	0	0	0	0	3.670272258	FLOWSTING: FACS_STING_High, FITNESS: Fitness_PShigh_High
MTMR9	0	1.608406578	0	0	0	0	0	0	0	0	0	2.05929166	0	0	0	0	0	0	3.667698238	FLOWLBX: FACS_pSTING_Low, FITNESS: Fitness_cGAMPhigh_Low
NDUFV1	1.577553468	0	0	0	0	0	0	0	0	0	0	2.089970777	0	0	0	0	0	0	3.667524245	FLOWLBX: FACS_pSTING_Low, FITNESS: Fitness_cGAMPhigh_High
ELOC	0	0	0	0	0	0	0	0	0	0	1.759362565	0	0	0	0	0	1.906458943	0	3.665821508	FLOWLBX: FACS_pSTING_High, OPS: OPS_Perturbed_Unperturbed
ACACA	1.582035442	0	0	0	0	0	0	0	0	2.082756869	1.572242414	0	0	0	0	0	0	0	3.664792311	FLOWLBX: FACS_LC3_Low, FITNESS: Fitness_cGAMPhigh_High
UNC50	0	0	0	0	1.679207982	0	0	0	0	1.984450387	0	0	0	0	0	0	0	0	3.66365837	FLOWLBX: FACS_LC3_Low, FITNESS: Fitness_PShigh_High
STIL	0	0	0	0	0	0	0	0	0	0	0	0	1.83328884	0	0	0	1.827762185	0	3.661051025	FLOWSTING: FACS_STING_High, OPS: OPS_Perturbed_Unperturbed
HNRNPA2B1	1.69202665	0	0	0	1.648444622	0	0	0	0	0	0	1.968127105	0	0	0	0	0	0	3.660153755	FLOWLBX: FACS_pSTING_Low, FITNESS: Fitness_cGAMPhigh_High
TSC1	0	0	0	0	0	0	0	0	0	0	1.589946732	0	0	0	0	2.070189198	1.823075361	0	3.66013593	FLOWLBX: FACS_pSTING_High, OPS: OPS_IncreasedStimulation
TRAPPC11	0	0	1.667810207	0	0	0	0	0	0	1.991583949	0	1.959284416	0	0	0	0	0	0	3.659394156	FLOWLBX: FACS_LC3_Low, FITNESS: Fitness_cGAMPlow_High
TMEM94	0	1.652823047	0	0	0	0	0	0	0	0	0	0	0	0	0	2.006197792	0	0	3.659020839	FITNESS: Fitness_cGAMPhigh_Low, OPS: OPS_IncreasedStimulation
RBM14	0	0	0	0	0	0	0	0	0	1.723565889	0	0	0	0	0	0	0	1.93477925	3.658345138	FLOWLBX: FACS_LC3_Low, OPS: OPS_Unstimulated
C1D	0	0	0	0	0	0	0	0	0	1.852730977	0	0	0	0	0	0	1.803243578	0	3.655974555	FLOWLBX: FACS_LC3_Low, OPS: OPS_Perturbed_Unperturbed
PPIL2	0	0	1.944561889	0	0	0	1.712948739	0	1.709401183	0	0	0	0	0	0	0	0	0	3.653963072	FLOWLBX: FACS_LC3_High, FITNESS: Fitness_cGAMPlow_High
COP1	1.561539366	0	0	0	1.716560282	0	0	0	0	0	0	0	0	0	0	1.936918126	0	0	3.653478408	FITNESS: Fitness_PShigh_High, OPS: OPS_IncreasedStimulation
CCNC	1.581566745	0	0	0	1.794376624	0	0	0	0	0	0	0	0	0	0	0	0	1.845841752	3.640218377	FITNESS: Fitness_PShigh_High, OPS: OPS_Unstimulated
USP17L14P	0	1.653633734	0	1.709905651	0	1.716486935	0	1.883730798	1.718356605	0	1.75623433	0	0	0	0	0	0	0	3.639965129	FLOWLBX: FACS_pSTING_High, FITNESS: FitnessPSlow_Low
DDX6	0	1.627098494	0	0	0	1.696471223	0	0	1.622613142	0	1.942656764	0	0	0	0	0	0	0	3.639127986	FLOWLBX: FACS_pSTING_High, FITNESS: Fitness_PShigh_Low
EMC3	1.541796168	0	1.532613774	0	1.677816275	0	0	0	0	1.960788974	0	0	0	0	0	0	0	0	3.638605249	FLOWLBX: FACS_LC3_Low, FITNESS: Fitness_PShigh_High
UBXN4	0	0	0	0	0	0	0	0	0	1.889258226	0	0	0	0	1.748336071	0	0	0	3.637594297	MASSSPEC: TurboID, FLOWLBX: FACS_LC3_Low
ALG12	0	1.627632753	0	1.636519878	0	0	0	0	0	0	0	0	0	0	0	2.000868587	0	0	3.637388465	FITNESS: Fitness_cGAMPlow_Low, OPS: OPS_IncreasedStimulation
EEF1G	0	0	0	0	0	0	0	0	0	0	0	1.795710414	0	0	0	0	1.840853597	0	3.636564011	FLOWLBX: FACS_pSTING_Low, OPS: OPS_Perturbed_Unperturbed
B4GALT7	0	1.652283072	0	0	0	0	0	0	0	0	0	0	0	0	0	0	0	1.98361735	3.635900423	FITNESS: Fitness_cGAMPhigh_Low, OPS: OPS_Unstimulated
PMM2	0	1.685778352	0	0	0	1.631829097	0	0	0	0	0	0	0	0	0	1.949352938	0	0	3.63513129	FITNESS: Fitness_cGAMPhigh_Low, OPS: OPS_IncreasedStimulation
DCTN5	0	0	0	0	0	0	0	0	0	0	0	1.780750005	0	0	0	0	1.853672094	0	3.634422099	FLOWLBX: FACS_pSTING_Low, OPS: OPS_Perturbed_Unperturbed
DYNLRB1	0	0	0	0	0	0	0	0	1.590802325	0	0	0	0	0	0	0	2.042394768	0	3.633197093	FLOWLBX: FACS_LC3_High, OPS: OPS_Perturbed_Unperturbed
LIPT2	1.544329115	0	0	0	0	0	0	0	0	0	0	0	2.088519277	0	0	0	0	0	3.632848392	FLOWSTING: FACS_STING_High, FITNESS: Fitness_cGAMPhigh_High
PTAR1	0	0	0	0	1.615570685	0	0	0	0	2.016000286	0	1.793116115	0	0	0	0	0	0	3.631570971	FLOWLBX: FACS_LC3_Low, FITNESS: Fitness_PShigh_High
DTL	0	1.59639292	0	0	0	0	0	1.745131059	0	0	0	0	0	0	0	0	1.88550204	0	3.630633098	FITNESS: FitnessPSlow_Low, OPS: OPS_Perturbed_Unperturbed
MBNL1	0	1.687258299	0	0	0	1.798944372	0	0	0	1.829882519	0	0	0	0	0	0	0	0	3.628826891	FLOWLBX: FACS_LC3_Low, FITNESS: Fitness_PShigh_Low
NOSIP	0	1.631640477	0	1.639240252	0	1.666886973	0	0	0	0	0	0	0	0	0	1.96178775	0	0	3.628674722	FITNESS: Fitness_PShigh_Low, OPS: OPS_IncreasedStimulation
VPS35L	0	1.798109135	0	0	0	1.719441537	0	0	0	0	0	1.829257074	0	0	0	0	0	0	3.627366208	FLOWLBX: FACS_pSTING_Low, FITNESS: Fitness_cGAMPhigh_Low
KDM2A	0	1.62122275	0	0	0	0	0	0	0	2.004490901	0	0	0	0	0	0	0	0	3.625713652	FLOWLBX: FACS_LC3_Low, FITNESS: Fitness_cGAMPhigh_Low
PPP2R2A	0	1.754768674	0	1.619245977	0	1.822790776	0	0	0	0	0	0	0	0	0	0	1.80246283	0	3.625253606	FITNESS: Fitness_PShigh_Low, OPS: OPS_Perturbed_Unperturbed
RARS1	0	0	0	0	0	0	0	0	0	0	0	1.815082007	0	0	0	0	1.80621042	0	3.621292427	FLOWLBX: FACS_pSTING_Low, OPS: OPS_Perturbed_Unperturbed
SEPSECS	0	0	0	0	0	0	0	0	1.575981398	0	0	0	0	0	0	2.045279042	1.830576834	0	3.621260439	FLOWLBX: FACS_LC3_High, OPS: OPS_IncreasedStimulation
FADD	0	0	0	0	0	1.678405983	0	0	0	1.769603695	0	1.942291704	0	0	0	0	0	0	3.620697687	FLOWLBX: FACS_pSTING_Low, FITNESS: Fitness_PShigh_Low
HM13	0	0	0	0	0	1.601455993	0	0	0	0	0	0	2.018725424	0	0	0	0	0	3.620181417	FLOWSTING: FACS_STING_High, FITNESS: Fitness_PShigh_Low
CFLAR	0	1.70289211	0	1.723132706	0	1.688247803	0	0	0	1.896636022	0	0	0	0	0	0	0	0	3.619768728	FLOWLBX: FACS_LC3_Low, FITNESS: Fitness_cGAMPlow_Low
FBL	0	0	2.064352929	0	0	0	1.451472548	0	0	0	0	0	1.55479385	0	0	0	0	0	3.61914678	FLOWSTING: FACS_STING_High, FITNESS: Fitness_cGAMPlow_High
CFDP1	0	0	0	1.701104483	0	0	0	1.529521978	0	0	0	0	0	0	0	1.917377707	0	0	3.61848219	FITNESS: Fitness_cGAMPlow_Low, OPS: OPS_IncreasedStimulation
CSTF1	0	1.647437191	0	0	0	0	0	0	0	0	0	0	0	0	0	0	1.831672527	1.970889097	3.618326288	FITNESS: Fitness_cGAMPhigh_Low, OPS: OPS_Unstimulated
LZTR1	0	0	0	0	1.653061062	0	0	0	0	0	0	0	0	0	0	1.960011348	0	0	3.61307241	FITNESS: Fitness_PShigh_High, OPS: OPS_IncreasedStimulation
TBC1D23	0	0	0	0	1.57357156	0	1.407776311	0	0	2.03407798	0	1.916921742	0	0	0	0	0	0	3.60764954	FLOWLBX: FACS_LC3_Low, FITNESS: Fitness_PShigh_High
VPS16	0	0	0	0	0	1.690465211	0	0	0	0	0	0	0	0	0	0	1.916115688	0	3.6065809	FITNESS: Fitness_PShigh_Low, OPS: OPS_Perturbed_Unperturbed
PSTK	0	0	0	0	0	0	0	0	0	0	1.573132665	0	0	0	0	2.032843859	1.792625417	0	3.605976524	FLOWLBX: FACS_pSTING_High, OPS: OPS_IncreasedStimulation
MED12	0	0	0	0	0	0	0	0	0	1.775282677	0	0	0	0	0	0	1.829638248	0	3.604920925	FLOWLBX: FACS_LC3_Low, OPS: OPS_Perturbed_Unperturbed
AP2S1	0	0	0	0	0	0	0	0	0	1.746136083	0	1.775309447	0	0	0	0	1.829169112	0	3.60447856	FLOWLBX: FACS_pSTING_Low, OPS: OPS_Perturbed_Unperturbed
PRPF4	1.548134239	0	1.450467132	0	1.758261765	0	0	0	0	0	0	1.845667677	0	0	0	0	0	0	3.603929442	FLOWLBX: FACS_pSTING_Low, FITNESS: Fitness_PShigh_High
RPTOR	0	0	1.509105763	0	0	0	0	0	0	0	0	0	0	0	0	0	1.818702595	2.094178643	3.603284406	FITNESS: Fitness_cGAMPlow_High, OPS: OPS_Unstimulated
USP17L13	0	1.625228741	0	1.702339871	0	1.732893507	0	1.892864926	1.706681248	0	1.673884937	0	0	0	0	0	0	0	3.599546174	FLOWLBX: FACS_LC3_High, FITNESS: FitnessPSlow_Low
TIAL1	1.513328125	0	0	0	1.60548946	0	0	0	0	0	0	0	0	0	0	0	0	1.992304395	3.597793855	FITNESS: Fitness_PShigh_High, OPS: OPS_Unstimulated
CTDNEP1	0	1.807261061	0	0	0	1.918159357	0	0	0	0	1.679235876	0	0	0	0	0	0	0	3.597395233	FLOWLBX: FACS_pSTING_High, FITNESS: Fitness_PShigh_Low
UBAP1	0	0	0	0	0	0	0	0	0	0	0	0	0	0	1.766199662	0	1.826668283	0	3.592867945	MASSSPEC: TurboID, OPS: OPS_Perturbed_Unperturbed
AGPS	1.573478295	0	1.543881706	0	0	0	1.613635472	0	0	1.97921188	0	0	0	0	0	0	0	0	3.592847351	FLOWLBX: FACS_LC3_Low, FITNESS: Fitness_PSlow_High
SPNS1	1.523042845	0	0	0	0	0	0	0	0	0	0	0	0	0	0	2.064834336	1.798559094	0	3.587877181	FITNESS: Fitness_cGAMPhigh_High, OPS: OPS_IncreasedStimulation
USP17L19	0	0	0	1.642924543	0	1.713683092	0	1.857724725	1.728906252	0	1.610821271	0	0	0	0	0	0	0	3.586630977	FLOWLBX: FACS_LC3_High, FITNESS: FitnessPSlow_Low
PNKP	0	0	0	0	0	0	0	0	1.614762734	0	1.777800851	0	0	0	0	0	1.808708817	0	3.586509667	FLOWLBX: FACS_pSTING_High, OPS: OPS_Perturbed_Unperturbed
TFRC	0	0	0	0	0	0	0	0	0	0	0	0	0	0	1.757265559	0	1.826355786	0	3.583621345	MASSSPEC: TurboID, OPS: OPS_Perturbed_Unperturbed
ATP13A1	0	1.689184673	0	0	0	0	0	0	0	0	0	0	0	0	0	1.892508084	0	0	3.581692756	FITNESS: Fitness_cGAMPhigh_Low, OPS: OPS_IncreasedStimulation
CCNF	0	1.647974597	0	0	0	0	0	0	0	0	0	0	0	0	0	1.931588921	0	0	3.579563518	FITNESS: Fitness_cGAMPhigh_Low, OPS: OPS_IncreasedStimulation
WTAP	0	0	0	0	0	0	0	0	0	0	0	1.749699048	0	0	0	0	1.829325481	0	3.579024528	FLOWLBX: FACS_pSTING_Low, OPS: OPS_Perturbed_Unperturbed
FAM72A	0	0	0	0	0	0	0	0	0	1.768985545	0	0	0	0	0	0	1.808864967	0	3.577850512	FLOWLBX: FACS_LC3_Low, OPS: OPS_Perturbed_Unperturbed
THUMPD2	0	0	0	0	1.670656089	0	0	0	0	0	0	0	0	0	0	1.904942896	0	0	3.575598985	FITNESS: Fitness_PShigh_High, OPS: OPS_IncreasedStimulation
NFS1	0	0	0	0	0	0	0	0	1.607717958	0	0	0	0	0	0	0	1.966506058	0	3.574224016	FLOWLBX: FACS_LC3_High, OPS: OPS_Perturbed_Unperturbed
CREBBP	1.831432269	0	1.572024015	0	1.862298287	0	0	0	0	0	0	0	0	0	0	0	0	1.711737884	3.574036171	FITNESS: Fitness_PShigh_High, OPS: OPS_Unstimulated
ALDH3B2	0	0	0	0	0	0	0	0	0	1.762938858	0	0	0	0	0	0	1.810582619	0	3.573521476	FLOWLBX: FACS_LC3_Low, OPS: OPS_Perturbed_Unperturbed
TAF6L	0	0	0	1.575769777	0	0	0	0	0	1.995215907	0	1.748453598	0	0	0	0	0	0	3.570985683	FLOWLBX: FACS_LC3_Low, FITNESS: Fitness_cGAMPlow_Low
RABEP1	0	1.62496165	0	0	0	1.5950243	0	0	0	0	0	0	0	0	1.945725017	0	0	0	3.570686668	MASSSPEC: TurboID, FITNESS: Fitness_cGAMPhigh_Low
PEX12	0	0	0	0	0	0	0	1.573115736	0	1.997048451	0	0	0	0	0	0	0	0	3.570164187	FLOWLBX: FACS_LC3_Low, FITNESS: FitnessPSlow_Low
BSCL2	0	0	0	1.670763335	0	0	0	0	0	0	0	1.896432957	0	0	0	0	0	0	3.567196292	FLOWLBX: FACS_pSTING_Low, FITNESS: Fitness_cGAMPlow_Low
AP2A1	1.727334729	0	0	0	1.66186834	0	0	0	0	0	0	0	0	0	0	0	0	1.839833147	3.567167876	FITNESS: Fitness_cGAMPhigh_High, OPS: OPS_Unstimulated
NPIPB11	0	0	0	0	0	1.625754103	0	1.547736347	0	0	0	1.9406418	0	0	0	0	0	0	3.566395902	FLOWLBX: FACS_pSTING_Low, FITNESS: Fitness_PShigh_Low
DDX23	0	0	0	0	1.6771455	0	0	0	1.616525629	0	0	1.888110152	0	0	0	0	0	0	3.565255652	FLOWLBX: FACS_pSTING_Low, FITNESS: Fitness_PShigh_High
BIRC2	0	1.639930557	0	0	0	1.715068056	0	0	0	1.847735558	0	0	0	0	0	0	0	0	3.562803614	FLOWLBX: FACS_LC3_Low, FITNESS: Fitness_PShigh_Low
USP17L9P	0	0	0	1.662926643	0	1.708844854	0	1.849501042	1.709949602	0	1.710735195	0	0	0	0	0	0	0	3.560236237	FLOWLBX: FACS_pSTING_High, FITNESS: FitnessPSlow_Low
SOD1	0	0	0	0	0	0	0	0	1.702934673	0	1.669552118	0	0	0	0	0	1.856745365	0	3.559680038	FLOWLBX: FACS_LC3_High, OPS: OPS_Perturbed_Unperturbed
SETDB1	0	0	0	0	0	0	0	0	1.737474477	0	0	0	0	0	0	0	1.816204086	0	3.553678563	FLOWLBX: FACS_LC3_High, OPS: OPS_Perturbed_Unperturbed
TRIM77	0	0	0	0	1.589362261	0	0	0	0	0	0	1.96279319	0	0	0	0	0	0	3.552155451	FLOWLBX: FACS_pSTING_Low, FITNESS: Fitness_PShigh_High
PPM1B	0	1.990857741	0	0	0	2.034626956	0	0	0	0	0	0	1.517302668	0	0	0	0	0	3.551929624	FLOWSTING: FACS_STING_High, FITNESS: Fitness_PShigh_Low
RWDD4	0	0	0	0	0	0	0	0	0	0	1.77255683	0	0	0	0	0	0	1.777905102	3.550461932	FLOWLBX: FACS_pSTING_High, OPS: OPS_Unstimulated
DOP1A	0	1.650934666	0	0	0	0	0	0	0	1.899150663	0	0	0	0	0	0	0	0	3.550085329	FLOWLBX: FACS_LC3_Low, FITNESS: Fitness_cGAMPhigh_Low
UBE2Q1	0	0	0	0	0	1.644696008	0	0	0	0	1.905333199	0	0	0	0	0	0	0	3.550029208	FLOWLBX: FACS_pSTING_High, FITNESS: Fitness_PShigh_Low
UBE2NP1	0	1.67346084	0	0	0	1.693448522	0	1.537235582	1.60663439	0	0	1.856163731	0	0	0	0	0	0	3.549612252	FLOWLBX: FACS_pSTING_Low, FITNESS: Fitness_PShigh_Low
RPL8	0	0	0	0	0	0	0	0	0	0	0	0	0	1.403079292	0	0	2.144966412	0	3.548045704	FLOWSTING: FACS_STING_Low, OPS: OPS_Perturbed_Unperturbed
PIPSL	0	0	0	0	0	0	0	0	0	2.002613288	1.662805249	0	1.544563749	0	0	0	0	0	3.547177037	FLOWSTING: FACS_STING_High, FLOWLBX: FACS_LC3_Low
PACS1	0	0	0	0	0	0	0	1.838866008	0	0	0	1.708124909	0	0	0	0	0	0	3.546990917	FLOWLBX: FACS_pSTING_Low, FITNESS: FitnessPSlow_Low
IST1	0	1.722184735	0	0	0	1.735004882	0	0	0	0	0	0	0	0	0	0	1.81120722	0	3.546212102	FITNESS: Fitness_PShigh_Low, OPS: OPS_Perturbed_Unperturbed
NAA60	1.925311725	0	0	0	1.83858001	0	0	0	1.620444916	0	0	0	0	0	0	0	0	0	3.545756641	FLOWLBX: FACS_LC3_High, FITNESS: Fitness_cGAMPhigh_High
TARDBP	0	1.647168567	0	0	0	0	0	0	0	0	0	0	0	0	0	0	1.795748405	1.898042969	3.545211536	FITNESS: Fitness_cGAMPhigh_Low, OPS: OPS_Unstimulated
MOB4	0	0	0	0	0	0	0	0	0	0	0	1.733957399	0	0	0	0	1.810270318	0	3.544227717	FLOWLBX: FACS_pSTING_Low, OPS: OPS_Perturbed_Unperturbed
MORC2	0	0	0	0	0	0	0	0	1.738725238	0	0	0	0	0	0	0	1.804180475	0	3.542905713	FLOWLBX: FACS_LC3_High, OPS: OPS_Perturbed_Unperturbed
UBE2N	0	1.732922027	0	1.713790393	0	1.885295054	0	1.902242407	1.638997873	0	0	0	0	0	0	0	0	0	3.54124028	FLOWLBX: FACS_LC3_High, FITNESS: FitnessPSlow_Low
USP17L18	0	0	0	1.614330328	0	1.737228877	0	1.811462243	1.729507555	0	1.616649379	0	0	0	0	0	0	0	3.540969798	FLOWLBX: FACS_LC3_High, FITNESS: FitnessPSlow_Low
ARPC4-TTLL3	0	1.678672889	0	0	0	1.80876276	0	0	0	0	0	1.731812341	0	0	0	0	0	0	3.540575101	FLOWLBX: FACS_pSTING_Low, FITNESS: Fitness_PShigh_Low
USP17L11	0	0	0	1.614735641	0	1.737997308	0	1.809098719	1.730110489	0	1.616313029	0	0	0	0	0	0	0	3.539209208	FLOWLBX: FACS_LC3_High, FITNESS: FitnessPSlow_Low
RBM33	0	0	0	0	0	0	0	0	0	1.742473725	0	0	0	0	0	0	0	1.795440464	3.537914189	FLOWLBX: FACS_LC3_Low, OPS: OPS_Unstimulated
VPS33B	0	1.792419758	0	0	0	1.693073673	0	1.658521704	0	0	0	1.74539754	0	0	0	0	0	0	3.537817298	FLOWLBX: FACS_pSTING_Low, FITNESS: Fitness_cGAMPhigh_Low
LSM10	0	0	0	1.695033028	0	0	0	0	0	0	0	0	0	0	0	0	1.842161211	0	3.537194239	FITNESS: Fitness_cGAMPlow_Low, OPS: OPS_Perturbed_Unperturbed
NCOA7	0	0	0	0	0	0	0	0	1.632385391	0	0	0	0	0	0	1.903166494	0	0	3.535551884	FLOWLBX: FACS_LC3_High, OPS: OPS_IncreasedStimulation
HIRA	0	0	0	0	1.55139746	0	0	0	0	1.982693709	0	0	0	0	0	0	0	0	3.534091168	FLOWLBX: FACS_LC3_Low, FITNESS: Fitness_PShigh_High
TRIT1	0	0	0	0	1.701334257	0	0	0	0	0	0	1.832434905	0	0	0	0	0	0	3.533769162	FLOWLBX: FACS_pSTING_Low, FITNESS: Fitness_PShigh_High
ARL1	0	0	0	0	0	0	0	0	0	1.701904353	0	1.702299881	0	0	0	0	1.831202841	0	3.533502722	FLOWLBX: FACS_pSTING_Low, OPS: OPS_Perturbed_Unperturbed
SLC30A1	0	0	0	0	1.632059285	0	0	0	0	0	0	0	0	0	0	1.901390092	0	0	3.533449377	FITNESS: Fitness_PShigh_High, OPS: OPS_IncreasedStimulation
RPL13	0	1.610809415	0	0	0	1.674795824	0	0	0	0	0	0	0	0	0	0	1.857093717	0	3.531889541	FITNESS: Fitness_PShigh_Low, OPS: OPS_Perturbed_Unperturbed
NUDCD3	0	0	0	0	0	0	0	1.535569881	0	0	0	0	0	0	0	1.995539382	0	0	3.531109262	FITNESS: FitnessPSlow_Low, OPS: OPS_IncreasedStimulation
TRNT1	0	1.631373245	0	0	0	1.684946512	0	0	0	0	0	0	0	0	0	0	1.846104488	0	3.531050999	FITNESS: Fitness_PShigh_Low, OPS: OPS_Perturbed_Unperturbed
ARF4	0	1.69204985	0	0	0	1.655782372	0	0	0	0	0	0	0	0	0	0	1.838445314	0	3.530495164	FITNESS: Fitness_cGAMPhigh_Low, OPS: OPS_Perturbed_Unperturbed
ATP5F1E	0	0	0	1.685096888	0	0	0	0	0	0	0	0	0	0	0	0	1.844690146	0	3.529787035	FITNESS: Fitness_cGAMPlow_Low, OPS: OPS_Perturbed_Unperturbed
TBCB	0	0	0	0	0	0	0	1.721397259	0	0	0	0	0	0	0	0	1.80636657	0	3.527763829	FITNESS: FitnessPSlow_Low, OPS: OPS_Perturbed_Unperturbed
FMC1-LUC7L2	0	1.658794213	0	0	0	1.794447447	0	0	0	1.73296433	0	0	0	0	0	0	0	0	3.527411777	FLOWLBX: FACS_LC3_Low, FITNESS: Fitness_PShigh_Low
USP17L27	0	0	0	1.63118483	0	1.729595405	0	1.833686108	1.693116184	0	1.651966376	0	0	0	0	0	0	0	3.526802293	FLOWLBX: FACS_LC3_High, FITNESS: FitnessPSlow_Low
USP17L24	0	0	0	1.633390993	0	1.730234656	0	1.831129848	1.694126085	0	1.65140796	0	0	0	0	0	0	0	3.525255932	FLOWLBX: FACS_LC3_High, FITNESS: FitnessPSlow_Low
GATAD1	0	0	0	0	1.623303542	0	0	0	0	0	0	0	0	0	0	0	0	1.901565928	3.52486947	FITNESS: Fitness_PShigh_High, OPS: OPS_Unstimulated
MRPL38	0	0	0	0	0	0	0	0	0	0	0	1.700097389	0	0	0	0	1.823856315	0	3.523953703	FLOWLBX: FACS_pSTING_Low, OPS: OPS_Perturbed_Unperturbed
WDR77	0	0	0	0	1.680672156	0	0	0	0	0	0	0	0	0	0	0	1.842491723	0	3.523163879	FITNESS: Fitness_PShigh_High, OPS: OPS_Perturbed_Unperturbed
TRIM28	1.567983575	0	0	0	1.663554051	0	1.449465003	0	0	0	0	0	0	0	0	0	0	1.858189141	3.521743193	FITNESS: Fitness_PShigh_High, OPS: OPS_Unstimulated
USP17L30	0	0	0	1.630746414	0	1.727130287	0	1.826083705	1.695141469	0	1.649757963	0	0	0	0	0	0	0	3.521225173	FLOWLBX: FACS_LC3_High, FITNESS: FitnessPSlow_Low
USP17L26	0	0	0	1.631624179	0	1.728965657	0	1.828595779	1.692613281	0	1.652529085	0	0	0	0	0	0	0	3.52120906	FLOWLBX: FACS_LC3_High, FITNESS: FitnessPSlow_Low
STIP1	1.678306192	0	0	0	0	0	0	0	0	1.842868081	0	0	0	0	0	0	0	0	3.521174273	FLOWLBX: FACS_LC3_Low, FITNESS: Fitness_cGAMPhigh_High
INTS1	0	0	0	0	0	0	0	0	0	0	0	1.703049864	0	0	0	0	1.817609487	0	3.520659351	FLOWLBX: FACS_pSTING_Low, OPS: OPS_Perturbed_Unperturbed
OR4F16	0	0	0	0	0	0	0	0	0	0	1.686627566	0	0	0	0	0	1.834024231	0	3.520651797	FLOWLBX: FACS_pSTING_High, OPS: OPS_Perturbed_Unperturbed
RACK1	0	0	0	0	0	0	0	0	0	0	1.628370307	0	0	0	0	0	1.891378616	0	3.519748923	FLOWLBX: FACS_pSTING_High, OPS: OPS_Perturbed_Unperturbed
BPTF	0	0	0	0	0	0	0	0	1.72065674	0	0	0	0	0	0	0	1.796685301	0	3.517342041	FLOWLBX: FACS_LC3_High, OPS: OPS_Perturbed_Unperturbed
KTN1	0	0	0	0	0	0	0	0	0	1.840955913	0	0	0	0	1.675908046	0	0	0	3.516863959	MASSSPEC: TurboID, FLOWLBX: FACS_LC3_Low
OSTC	0	1.723151747	0	0	0	1.666169523	0	0	0	1.793684196	0	0	0	0	0	0	0	0	3.516835943	FLOWLBX: FACS_LC3_Low, FITNESS: Fitness_cGAMPhigh_Low
ALKBH3	0	0	0	0	0	0	0	0	0	1.707563222	0	0	0	0	0	0	0	1.808642013	3.516205235	FLOWLBX: FACS_LC3_Low, OPS: OPS_Unstimulated
USP17L28	0	0	0	1.632505693	0	1.727733403	0	1.821124753	1.694633089	0	1.650303804	0	0	0	0	0	0	0	3.515757842	FLOWLBX: FACS_LC3_High, FITNESS: FitnessPSlow_Low
USP17L29	0	0	0	1.632064465	0	1.728345093	0	1.823593427	1.692111738	0	1.653096141	0	0	0	0	0	0	0	3.515705165	FLOWLBX: FACS_LC3_High, FITNESS: FitnessPSlow_Low
NUBP1	0	1.603601037	0	0	0	1.605743804	0	1.806755665	1.708854246	0	0	0	0	0	0	0	0	0	3.515609911	FLOWLBX: FACS_LC3_High, FITNESS: FitnessPSlow_Low
ISY1	0	0	0	0	0	0	1.685163485	0	0	0	0	0	0	0	0	0	1.83042037	0	3.515583856	FITNESS: Fitness_PSlow_High, OPS: OPS_Perturbed_Unperturbed
ILF3	0	0	0	0	0	0	0	1.539486179	0	0	0	1.975373199	0	0	0	0	0	0	3.514859378	FLOWLBX: FACS_pSTING_Low, FITNESS: FitnessPSlow_Low
C1orf109	0	0	0	0	0	0	0	0	1.626104478	0	0	0	0	0	0	0	1.888321761	0	3.514426239	FLOWLBX: FACS_LC3_High, OPS: OPS_Perturbed_Unperturbed
USP17L5	0	0	0	1.632947868	0	1.731543008	0	1.818677487	1.695651227	0	1.649216213	0	0	0	0	0	0	0	3.514328714	FLOWLBX: FACS_LC3_High, FITNESS: FitnessPSlow_Low
ELOF1	0	0	0	1.680579829	0	0	0	1.531678233	0	1.833499314	0	0	0	0	0	0	0	0	3.514079143	FLOWLBX: FACS_LC3_Low, FITNESS: Fitness_cGAMPlow_Low
POP4	0	0	0	1.683391461	0	0	0	0	0	0	0	0	0	0	0	0	1.830107484	0	3.513498945	FITNESS: Fitness_cGAMPlow_Low, OPS: OPS_Perturbed_Unperturbed
USP17L20	0	0	0	1.669700963	0	1.736474305	0	1.786559663	1.726517254	0	1.567837219	0	0	0	0	0	0	0	3.513076916	FLOWLBX: FACS_LC3_High, FITNESS: FitnessPSlow_Low
PTP4A1	0	0	0	0	0	0	0	0	0	0	1.591441756	0	0	0	0	0	0	1.919676002	3.511117759	FLOWLBX: FACS_pSTING_High, OPS: OPS_Unstimulated
TECR	1.702835351	0	0	0	1.610529711	0	0	0	0	0	0	0	0	0	0	0	1.808084217	0	3.510919568	FITNESS: Fitness_cGAMPhigh_High, OPS: OPS_Perturbed_Unperturbed
USP17L25	0	0	0	1.633835074	0	1.730883743	0	1.81625144	1.693620451	0	1.650853786	0	0	0	0	0	0	0	3.509871891	FLOWLBX: FACS_LC3_High, FITNESS: FitnessPSlow_Low
P2RX5-TAX1BP3	0	0	0	0	0	0	0	0	0	2.104689101	0	2.107393774	0	1.402089505	0	0	0	0	3.509483279	FLOWSTING: FACS_STING_Low, FLOWLBX: FACS_pSTING_Low
LOC101927372	0	0	0	1.677255486	0	0	0	0	0	1.827217005	0	0	0	0	0	0	0	0	3.504472491	FLOWLBX: FACS_LC3_Low, FITNESS: Fitness_cGAMPlow_Low
INTS5	0	0	1.451719194	0	0	0	0	0	0	1.892916341	0	2.05250918	0	0	0	0	0	0	3.504228374	FLOWLBX: FACS_pSTING_Low, FITNESS: Fitness_cGAMPlow_High
RRN3	0	0	0	0	0	0	0	1.59242092	0	0	0	0	0	0	0	0	1.911083409	0	3.503504329	FITNESS: FitnessPSlow_Low, OPS: OPS_Perturbed_Unperturbed
SNRPA	1.683995536	0	0	0	1.689362674	0	0	0	0	0	0	0	0	0	0	0	1.81386179	0	3.503224465	FITNESS: Fitness_PShigh_High, OPS: OPS_Perturbed_Unperturbed
YBX1	0	0	0	0	0	1.65256264	0	0	0	0	0	0	0	0	0	0	1.849811489	0	3.502374129	FITNESS: Fitness_PShigh_Low, OPS: OPS_Perturbed_Unperturbed
AP3B1	0	1.648781124	0	0	0	0	0	0	0	0	0	0	0	0	0	0	0	1.851959657	3.500740781	FITNESS: Fitness_cGAMPhigh_Low, OPS: OPS_Unstimulated
CHMP5	0	1.674057038	0	1.538155437	0	1.69877144	0	0	0	0	0	0	0	0	0	0	1.800901336	0	3.499672776	FITNESS: Fitness_PShigh_Low, OPS: OPS_Perturbed_Unperturbed
USP17L15	0	0	0	1.644323446	0	1.724233548	0	1.771906283	1.727708518	0	0	0	0	0	0	0	0	0	3.499614802	FLOWLBX: FACS_LC3_High, FITNESS: FitnessPSlow_Low
NPIPB13	0	0	0	0	0	1.63111437	0	1.571244482	0	0	0	1.868433068	0	0	0	0	0	0	3.499547438	FLOWLBX: FACS_pSTING_Low, FITNESS: Fitness_PShigh_Low
CCNA2	0	0	0	0	0	0	0	0	1.707222293	0	1.690113077	0	0	0	0	0	1.79184467	0	3.499066963	FLOWLBX: FACS_LC3_High, OPS: OPS_Perturbed_Unperturbed
INTS12	0	0	0	0	0	1.683486956	0	0	0	1.815285889	0	0	0	0	0	0	0	0	3.498772846	FLOWLBX: FACS_LC3_Low, FITNESS: Fitness_PShigh_Low
NPIPB12	0	0	0	0	0	1.63075701	0	1.57161335	0	0	0	1.867176447	0	0	0	0	0	0	3.497933457	FLOWLBX: FACS_pSTING_Low, FITNESS: Fitness_PShigh_Low
SNRPEP5	0	0	1.528912846	0	0	0	0	0	0	1.969013337	0	0	0	0	0	0	0	0	3.497926183	FLOWLBX: FACS_LC3_Low, FITNESS: Fitness_cGAMPlow_High
PNISR	0	1.652013222	0	1.544203298	0	1.699545747	0	0	0	0	0	0	0	0	0	0	1.797778347	0	3.497324094	FITNESS: Fitness_PShigh_Low, OPS: OPS_Perturbed_Unperturbed
VARS1	0	1.592655429	0	0	0	0	0	0	0	0	0	0	0	0	0	0	1.904288508	0	3.496943936	FITNESS: Fitness_cGAMPhigh_Low, OPS: OPS_Perturbed_Unperturbed
SNRPEP4	0	0	1.529581074	0	0	0	0	0	0	1.967348835	0	0	0	0	0	0	0	0	3.496929909	FLOWLBX: FACS_LC3_Low, FITNESS: Fitness_cGAMPlow_High
DDX52	0	0	1.459857599	0	1.604145462	0	1.668034548	0	0	0	0	0	0	0	0	0	1.827449613	0	3.495484161	FITNESS: Fitness_PSlow_High, OPS: OPS_Perturbed_Unperturbed
PABPC1	0	0	0	0	0	1.634688077	0	0	0	0	0	0	0	0	0	0	1.859385432	0	3.494073509	FITNESS: Fitness_PShigh_Low, OPS: OPS_Perturbed_Unperturbed
SNRPEP7	0	0	1.529357389	0	0	0	0	0	0	1.964049414	0	0	0	0	0	0	0	0	3.493406803	FLOWLBX: FACS_LC3_Low, FITNESS: Fitness_cGAMPlow_High
USP17L22	0	0	0	1.644791884	0	1.723676141	0	1.76197005	1.730715057	0	1.579240658	0	0	0	0	0	0	0	3.492685107	FLOWLBX: FACS_LC3_High, FITNESS: FitnessPSlow_Low
SNRPEP1	0	0	1.529134667	0	0	0	0	0	0	1.962414356	0	0	0	0	0	0	0	0	3.491549023	FLOWLBX: FACS_LC3_Low, FITNESS: Fitness_cGAMPlow_High
CLP1	1.624345095	0	1.475508379	0	1.704281935	0	1.65986299	0	0	0	0	1.787221928	0	0	0	0	0	0	3.491503863	FLOWLBX: FACS_pSTING_Low, FITNESS: Fitness_PShigh_High
NAE1	0	0	0	0	0	0	0	0	1.658935296	0	0	0	0	0	0	0	1.832455748	0	3.491391044	FLOWLBX: FACS_LC3_High, OPS: OPS_Perturbed_Unperturbed
FAM98B	1.616679031	0	1.685073599	0	1.68469933	0	0	0	0	0	0	0	0	0	0	0	1.80605427	0	3.491127869	FITNESS: Fitness_cGAMPlow_High, OPS: OPS_Perturbed_Unperturbed
HSP90B1	0	1.685416025	0	1.542984708	0	1.596453563	0	0	0	0	0	0	0	0	0	0	1.805585821	0	3.491001847	FITNESS: Fitness_cGAMPhigh_Low, OPS: OPS_Perturbed_Unperturbed
THRAP3	0	0	0	0	0	1.628612877	0	0	0	0	0	0	0	0	0	0	0	1.86134645	3.489959327	FITNESS: Fitness_PShigh_Low, OPS: OPS_Unstimulated
SART1	0	0	0	1.667068863	0	0	0	0	0	0	0	0	0	0	0	0	1.82229445	0	3.489363313	FITNESS: Fitness_cGAMPlow_Low, OPS: OPS_Perturbed_Unperturbed
TADA1	0	0	0	0	0	0	0	1.583117941	0	0	0	0	0	0	0	0	0	1.905121452	3.488239393	FITNESS: FitnessPSlow_Low, OPS: OPS_Unstimulated
RTN4IP1	0	0	0	1.678910978	0	0	0	0	0	0	0	0	0	0	0	0	1.807928067	0	3.486839045	FITNESS: Fitness_cGAMPlow_Low, OPS: OPS_Perturbed_Unperturbed
RPL32	0	0	1.533361656	0	0	0	0	0	0	0	0	0	0	0	0	0	1.95300241	0	3.486364066	FITNESS: Fitness_cGAMPlow_High, OPS: OPS_Perturbed_Unperturbed
DPH1	0	1.656886889	0	0	0	1.643623569	0	0	0	0	0	1.828209057	0	0	0	0	0	0	3.485095947	FLOWLBX: FACS_pSTING_Low, FITNESS: Fitness_cGAMPhigh_Low
GDI2	1.510455181	0	0	0	0	0	0	0	0	0	0	0	0	0	0	1.974222561	0	0	3.484677743	FITNESS: Fitness_cGAMPhigh_High, OPS: OPS_IncreasedStimulation
GAPDH	0	0	0	0	0	0	0	0	1.62578277	0	0	0	0	0	0	0	1.858193735	0	3.483976505	FLOWLBX: FACS_LC3_High, OPS: OPS_Perturbed_Unperturbed
ACTR5	0	1.598795608	0	1.642460362	0	0	0	1.649309394	0	0	0	0	0	0	0	0	1.833867233	0	3.483176627	FITNESS: FitnessPSlow_Low, OPS: OPS_Perturbed_Unperturbed
ATP5PDP1	0	0	0	0	1.597089727	0	0	0	0	1.884474274	0	0	0	0	0	0	0	0	3.481564001	FLOWLBX: FACS_LC3_Low, FITNESS: Fitness_PShigh_High
GNPTG	0	0	0	0	0	0	0	0	1.572706051	0	0	0	0	0	0	1.908495699	0	0	3.48120175	FLOWLBX: FACS_LC3_High, OPS: OPS_IncreasedStimulation
RPS16	0	0	1.531179962	0	0	0	0	0	0	0	0	0	0	0	0	0	1.948879315	0	3.480059278	FITNESS: Fitness_cGAMPlow_High, OPS: OPS_Perturbed_Unperturbed
EIF4E2	0	1.739318991	0	0	0	1.790201219	0	0	0	0	0	0	0	0	1.689798352	0	0	0	3.479999572	MASSSPEC: TurboID, FITNESS: Fitness_PShigh_Low
USP17L21	0	0	0	1.62385504	0	1.686410521	0	1.754324431	1.725332422	0	1.598169235	0	0	0	0	0	0	0	3.479656853	FLOWLBX: FACS_LC3_High, FITNESS: FitnessPSlow_Low
FTH1	0	1.603868008	0	1.645731995	0	0	0	0	0	0	0	1.833505544	0	0	0	0	0	0	3.479237539	FLOWLBX: FACS_pSTING_Low, FITNESS: Fitness_cGAMPlow_Low
COMMD3-BMI1	0	1.676176428	0	0	0	1.711441328	0	1.530267201	0	1.767756737	0	0	0	0	0	0	0	0	3.479198065	FLOWLBX: FACS_LC3_Low, FITNESS: Fitness_PShigh_Low
B3GNT8	0	0	0	0	1.63071038	0	0	0	0	0	1.848272885	0	0	0	0	0	0	0	3.478983265	FLOWLBX: FACS_pSTING_High, FITNESS: Fitness_PShigh_High
ERF	1.66441335	0	0	0	1.665312058	0	1.417748171	0	0	0	1.813082417	0	0	0	0	0	0	0	3.478394475	FLOWLBX: FACS_pSTING_High, FITNESS: Fitness_PShigh_High
MRPL49	0	0	0	0	0	0	0	0	0	0	0	1.678258742	0	0	0	0	1.79980829	0	3.478067032	FLOWLBX: FACS_pSTING_Low, OPS: OPS_Perturbed_Unperturbed
USP17L12	0	0	0	1.623431816	0	1.686777294	0	1.752453915	1.724742408	0	1.598437208	0	0	0	0	0	0	0	3.477196323	FLOWLBX: FACS_LC3_High, FITNESS: FitnessPSlow_Low
OPA1	0	1.623092122	0	0	0	1.637189804	0	0	0	0	0	0	0	0	0	0	1.838604612	0	3.475794416	FITNESS: Fitness_PShigh_Low, OPS: OPS_Perturbed_Unperturbed
EMC4	1.552125539	0	0	0	0	0	0	0	0	1.923107794	0	0	0	0	0	0	0	0	3.475233333	FLOWLBX: FACS_LC3_Low, FITNESS: Fitness_cGAMPhigh_High
PPIH	1.759486522	0	0	0	1.762109155	0	0	1.529645041	1.712714085	0	0	0	0	0	0	0	0	0	3.47482324	FLOWLBX: FACS_LC3_High, FITNESS: Fitness_PShigh_High
PLK5	0	0	0	0	0	0	0	0	1.58900932	0	0	0	0	0	0	1.885402477	0	0	3.474411797	FLOWLBX: FACS_LC3_High, OPS: OPS_IncreasedStimulation
MRPS34	0	0	0	1.690884496	0	0	0	0	0	1.783195783	0	0	0	0	0	0	0	0	3.474080279	FLOWLBX: FACS_LC3_Low, FITNESS: Fitness_cGAMPlow_Low
RPS15AP1	0	0	0	0	0	0	1.421737876	0	0	0	0	0	2.05230835	0	0	0	0	0	3.474046227	FLOWSTING: FACS_STING_High, FITNESS: Fitness_PSlow_High
RPL10AP11	0	0	0	0	0	0	0	1.790912275	0	1.682026547	0	0	0	0	0	0	0	0	3.472938822	FLOWLBX: FACS_LC3_Low, FITNESS: FitnessPSlow_Low
TBC1D3D	0	0	1.521436187	0	0	0	0	0	0	1.951236099	0	0	0	0	0	0	0	0	3.472672285	FLOWLBX: FACS_LC3_Low, FITNESS: Fitness_cGAMPlow_High
NUDCD2	1.5316843	0	0	0	0	0	0	0	0	0	0	0	0	0	0	1.940470929	0	0	3.47215523	FITNESS: Fitness_cGAMPhigh_High, OPS: OPS_IncreasedStimulation
RHEB	1.509021022	0	0	0	0	0	0	0	0	0	0	0	0	0	0	0	0	1.962600343	3.471621364	FITNESS: Fitness_cGAMPhigh_High, OPS: OPS_Unstimulated
SRSF4	1.700601813	0	0	0	1.655255727	0	0	0	0	1.770847577	0	0	0	0	0	0	0	0	3.47144939	FLOWLBX: FACS_LC3_Low, FITNESS: Fitness_cGAMPhigh_High
MTHFD1	1.614021169	0	0	0	1.643600432	0	0	0	0	0	0	0	0	0	0	0	1.827293337	0	3.470893769	FITNESS: Fitness_PShigh_High, OPS: OPS_Perturbed_Unperturbed
USP17L17	0	0	0	1.676159152	0	1.726535457	0	1.763923084	1.706141665	0	1.629987057	0	0	0	0	0	0	0	3.47006475	FLOWLBX: FACS_LC3_High, FITNESS: FitnessPSlow_Low
SELENOH	0	0	0	0	0	1.677682903	0	0	0	1.790818841	0	0	0	0	0	0	0	0	3.468501744	FLOWLBX: FACS_LC3_Low, FITNESS: Fitness_PShigh_Low
MTBP	0	0	0	0	0	0	1.773093276	0	0	0	0	1.694557623	0	0	0	0	0	0	3.467650899	FLOWLBX: FACS_pSTING_Low, FITNESS: Fitness_PSlow_High
H3C14	0	0	1.545593463	0	0	0	0	0	0	0	1.921721979	0	0	0	0	0	0	0	3.467315441	FLOWLBX: FACS_pSTING_High, FITNESS: Fitness_cGAMPlow_High
TPT1	0	0	0	0	0	0	0	0	1.668689704	0	0	0	0	0	0	0	1.798246795	0	3.466936499	FLOWLBX: FACS_LC3_High, OPS: OPS_Perturbed_Unperturbed
MCM7	0	0	0	0	0	0	0	1.854959509	1.591484778	0	1.609892898	0	0	0	0	0	0	0	3.464852407	FLOWLBX: FACS_pSTING_High, FITNESS: FitnessPSlow_Low
GEMIN2P2	0	0	0	0	0	1.67083693	0	0	0	0	0	0	1.791237779	0	0	0	0	0	3.462074709	FLOWSTING: FACS_STING_High, FITNESS: Fitness_PShigh_Low
PTPA	0	1.820728713	0	1.542680782	0	1.780576095	0	1.562211123	0	0	1.641066269	0	0	0	0	0	0	0	3.461794982	FLOWLBX: FACS_pSTING_High, FITNESS: Fitness_cGAMPhigh_Low
RCL1	0	0	0	0	1.612209929	0	0	0	0	0	0	0	0	0	0	0	1.848172627	0	3.460382556	FITNESS: Fitness_PShigh_High, OPS: OPS_Perturbed_Unperturbed
NAA20	0	0	0	0	0	0	0	0	1.636522031	0	0	0	0	0	0	0	1.823231548	0	3.459753579	FLOWLBX: FACS_LC3_High, OPS: OPS_Perturbed_Unperturbed
NRBP1	0	1.642340618	0	0	0	0	0	0	0	0	0	0	0	0	0	0	1.816516395	0	3.458857013	FITNESS: Fitness_cGAMPhigh_Low, OPS: OPS_Perturbed_Unperturbed
RBM14-RBM4	1.662798333	0	0	0	1.598097671	0	0	0	0	0	0	0	0	0	0	0	1.795123807	0	3.457922141	FITNESS: Fitness_cGAMPhigh_High, OPS: OPS_Perturbed_Unperturbed
TBC1D3L	0	0	1.504723261	0	0	0	0	0	0	1.952804839	0	0	0	0	0	0	0	0	3.4575281	FLOWLBX: FACS_LC3_Low, FITNESS: Fitness_cGAMPlow_High
MCMBP	0	0	0	1.597959363	0	0	0	0	1.714952777	0	1.858686542	0	0	0	0	0	0	0	3.456645905	FLOWLBX: FACS_pSTING_High, FITNESS: Fitness_cGAMPlow_Low
MOGS	0	1.662362577	0	0	0	1.622895391	0	0	0	0	0	0	0	0	0	0	1.793874612	0	3.456237189	FITNESS: Fitness_cGAMPhigh_Low, OPS: OPS_Perturbed_Unperturbed
OR4D6	0	0	0	1.72109713	0	0	0	0	0	0	0	1.734500859	0	0	0	0	0	0	3.45559799	FLOWLBX: FACS_pSTING_Low, FITNESS: Fitness_cGAMPlow_Low
ALAD	1.658103953	0	0	0	1.604481459	0	0	0	0	0	0	0	0	0	0	0	1.797153749	0	3.455257703	FITNESS: Fitness_cGAMPhigh_High, OPS: OPS_Perturbed_Unperturbed
FOXD4L3	0	0	0	1.619660825	0	0	0	0	0	0	0	0	0	0	0	0	1.834338348	0	3.453999174	FITNESS: Fitness_cGAMPlow_Low, OPS: OPS_Perturbed_Unperturbed
AP1M1	1.563072036	0	0	0	0	0	0	0	0	0	0	1.89085485	0	0	0	0	0	0	3.453926885	FLOWLBX: FACS_pSTING_Low, FITNESS: Fitness_cGAMPhigh_High
TRIP12	1.709762034	0	0	0	1.699939712	0	0	0	0	0	0	0	0	0	0	0	0	1.74372168	3.453483715	FITNESS: Fitness_cGAMPhigh_High, OPS: OPS_Unstimulated
TENT5A	0	1.736666626	0	0	0	0	0	0	0	1.716443623	0	0	0	0	0	0	0	0	3.453110249	FLOWLBX: FACS_LC3_Low, FITNESS: Fitness_cGAMPhigh_Low
TBC1D3K	0	0	1.528471678	0	0	0	0	0	0	1.924512246	0	0	0	0	0	0	0	0	3.452983924	FLOWLBX: FACS_LC3_Low, FITNESS: Fitness_cGAMPlow_High
YARS1	0	0	0	0	0	0	0	1.597325689	0	0	0	0	0	0	0	0	1.855123709	0	3.452449398	FITNESS: FitnessPSlow_Low, OPS: OPS_Perturbed_Unperturbed
SMARCB1	1.676470339	0	1.518503308	0	0	0	0	0	0	1.775926861	0	0	0	0	0	0	0	0	3.4523972	FLOWLBX: FACS_LC3_Low, FITNESS: Fitness_cGAMPhigh_High
BUB3	0	0	0	1.645261398	0	0	0	1.584035068	0	0	0	1.805586393	0	0	0	0	0	0	3.450847792	FLOWLBX: FACS_pSTING_Low, FITNESS: Fitness_cGAMPlow_Low
EXOC1	1.58596786	0	0	0	1.584994606	0	0	0	0	0	0	0	0	0	0	0	0	1.864532531	3.450500391	FITNESS: Fitness_cGAMPhigh_High, OPS: OPS_Unstimulated
USP17L10	0	0	0	0	0	1.720985845	0	1.776002695	1.674025281	0	0	0	0	0	0	0	0	0	3.450027976	FLOWLBX: FACS_LC3_High, FITNESS: FitnessPSlow_Low
SIN3A	0	1.637522287	0	0	0	0	0	0	0	0	0	0	0	0	0	0	1.811675672	0	3.449197959	FITNESS: Fitness_cGAMPhigh_Low, OPS: OPS_Perturbed_Unperturbed
ANO1	0	0	0	0	0	0	0	0	0	0	0	1.909427906	1.539484551	0	0	0	0	0	3.448912457	FLOWSTING: FACS_STING_High, FLOWLBX: FACS_pSTING_Low
FUBP1	0	1.672279339	0	0	0	1.705511013	0	0	0	1.742991432	0	0	0	0	0	0	0	0	3.448502444	FLOWLBX: FACS_LC3_Low, FITNESS: Fitness_PShigh_Low
RBM25	0	0	0	0	1.569539904	0	0	0	0	1.877492735	0	0	0	0	0	0	0	0	3.447032638	FLOWLBX: FACS_LC3_Low, FITNESS: Fitness_PShigh_High
LSM11	0	0	0	0	0	0	0	0	0	0	1.625247689	0	0	0	0	0	1.821669745	0	3.446917434	FLOWLBX: FACS_pSTING_High, OPS: OPS_Perturbed_Unperturbed
GOLGA6C	0	0	0	0	0	0	0	0	0	0	1.621534795	0	0	0	0	0	1.82494974	0	3.446484535	FLOWLBX: FACS_pSTING_High, OPS: OPS_Perturbed_Unperturbed
TBC1D3F	0	0	1.51265406	0	0	0	0	0	0	1.933111235	0	0	0	0	0	0	0	0	3.445765296	FLOWLBX: FACS_LC3_Low, FITNESS: Fitness_cGAMPlow_High
BAP1	0	0	0	0	0	1.672635109	0	0	0	0	0	1.773039308	0	0	0	0	0	0	3.445674417	FLOWLBX: FACS_pSTING_Low, FITNESS: Fitness_PShigh_Low
SIN3B	0	0	0	0	0	0	0	0	1.654480565	0	0	0	0	0	0	0	1.790751624	0	3.445232189	FLOWLBX: FACS_LC3_High, OPS: OPS_Perturbed_Unperturbed
KICS2	0	1.714360354	0	0	0	1.762150179	0	0	1.682360843	0	0	0	0	0	0	0	0	0	3.444511022	FLOWLBX: FACS_LC3_High, FITNESS: Fitness_PShigh_Low
N6AMT1	1.636458034	0	0	0	1.652340065	0	0	0	0	0	0	0	0	0	0	0	1.79168852	0	3.444028585	FITNESS: Fitness_PShigh_High, OPS: OPS_Perturbed_Unperturbed
NAPA-AS1	0	0	0	1.71248774	0	0	0	0	0	0	0	1.729194642	0	0	0	0	0	0	3.441682383	FLOWLBX: FACS_pSTING_Low, FITNESS: Fitness_cGAMPlow_Low
PROS1	0	0	0	0	0	0	1.405930186	0	0	0	0	0	2.035200793	0	0	0	0	0	3.441130979	FLOWSTING: FACS_STING_High, FITNESS: Fitness_PSlow_High
AQR	0	0	0	0	0	0	0	1.650299211	0	0	0	1.789721059	0	0	0	0	0	0	3.440020271	FLOWLBX: FACS_pSTING_Low, FITNESS: FitnessPSlow_Low
GORASP2	0	0	0	0	0	0	0	0	1.619224255	0	1.707528253	0	0	0	1.732461436	0	0	0	3.439989689	MASSSPEC: TurboID, FLOWLBX: FACS_pSTING_High
OTUD1	0	0	0	0	0	0	1.743462779	0	0	0	0	1.693245058	0	0	0	0	0	0	3.436707837	FLOWLBX: FACS_pSTING_Low, FITNESS: Fitness_PSlow_High
CCT7	0	0	1.546864295	0	0	0	0	0	0	0	0	1.889478837	0	0	0	0	0	0	3.436343133	FLOWLBX: FACS_pSTING_Low, FITNESS: Fitness_cGAMPlow_High
DPAGT1	0	0	0	0	0	0	0	1.558425799	0	0	0	1.876115328	0	0	0	0	0	0	3.434541128	FLOWLBX: FACS_pSTING_Low, FITNESS: FitnessPSlow_Low
RBSN	0	1.630838804	0	0	0	0	0	0	0	1.801078587	0	0	0	0	0	0	0	0	3.431917391	FLOWLBX: FACS_LC3_Low, FITNESS: Fitness_cGAMPhigh_Low
SELENOI	0	0	0	0	0	0	0	0	0	1.849718118	0	1.820023347	1.581639966	0	0	0	0	0	3.431358084	FLOWSTING: FACS_STING_High, FLOWLBX: FACS_LC3_Low
OCRL	0	0	0	0	0	0	0	0	0	1.721304529	0	0	0	0	1.709641647	0	0	0	3.430946176	MASSSPEC: TurboID, FLOWLBX: FACS_LC3_Low
CHD4	0	0	0	0	0	0	0	0	0	0	0	0	1.624862275	0	0	0	1.805898121	0	3.430760396	FLOWSTING: FACS_STING_High, OPS: OPS_Perturbed_Unperturbed
MTCH1	0	1.612678331	0	0	0	0	0	0	0	0	0	0	0	0	0	0	1.817765644	0	3.430443975	FITNESS: Fitness_cGAMPhigh_Low, OPS: OPS_Perturbed_Unperturbed
ATOH8	0	0	0	1.600984776	0	0	0	0	0	0	0	0	0	0	0	0	1.828856404	0	3.429841181	FITNESS: Fitness_cGAMPlow_Low, OPS: OPS_Perturbed_Unperturbed
TTC14	0	0	0	0	0	1.636832406	0	0	0	0	1.79263752	0	0	0	0	0	0	0	3.429469926	FLOWLBX: FACS_pSTING_High, FITNESS: Fitness_PShigh_Low
NPIPA5	0	0	0	1.704206457	0	0	0	1.784411509	1.644836288	0	0	0	0	0	0	0	0	0	3.429247797	FLOWLBX: FACS_LC3_High, FITNESS: FitnessPSlow_Low
TTC32	0	0	0	0	0	0	1.482537292	0	0	0	0	0	1.945033808	0	0	0	0	0	3.427571099	FLOWSTING: FACS_STING_High, FITNESS: Fitness_PSlow_High
LIG1	0	0	0	0	1.596081788	0	0	0	1.69061523	0	1.831125326	0	0	0	0	0	0	0	3.427207114	FLOWLBX: FACS_pSTING_High, FITNESS: Fitness_PShigh_High
TADA2B	0	0	0	1.574406146	0	1.604314531	0	0	0	1.822003393	0	0	0	0	0	0	0	0	3.426317924	FLOWLBX: FACS_LC3_Low, FITNESS: Fitness_PShigh_Low
SNX14	0	0	0	0	0	0	0	1.53770502	0	0	0	0	0	0	0	1.887178879	0	0	3.424883898	FITNESS: FitnessPSlow_Low, OPS: OPS_IncreasedStimulation
VPS13B	1.559178667	0	0	0	1.688371439	0	0	0	0	0	0	0	0	0	1.736430095	0	0	0	3.424801533	MASSSPEC: TurboID, FITNESS: Fitness_PShigh_High
ABHD17AP3	0	0	0	1.717745683	0	0	0	1.53586647	1.665227756	0	0	1.706525676	0	0	0	0	0	0	3.42427136	FLOWLBX: FACS_pSTING_Low, FITNESS: Fitness_cGAMPlow_Low
CSNK1A1	0	0	0	0	0	1.621108721	0	0	0	1.802598587	0	1.765019744	0	0	0	0	0	0	3.423707309	FLOWLBX: FACS_LC3_Low, FITNESS: Fitness_PShigh_Low
LOC101059997	0	0	0	1.717081483	0	0	0	1.536015784	1.66565641	0	0	1.706131176	0	0	0	0	0	0	3.423212659	FLOWLBX: FACS_pSTING_Low, FITNESS: Fitness_cGAMPlow_Low
NFKBIE	0	0	0	0	0	1.592880407	0	0	0	0	0	0	0	0	0	0	1.828700063	0	3.42158047	FITNESS: Fitness_PShigh_Low, OPS: OPS_Perturbed_Unperturbed
ZFP36L2	0	0	0	0	0	1.627898176	0	0	0	0	0	0	0	0	0	0	1.793406164	0	3.42130434	FITNESS: Fitness_PShigh_Low, OPS: OPS_Perturbed_Unperturbed
GPR22	0	0	0	1.673983818	0	1.621466054	0	1.669604475	0	0	0	1.746610182	0	0	0	0	0	0	3.420594001	FLOWLBX: FACS_pSTING_Low, FITNESS: Fitness_cGAMPlow_Low
SLC29A2	0	0	1.514741927	0	1.539302499	0	1.575703152	0	0	1.844800007	0	1.761527304	0	0	0	0	0	0	3.420503159	FLOWLBX: FACS_LC3_Low, FITNESS: Fitness_PSlow_High
H2AC13	0	0	0	0	0	0	0	0	1.579224842	0	0	0	0	0	0	0	1.840368141	0	3.419592984	FLOWLBX: FACS_LC3_High, OPS: OPS_Perturbed_Unperturbed
NPEPPS	0	0	1.480307951	0	0	0	0	0	0	0	0	0	0	0	0	1.938694528	0	0	3.419002479	FITNESS: Fitness_cGAMPlow_High, OPS: OPS_IncreasedStimulation
USP17L6P	0	0	0	1.65341302	0	1.701500712	0	1.710556926	1.708308788	0	1.699418583	0	0	0	0	0	0	0	3.418865714	FLOWLBX: FACS_LC3_High, FITNESS: FitnessPSlow_Low
DYNLL1P3	1.588065999	0	0	0	1.668610324	0	0	1.604426464	0	0	1.747232855	0	0	0	0	0	0	0	3.415843179	FLOWLBX: FACS_pSTING_High, FITNESS: Fitness_PShigh_High
PPAN-P2RY11	0	0	0	0	0	0	0	0	1.593331987	0	0	0	0	0	0	0	1.822138272	0	3.415470259	FLOWLBX: FACS_LC3_High, OPS: OPS_Perturbed_Unperturbed
DENR	0	1.681269669	0	0	0	1.681667914	0	0	0	1.731516648	0	0	0	0	0	0	0	0	3.413184562	FLOWLBX: FACS_LC3_Low, FITNESS: Fitness_PShigh_Low
SPCS3	0	0	0	0	0	0	0	1.553445593	0	0	0	0	0	0	0	0	1.858977229	0	3.412422822	FITNESS: FitnessPSlow_Low, OPS: OPS_Perturbed_Unperturbed
TTC1	0	0	0	0	0	0	0	0	0	0	0	0	1.55717466	0	0	0	1.852356135	0	3.409530795	FLOWSTING: FACS_STING_High, OPS: OPS_Perturbed_Unperturbed
DBF4	0	0	0	0	0	0	0	0	1.670891813	0	0	0	0	0	0	0	0	1.737394215	3.408286028	FLOWLBX: FACS_LC3_High, OPS: OPS_Unstimulated
WDR12	0	0	0	0	0	0	1.784856481	0	1.622300874	0	0	0	0	0	0	0	0	0	3.407157354	FLOWLBX: FACS_LC3_High, FITNESS: Fitness_PSlow_High
FAM157A	0	0	0	0	0	0	0	0	1.575424362	0	0	0	0	0	0	0	1.830733312	0	3.406157674	FLOWLBX: FACS_LC3_High, OPS: OPS_Perturbed_Unperturbed
IRF2BP2	0	0	0	0	0	0	0	1.769884516	0	0	1.635969101	0	0	0	0	0	0	0	3.405853617	FLOWLBX: FACS_pSTING_High, FITNESS: FitnessPSlow_Low
RALGAPB	0	0	0	0	0	0	0	1.588835355	0	0	0	0	0	0	0	0	1.816828706	0	3.40566406	FITNESS: FitnessPSlow_Low, OPS: OPS_Perturbed_Unperturbed
DROSHA	0	0	1.532127653	0	0	0	0	0	1.581605898	0	1.872374435	0	0	0	0	0	0	0	3.404502088	FLOWLBX: FACS_pSTING_High, FITNESS: Fitness_cGAMPlow_High
LSG1	0	0	0	0	0	0	1.563513965	0	0	0	0	0	0	0	0	0	1.840529706	0	3.40404367	FITNESS: Fitness_PSlow_High, OPS: OPS_Perturbed_Unperturbed
NCKAP1	0	0	0	0	0	0	0	0	0	0	0	0	0	1.402239041	0	0	0	2.001156601	3.403395642	FLOWSTING: FACS_STING_Low, OPS: OPS_Unstimulated
UBAP2L	0	0	0	0	1.580290993	0	0	0	0	0	0	1.822037114	0	0	0	0	0	0	3.402328107	FLOWLBX: FACS_pSTING_Low, FITNESS: Fitness_PShigh_High
AZI2	0	1.610542431	0	0	0	1.673715034	0	0	0	0	0	0	0	0	1.728492777	0	0	0	3.402207811	MASSSPEC: TurboID, FITNESS: Fitness_PShigh_Low
DMXL1	0	0	0	1.599089085	0	0	0	0	0	1.801836829	0	0	0	0	0	0	0	0	3.400925914	FLOWLBX: FACS_LC3_Low, FITNESS: Fitness_cGAMPlow_Low
SRP9	0	0	0	0	0	0	1.519037133	0	0	0	0	0	0	0	0	0	1.881672753	0	3.400709887	FITNESS: Fitness_PSlow_High, OPS: OPS_Perturbed_Unperturbed
ACTB	0	1.700655161	0	0	0	0	0	0	0	1.698755479	0	0	0	0	0	0	0	0	3.39941064	FLOWLBX: FACS_LC3_Low, FITNESS: Fitness_cGAMPhigh_Low
ENY2	0	0	0	1.596461871	0	0	0	0	0	0	0	0	0	0	0	0	1.801682083	0	3.398143954	FITNESS: Fitness_cGAMPlow_Low, OPS: OPS_Perturbed_Unperturbed
CDC42	0	1.636452402	0	0	0	1.652204962	0	0	0	1.745080462	0	0	0	0	0	0	0	0	3.397285424	FLOWLBX: FACS_LC3_Low, FITNESS: Fitness_PShigh_Low
PMVK	0	0	0	0	0	0	0	1.548376771	0	0	0	0	0	0	0	0	1.848370138	0	3.396746909	FITNESS: FitnessPSlow_Low, OPS: OPS_Perturbed_Unperturbed
NBPF8	0	0	0	1.625556575	0	0	0	0	0	1.767146044	0	0	0	0	0	0	0	0	3.392702619	FLOWLBX: FACS_LC3_Low, FITNESS: Fitness_cGAMPlow_Low
PHF7	0	0	0	0	0	0	0	0	1.581807834	0	0	0	0	0	0	0	1.807771917	0	3.389579751	FLOWLBX: FACS_LC3_High, OPS: OPS_Perturbed_Unperturbed
MAPK7	0	0	0	0	0	0	1.540201588	0	0	0	0	1.846809155	0	0	0	0	0	0	3.387010743	FLOWLBX: FACS_pSTING_Low, FITNESS: Fitness_PSlow_High
ADSL	0	0	0	1.537855924	0	0	0	0	0	0	0	0	0	0	0	0	1.848770984	0	3.386626908	FITNESS: Fitness_cGAMPlow_Low, OPS: OPS_Perturbed_Unperturbed
RANBP1	1.578414935	0	0	0	0	0	0	0	0	0	0	0	0	0	0	0	1.807615767	0	3.386030702	FITNESS: Fitness_cGAMPhigh_High, OPS: OPS_Perturbed_Unperturbed
ZMYM6	0	0	0	0	0	0	0	0	0	1.821149322	0	0	1.564568478	0	0	0	0	0	3.3857178	FLOWSTING: FACS_STING_High, FLOWLBX: FACS_LC3_Low
RBM17	1.539540342	0	0	0	1.538294586	0	0	0	0	0	0	0	0	0	0	0	1.84574515	0	3.385285492	FITNESS: Fitness_cGAMPhigh_High, OPS: OPS_Perturbed_Unperturbed
MT1IP	1.52596929	0	1.814738874	0	1.649145508	0	1.605014742	0	0	0	0	0	1.570258394	0	0	0	0	0	3.384997268	FLOWSTING: FACS_STING_High, FITNESS: Fitness_cGAMPlow_High
UBE2D3	0	1.756542603	0	0	0	0	0	1.54548166	1.627726152	0	1.568493504	0	0	0	0	0	0	0	3.384268755	FLOWLBX: FACS_LC3_High, FITNESS: Fitness_cGAMPhigh_Low
OR4S2	0	0	1.510149296	0	0	0	0	0	0	0	0	0	1.873048033	0	0	0	0	0	3.38319733	FLOWSTING: FACS_STING_High, FITNESS: Fitness_cGAMPlow_High
SNAPC2	0	0	0	1.589480636	0	0	0	0	0	0	0	0	0	0	0	0	1.792937716	0	3.382418352	FITNESS: Fitness_cGAMPlow_Low, OPS: OPS_Perturbed_Unperturbed
CCT3	0	0	1.525235684	0	0	0	0	0	0	0	0	0	0	0	0	0	1.854234708	0	3.379470393	FITNESS: Fitness_cGAMPlow_High, OPS: OPS_Perturbed_Unperturbed
PGK1	0	0	0	0	0	0	0	1.542624439	0	0	0	0	0	0	0	0	1.835596706	0	3.378221145	FITNESS: FitnessPSlow_Low, OPS: OPS_Perturbed_Unperturbed
FBXO42	0	0	0	0	0	0	0	1.534984688	0	0	0	0	0	0	0	0	0	1.842823928	3.377808616	FITNESS: FitnessPSlow_Low, OPS: OPS_Unstimulated
RMC1	1.57466239	0	0	0	0	0	0	0	0	0	0	0	0	0	0	0	1.803087428	0	3.377749818	FITNESS: Fitness_cGAMPhigh_High, OPS: OPS_Perturbed_Unperturbed
VIPAS39	0	1.666822516	0	0	0	0	0	0	0	1.710887844	0	0	0	0	0	0	0	0	3.37771036	FLOWLBX: FACS_LC3_Low, FITNESS: Fitness_cGAMPhigh_Low
AKT1S1	0	0	0	0	1.569875875	0	0	0	0	0	1.806713749	0	0	0	0	0	0	0	3.376589624	FLOWLBX: FACS_pSTING_High, FITNESS: Fitness_PShigh_High
GPX5	0	0	0	0	0	0	0	0	0	0	0	0	1.567943542	0	0	0	1.807147318	0	3.37509086	FLOWSTING: FACS_STING_High, OPS: OPS_Perturbed_Unperturbed
TBC1D3E	0	0	1.493871963	0	0	0	0	0	0	1.880954825	0	0	0	0	0	0	0	0	3.374826788	FLOWLBX: FACS_LC3_Low, FITNESS: Fitness_cGAMPlow_High
NPIPA7	0	0	0	1.555709527	0	0	0	0	0	0	0	0	0	0	0	0	1.818390276	0	3.374099802	FITNESS: Fitness_cGAMPlow_Low, OPS: OPS_Perturbed_Unperturbed
F8A1	0	1.650395862	0	0	0	0	0	0	1.722981921	0	0	0	0	0	0	0	0	0	3.373377783	FLOWLBX: FACS_LC3_High, FITNESS: Fitness_cGAMPhigh_Low
QKI	0	0	0	0	0	0	0	0	0	1.749890878	0	0	0	0	0	0	0	1.623447722	3.3733386	FLOWLBX: FACS_LC3_Low, OPS: OPS_Unstimulated
LOC107987327	0	0	0	1.627272134	0	0	0	0	1.620752152	0	1.74293835	0	0	0	0	0	0	0	3.370210483	FLOWLBX: FACS_pSTING_High, FITNESS: Fitness_cGAMPlow_Low
DYNLL1P7	1.58700526	0	0	0	1.685576174	0	0	0	1.68426901	0	1.595529491	0	0	0	0	0	0	0	3.369845184	FLOWLBX: FACS_LC3_High, FITNESS: Fitness_PShigh_High
USP17L1	0	1.632976771	0	1.699264734	0	1.714602803	0	1.688079944	1.65488008	0	0	0	0	0	0	0	0	0	3.369482884	FLOWLBX: FACS_LC3_High, FITNESS: Fitness_PShigh_Low
CLINT1	1.504112846	0	0	0	0	0	0	0	0	1.865269921	0	0	0	0	0	0	0	0	3.369382768	FLOWLBX: FACS_LC3_Low, FITNESS: Fitness_cGAMPhigh_High
BORCS8	0	0	0	0	0	0	0	0	0	0	1.570692247	0	0	0	0	0	1.797309899	0	3.368002146	FLOWLBX: FACS_pSTING_High, OPS: OPS_Perturbed_Unperturbed
MOCS3	0	0	0	0	0	0	0	0	1.572351879	0	0	0	0	0	0	0	1.794499209	0	3.366851089	FLOWLBX: FACS_LC3_High, OPS: OPS_Perturbed_Unperturbed
RPS26P10	1.605914371	0	0	0	0	0	1.805296823	0	0	0	0	0	1.560472546	0	0	0	0	0	3.36576937	FLOWSTING: FACS_STING_High, FITNESS: Fitness_PSlow_High
TBC1D22B	0	0	0	0	0	1.614676823	0	0	0	0	0	0	0	0	1.750320401	0	0	0	3.364997224	MASSSPEC: TurboID, FITNESS: Fitness_PShigh_Low
PIKFYVE	1.528495848	0	0	0	0	0	0	0	0	0	0	0	0	0	0	0	1.83638511	0	3.364880957	FITNESS: Fitness_cGAMPhigh_High, OPS: OPS_Perturbed_Unperturbed
N4BP1	0	0	0	0	0	0	0	0	1.583650068	0	0	0	0	0	1.779039532	0	0	0	3.3626896	MASSSPEC: TurboID, FLOWLBX: FACS_LC3_High
PKD1P5-LOC105376752	0	0	0	1.71183933	0	0	0	1.706105938	1.650156555	0	0	0	0	0	0	0	0	0	3.361995885	FLOWLBX: FACS_LC3_High, FITNESS: Fitness_cGAMPlow_Low
BRD4	0	0	0	1.569356836	0	0	0	0	0	0	0	0	0	0	0	0	1.792313118	0	3.361669953	FITNESS: Fitness_cGAMPlow_Low, OPS: OPS_Perturbed_Unperturbed
RPS26P39	1.606676611	0	0	0	0	0	1.801123209	0	0	0	0	0	1.560250187	0	0	0	0	0	3.361373396	FLOWSTING: FACS_STING_High, FITNESS: Fitness_PSlow_High
NUP58	0	1.619620533	0	0	0	0	0	1.626246772	0	0	0	1.735047229	0	0	0	0	0	0	3.361294001	FLOWLBX: FACS_pSTING_Low, FITNESS: FitnessPSlow_Low
RPA1	0	0	0	0	0	0	1.517827755	0	0	0	0	0	0	0	0	0	1.843158078	0	3.360985833	FITNESS: Fitness_PSlow_High, OPS: OPS_Perturbed_Unperturbed
DPP3	0	0	0	0	0	0	0	1.54067183	0	1.819453655	0	0	0	0	0	0	0	0	3.360125485	FLOWLBX: FACS_LC3_Low, FITNESS: FitnessPSlow_Low
RTEL1	1.534482284	0	0	0	0	0	0	0	0	0	0	0	0	0	0	0	1.825262171	0	3.359744455	FITNESS: Fitness_cGAMPhigh_High, OPS: OPS_Perturbed_Unperturbed
NSUN7	0	0	0	0	0	0	0	1.543550697	0	0	0	0	0	0	0	0	1.814954857	0	3.358505554	FITNESS: FitnessPSlow_Low, OPS: OPS_Perturbed_Unperturbed
RPS26P56	1.607449099	0	0	0	0	0	1.796992813	0	0	0	0	0	1.560028245	0	0	0	0	0	3.357021058	FLOWSTING: FACS_STING_High, FITNESS: Fitness_PSlow_High
PDS5A	1.629607241	0	0	0	0	0	0	0	0	0	1.725783742	0	0	0	0	0	0	0	3.355390983	FLOWLBX: FACS_pSTING_High, FITNESS: Fitness_cGAMPhigh_High
HSCB	0	0	0	1.685668483	0	0	0	0	1.667817174	0	0	0	0	0	0	0	0	0	3.353485657	FLOWLBX: FACS_LC3_High, FITNESS: Fitness_cGAMPlow_Low
SLC7A10	0	0	0	0	1.535942788	0	0	0	0	0	1.817445714	0	0	0	0	0	0	0	3.353388502	FLOWLBX: FACS_pSTING_High, FITNESS: Fitness_PShigh_High
GABARAP	0	0	0	0	0	1.70716166	0	0	1.64595943	0	0	0	0	0	0	0	0	0	3.35312109	FLOWLBX: FACS_LC3_High, FITNESS: Fitness_PShigh_Low
GAGE1	1.569030722	0	0	0	1.636113315	0	1.700277884	0	1.651714042	0	0	0	0	0	0	0	0	0	3.351991926	FLOWLBX: FACS_LC3_High, FITNESS: Fitness_PSlow_High
SMARCD1	0	0	0	1.542377142	0	0	0	0	0	0	0	0	0	0	0	0	1.809489567	0	3.351866709	FITNESS: Fitness_cGAMPlow_Low, OPS: OPS_Perturbed_Unperturbed
E2F8	0	1.674356599	0	1.661394695	0	0	0	0	0	0	0	1.677051726	0	0	0	0	0	0	3.351408324	FLOWLBX: FACS_pSTING_Low, FITNESS: Fitness_cGAMPhigh_Low
NPIPB4	0	0	0	0	0	0	0	1.548162034	0	0	0	1.80283517	0	0	0	0	0	0	3.350997204	FLOWLBX: FACS_pSTING_Low, FITNESS: FitnessPSlow_Low
CCNB2	0	0	0	0	0	0	0	0	0	0	0	0	1.549233255	0	0	0	1.801057485	0	3.35029074	FLOWSTING: FACS_STING_High, OPS: OPS_Perturbed_Unperturbed
OVOL3	0	0	0	0	1.583986688	0	0	0	0	0	1.765820119	0	0	0	0	0	0	0	3.349806807	FLOWLBX: FACS_pSTING_High, FITNESS: Fitness_PShigh_High
SREBF2	0	0	0	0	0	0	0	0	0	0	0	1.675876503	0	0	1.673923717	0	0	0	3.34980022	MASSSPEC: TurboID, FLOWLBX: FACS_pSTING_Low
RNF141	0	1.632174967	0	0	0	1.630399651	0	0	1.716647779	0	0	0	0	0	0	0	0	0	3.348822746	FLOWLBX: FACS_LC3_High, FITNESS: Fitness_cGAMPhigh_Low
SMNDC1	1.506360908	0	0	0	1.648794718	0	0	0	0	1.699929403	0	0	0	0	0	0	0	0	3.348724121	FLOWLBX: FACS_LC3_Low, FITNESS: Fitness_PShigh_High
ABHD17A	0	0	0	1.670231461	0	0	0	0	1.676758787	0	0	0	0	0	0	0	0	0	3.346990248	FLOWLBX: FACS_LC3_High, FITNESS: Fitness_cGAMPlow_Low
RPRD1B	1.674663877	0	0	0	0	0	1.419094474	0	1.672227459	0	0	0	0	0	0	0	0	0	3.346891336	FLOWLBX: FACS_LC3_High, FITNESS: Fitness_cGAMPhigh_High
NUDC	0	0	0	0	0	0	1.448492143	0	0	1.737393323	0	1.897846197	0	0	0	0	0	0	3.34633834	FLOWLBX: FACS_pSTING_Low, FITNESS: Fitness_PSlow_High
NPFF	0	0	0	0	0	0	0	0	0	0	0	0	1.555440844	0	0	0	1.790595475	0	3.346036318	FLOWSTING: FACS_STING_High, OPS: OPS_Perturbed_Unperturbed
NDUFC2	0	0	0	0	0	0	0	1.6286634	0	1.717316137	0	0	0	0	0	0	0	0	3.345979537	FLOWLBX: FACS_LC3_Low, FITNESS: FitnessPSlow_Low
NDUFC2-KCTD14	0	0	0	0	0	0	0	1.627851272	0	1.71775424	0	0	0	0	0	0	0	0	3.345605511	FLOWLBX: FACS_LC3_Low, FITNESS: FitnessPSlow_Low
FASN	1.600163882	0	0	0	0	0	0	0	0	1.743510945	0	0	0	0	0	0	0	0	3.343674828	FLOWLBX: FACS_LC3_Low, FITNESS: Fitness_cGAMPhigh_High
ASCC2	0	0	0	0	0	1.655424562	0	0	0	0	0	1.686218357	0	0	0	0	0	0	3.341642919	FLOWLBX: FACS_pSTING_Low, FITNESS: Fitness_PShigh_Low
BSN	1.527440808	0	0	0	0	0	0	0	0	0	0	0	0	0	0	0	1.813393335	0	3.340834143	FITNESS: Fitness_cGAMPhigh_High, OPS: OPS_Perturbed_Unperturbed
SLC2A1	0	0	0	0	1.600785546	0	0	1.657463626	0	0	0	0	0	0	1.682853199	0	0	0	3.340316825	MASSSPEC: TurboID, FITNESS: FitnessPSlow_Low
CADM4	1.506156442	0	0	0	0	0	0	0	0	0	1.833494434	0	0	0	0	0	0	0	3.339650876	FLOWLBX: FACS_pSTING_High, FITNESS: Fitness_cGAMPhigh_High
CHSY1	0	1.703474453	0	0	0	1.746559017	0	0	0	0	0	0	1.592059117	0	0	0	0	0	3.338618134	FLOWSTING: FACS_STING_High, FITNESS: Fitness_PShigh_Low
NUP42	0	0	0	0	0	0	0	0	1.676300113	0	0	0	0	0	0	0	0	1.661896854	3.338196967	FLOWLBX: FACS_LC3_High, OPS: OPS_Unstimulated
USPL1	0	0	0	0	1.532919048	0	0	0	0	0	0	1.804664418	0	0	0	0	0	0	3.337583466	FLOWLBX: FACS_pSTING_Low, FITNESS: Fitness_PShigh_High
NES	1.596858137	0	0	0	0	0	0	0	0	0	1.740148405	0	0	0	0	0	0	0	3.337006542	FLOWLBX: FACS_pSTING_High, FITNESS: Fitness_cGAMPhigh_High
COG5	0	0	0	0	1.612545983	0	0	0	0	0	0	1.724164293	0	0	0	0	0	0	3.336710276	FLOWLBX: FACS_pSTING_Low, FITNESS: Fitness_PShigh_High
LONP1	0	0	0	0	0	0	0	0	0	0	0	0	1.533777862	0	0	0	1.80261898	0	3.336396842	FLOWSTING: FACS_STING_High, OPS: OPS_Perturbed_Unperturbed
BBS1	0	0	0	0	0	0	0	0	0	0	0	1.930925241	0	1.405194159	0	0	0	0	3.3361194	FLOWSTING: FACS_STING_Low, FLOWLBX: FACS_pSTING_Low
NIPBL	0	0	0	0	1.619940682	0	0	0	0	0	0	1.715759546	0	0	0	0	0	0	3.335700229	FLOWLBX: FACS_pSTING_Low, FITNESS: Fitness_PShigh_High
CHRNA10	0	0	1.498045512	0	0	0	0	0	0	0	0	0	0	0	0	0	1.837175454	0	3.335220966	FITNESS: Fitness_cGAMPlow_High, OPS: OPS_Perturbed_Unperturbed
DLL3	0	0	1.509314466	0	0	0	0	0	0	0	1.824172709	0	0	0	0	0	0	0	3.333487175	FLOWLBX: FACS_pSTING_High, FITNESS: Fitness_cGAMPlow_High
ALYREF	0	0	0	0	0	1.668681504	0	0	0	0	1.664770237	0	0	0	0	0	0	0	3.333451741	FLOWLBX: FACS_pSTING_High, FITNESS: Fitness_PShigh_Low
NPIPB5	0	0	0	0	0	0	0	1.554697597	0	0	0	1.7768432	0	0	0	0	0	0	3.331540797	FLOWLBX: FACS_pSTING_Low, FITNESS: FitnessPSlow_Low
PAXBP1	0	0	0	0	0	0	1.409571724	0	0	0	0	0	0	0	0	0	1.92159435	0	3.331166074	FITNESS: Fitness_PSlow_High, OPS: OPS_Perturbed_Unperturbed
NPIPB3	0	0	0	0	0	0	0	1.554952824	0	0	0	1.776074277	0	0	0	0	0	0	3.331027101	FLOWLBX: FACS_pSTING_Low, FITNESS: FitnessPSlow_Low
RPS25P1	0	0	1.455892735	0	0	0	1.722804167	0	1.607990689	0	0	0	0	0	0	0	0	0	3.330794856	FLOWLBX: FACS_LC3_High, FITNESS: Fitness_PSlow_High
PTMA	1.5806436	0	0	0	1.698594742	0	0	0	1.631708923	0	0	0	0	0	0	0	0	0	3.330303665	FLOWLBX: FACS_LC3_High, FITNESS: Fitness_PShigh_High
ZNF880	0	0	0	0	0	0	0	0	0	1.927345529	0	0	0	1.402844306	0	0	0	0	3.330189835	FLOWSTING: FACS_STING_Low, FLOWLBX: FACS_LC3_Low
NUDT13	0	0	1.558974857	0	0	0	0	0	0	0	0	0	0	0	0	0	0	1.770711058	3.329685915	FITNESS: Fitness_cGAMPlow_High, OPS: OPS_Unstimulated
NDUFB11	1.557754551	0	1.551473674	0	0	0	0	0	0	1.771473345	0	0	0	0	0	0	0	0	3.329227896	FLOWLBX: FACS_LC3_Low, FITNESS: Fitness_cGAMPhigh_High
NOL7	0	0	1.494915349	0	0	0	0	0	0	0	0	0	0	0	0	0	1.83308277	0	3.327998119	FITNESS: Fitness_cGAMPlow_High, OPS: OPS_Perturbed_Unperturbed
MAG	0	0	0	0	1.619268272	0	0	0	0	0	1.708586817	0	0	0	0	0	0	0	3.327855089	FLOWLBX: FACS_pSTING_High, FITNESS: Fitness_PShigh_High
SYNGR2	0	0	0	0	0	0	0	0	0	0	0	0	0	1.403164741	0	1.924483314	0	0	3.327648055	FLOWSTING: FACS_STING_Low, OPS: OPS_IncreasedStimulation
HTATSF1	0	0	0	1.587319249	0	0	0	0	0	1.73839564	0	0	0	0	0	0	0	0	3.325714889	FLOWLBX: FACS_LC3_Low, FITNESS: Fitness_cGAMPlow_Low
PPIA	0	0	0	1.664470162	0	0	0	0	0	0	0	0	0	0	1.661025575	0	0	0	3.325495737	MASSSPEC: TurboID, FITNESS: Fitness_cGAMPlow_Low
ZDHHC24	0	0	1.462987755	0	0	0	0	0	0	0	0	1.862216521	0	0	0	0	0	0	3.325204276	FLOWLBX: FACS_pSTING_Low, FITNESS: Fitness_cGAMPlow_High
SRSF10	0	0	0	1.545733131	0	1.644338523	0	0	1.680473231	0	0	0	0	0	0	0	0	0	3.324811754	FLOWLBX: FACS_LC3_High, FITNESS: Fitness_PShigh_Low
YY1	0	0	1.704724833	0	1.653786999	0	0	0	0	0	1.619750633	0	0	0	0	0	0	0	3.324475466	FLOWLBX: FACS_pSTING_High, FITNESS: Fitness_cGAMPlow_High
MIS18BP1	0	0	1.508897061	0	0	0	0	0	0	0	0	0	0	0	0	0	1.815267163	0	3.324164225	FITNESS: Fitness_cGAMPlow_High, OPS: OPS_Perturbed_Unperturbed
USP17L4	0	1.602533156	0	1.676706591	0	1.694200076	0	1.559842716	1.628709746	0	0	0	0	0	0	0	0	0	3.322909822	FLOWLBX: FACS_LC3_High, FITNESS: Fitness_PShigh_Low
APH1A	0	0	0	1.624704071	0	0	0	0	0	1.697977359	0	0	0	0	0	0	0	0	3.32268143	FLOWLBX: FACS_LC3_Low, FITNESS: Fitness_cGAMPlow_Low
ARGLU1	1.502275086	0	0	0	0	0	0	0	0	0	0	0	0	0	0	0	1.818546435	0	3.320821521	FITNESS: Fitness_cGAMPhigh_High, OPS: OPS_Perturbed_Unperturbed
SNX1	0	0	0	0	0	0	0	1.564712364	0	0	0	0	0	0	1.753296895	0	0	0	3.31800926	MASSSPEC: TurboID, FITNESS: FitnessPSlow_Low
SUCO	0	0	0	0	1.589698235	0	0	0	0	0	0	0	0	0	1.727500612	0	0	0	3.317198847	MASSSPEC: TurboID, FITNESS: Fitness_PShigh_High
ITGA2	0	0	0	0	0	1.635402843	0	0	0	1.681671485	0	0	0	0	0	0	0	0	3.317074328	FLOWLBX: FACS_LC3_Low, FITNESS: Fitness_PShigh_Low
GAGE13	1.540888959	0	0	0	1.644287163	0	1.611446523	0	1.67267509	0	0	0	0	0	0	0	0	0	3.316962254	FLOWLBX: FACS_LC3_High, FITNESS: Fitness_PShigh_High
ABCF3	0	0	0	0	0	0	0	0	0	0	0	0	0	1.401847399	0	0	0	1.912331549	3.314178948	FLOWSTING: FACS_STING_Low, OPS: OPS_Unstimulated
TRAPPC9	0	0	1.454223319	0	0	0	0	0	0	1.859948316	0	0	0	0	0	0	0	0	3.314171635	FLOWLBX: FACS_LC3_Low, FITNESS: Fitness_cGAMPlow_High
RRBP1	0	1.60146528	0	0	0	0	0	0	0	0	0	0	0	0	1.711625976	0	0	0	3.313091257	MASSSPEC: TurboID, FITNESS: Fitness_cGAMPhigh_Low
MS4A10	0	0	0	1.61554859	0	0	0	0	0	0	0	1.695560607	0	0	0	0	0	0	3.311109198	FLOWLBX: FACS_pSTING_Low, FITNESS: Fitness_cGAMPlow_Low
VMAC	0	0	0	1.656369669	0	0	0	0	1.653288489	0	0	0	0	0	0	0	0	0	3.309658158	FLOWLBX: FACS_LC3_High, FITNESS: Fitness_cGAMPlow_Low
GOLGA1	0	0	1.583932206	0	0	0	0	0	0	1.725399435	0	1.674507026	0	0	0	0	0	0	3.309331641	FLOWLBX: FACS_LC3_Low, FITNESS: Fitness_cGAMPlow_High
NDUFA4P1	0	0	0	0	0	0	0	0	0	0	1.902165272	0	0	1.4052084	0	0	0	0	3.307373672	FLOWSTING: FACS_STING_Low, FLOWLBX: FACS_pSTING_High
DNAJB1	0	0	0	0	0	0	0	1.651297295	1.655682364	0	0	0	0	0	0	0	0	0	3.306979659	FLOWLBX: FACS_LC3_High, FITNESS: FitnessPSlow_Low
SDHB	0	0	0	0	0	0	0	1.736325178	0	0	0	0	1.569211954	0	0	0	0	0	3.305537132	FLOWSTING: FACS_STING_High, FITNESS: FitnessPSlow_Low
DDX1	1.652179792	0	0	0	0	0	0	0	1.652499134	0	0	0	0	0	0	0	0	0	3.304678926	FLOWLBX: FACS_LC3_High, FITNESS: Fitness_cGAMPhigh_High
ZNG1B	1.543401134	0	0	0	1.560468681	0	0	0	0	1.74403228	0	0	0	0	0	0	0	0	3.30450096	FLOWLBX: FACS_LC3_Low, FITNESS: Fitness_PShigh_High
BAIAP2L1	0	1.602266187	0	0	0	0	0	0	0	0	0	0	0	0	0	0	0	1.700792347	3.303058534	FITNESS: Fitness_cGAMPhigh_Low, OPS: OPS_Unstimulated
AIMP2	0	0	0	0	0	0	0	1.804432897	0	0	0	0	1.498506675	0	0	0	0	0	3.302939572	FLOWSTING: FACS_STING_High, FITNESS: FitnessPSlow_Low
TUBB4B	0	0	1.486985617	0	0	0	0	0	0	0	0	0	0	0	0	0	1.81557947	0	3.302565087	FITNESS: Fitness_cGAMPlow_High, OPS: OPS_Perturbed_Unperturbed
HMGN1P36	0	0	0	0	0	0	1.657195353	0	0	0	1.644516653	0	0	0	0	0	0	0	3.301712006	FLOWLBX: FACS_pSTING_High, FITNESS: Fitness_PSlow_High
TP53RK	0	0	0	0	1.56853199	0	0	0	0	0	0	0	1.732641654	0	0	0	0	0	3.301173644	FLOWSTING: FACS_STING_High, FITNESS: Fitness_PShigh_High
HMGN1P37	0	0	0	0	0	0	1.65455534	0	0	0	1.646567133	0	0	0	0	0	0	0	3.301122473	FLOWLBX: FACS_pSTING_High, FITNESS: Fitness_PSlow_High
CTNNBL1	0	0	0	1.613925786	0	0	0	0	0	0	0	1.687086697	0	0	0	0	0	0	3.301012484	FLOWLBX: FACS_pSTING_Low, FITNESS: Fitness_cGAMPlow_Low
GAGE12J	0	0	0	0	1.637807029	0	1.485084123	0	1.66310181	0	0	0	0	0	0	0	0	0	3.30090884	FLOWLBX: FACS_LC3_High, FITNESS: Fitness_PShigh_High
UBA1	0	0	0	0	0	0	0	0	0	0	1.612394418	0	0	0	1.687814023	0	0	0	3.300208441	MASSSPEC: TurboID, FLOWLBX: FACS_pSTING_High
SUPT5H	0	0	0	0	1.666687089	0	0	0	0	0	1.633340746	0	0	0	0	0	0	0	3.300027835	FLOWLBX: FACS_pSTING_High, FITNESS: Fitness_PShigh_High
VAPA	1.571199851	0	0	0	1.628015047	0	1.405397189	0	0	0	0	0	0	0	1.671939387	0	0	0	3.299954434	MASSSPEC: TurboID, FITNESS: Fitness_PShigh_High
B3GAT3	0	1.768224524	0	0	0	1.796663489	0	1.734608991	0	0	0	0	1.50315285	0	0	0	0	0	3.299816339	FLOWSTING: FACS_STING_High, FITNESS: Fitness_PShigh_Low
MST1	0	0	1.564749586	0	0	0	0	0	0	0	1.733419172	0	0	0	0	0	0	0	3.298168759	FLOWLBX: FACS_pSTING_High, FITNESS: Fitness_cGAMPlow_High
HMGN1P38	0	0	0	0	0	0	1.651942664	0	0	0	1.646048919	0	0	0	0	0	0	0	3.297991583	FLOWLBX: FACS_pSTING_High, FITNESS: Fitness_PSlow_High
TRIR	1.511890816	0	0	0	1.575587389	0	0	0	1.721235676	0	0	0	0	0	0	0	0	0	3.296823065	FLOWLBX: FACS_LC3_High, FITNESS: Fitness_PShigh_High
HROB	0	0	1.532860407	0	0	0	0	0	0	0	1.762557286	0	0	0	0	0	0	0	3.295417693	FLOWLBX: FACS_pSTING_High, FITNESS: Fitness_cGAMPlow_High
PET117	1.586483695	0	1.600109277	0	0	0	0	0	0	0	0	1.694890168	0	0	0	0	0	0	3.294999445	FLOWLBX: FACS_pSTING_Low, FITNESS: Fitness_cGAMPlow_High
USP9X	0	1.638592438	0	1.60213002	0	0	0	0	1.656085137	0	0	0	0	0	0	0	0	0	3.294677576	FLOWLBX: FACS_LC3_High, FITNESS: Fitness_cGAMPhigh_Low
HMGN1P4	0	0	0	0	0	0	1.646798196	0	0	0	1.647615022	0	0	0	0	0	0	0	3.294413218	FLOWLBX: FACS_pSTING_High, FITNESS: Fitness_PSlow_High
HMGN1P3	0	0	0	0	0	0	1.649357043	0	0	0	1.645023723	0	0	0	0	0	0	0	3.294380766	FLOWLBX: FACS_pSTING_High, FITNESS: Fitness_PSlow_High
KANSL2	0	0	0	0	0	0	1.458605563	0	0	0	0	0	0	0	0	0	1.835124429	0	3.293729992	FITNESS: Fitness_PSlow_High, OPS: OPS_Perturbed_Unperturbed
GOLGA6L3	0	0	0	1.711192851	0	0	0	0	1.582416931	0	0	0	0	0	0	0	0	0	3.293609781	FLOWLBX: FACS_LC3_High, FITNESS: Fitness_cGAMPlow_Low
RDH11	0	0	0	1.604438519	0	0	0	0	0	0	0	0	0	0	1.688806188	0	0	0	3.293244707	MASSSPEC: TurboID, FITNESS: Fitness_cGAMPlow_Low
FAM86DP	0	0	1.617231351	0	0	0	1.468129537	0	1.67584268	0	0	0	0	0	0	0	0	0	3.293074031	FLOWLBX: FACS_LC3_High, FITNESS: Fitness_cGAMPlow_High
TPTE2P5	0	0	1.539031438	0	0	0	0	0	0	0	0	1.752871481	0	0	0	0	0	0	3.291902919	FLOWLBX: FACS_pSTING_Low, FITNESS: Fitness_cGAMPlow_High
DPY30	0	0	0	1.635621042	0	0	0	0	0	0	1.655998483	0	0	0	0	0	0	0	3.291619524	FLOWLBX: FACS_pSTING_High, FITNESS: Fitness_cGAMPlow_Low
HMGN1P29	0	0	0	0	0	0	1.644265846	0	0	0	1.647089152	0	0	0	0	0	0	0	3.291354997	FLOWLBX: FACS_pSTING_High, FITNESS: Fitness_PSlow_High
SELENOT	0	0	0	0	1.610865748	0	0	0	0	0	0	0	1.679262468	0	0	0	0	0	3.290128216	FLOWSTING: FACS_STING_High, FITNESS: Fitness_PShigh_High
MECR	1.776207391	0	0	0	1.690386105	0	0	0	0	0	0	0	1.51202285	0	0	0	0	0	3.288230242	FLOWSTING: FACS_STING_High, FITNESS: Fitness_cGAMPhigh_High
PPT2	0	0	0	0	0	0	0	0	0	0	0	1.679247825	1.608423127	0	0	0	0	0	3.287670952	FLOWSTING: FACS_STING_High, FLOWLBX: FACS_pSTING_Low
HMGN1P21	0	0	0	0	0	0	1.641759718	0	0	0	1.645534464	0	0	0	0	0	0	0	3.287294182	FLOWLBX: FACS_pSTING_High, FITNESS: Fitness_PSlow_High
RAB21	0	1.697055827	0	0	0	1.707998905	0	0	1.578448194	0	0	0	0	0	0	0	0	0	3.286447099	FLOWLBX: FACS_LC3_High, FITNESS: Fitness_PShigh_Low
DHX8	0	0	0	0	0	0	0	0	0	1.883294676	0	1.6756452	0	1.402246162	0	0	0	0	3.285540838	FLOWSTING: FACS_STING_Low, FLOWLBX: FACS_LC3_Low
ZFP91	1.53578696	0	0	0	0	0	0	0	0	0	0	1.749074661	0	0	0	0	0	0	3.28486162	FLOWLBX: FACS_pSTING_Low, FITNESS: Fitness_cGAMPhigh_High
DLGAP5	0	1.632709494	0	0	0	0	0	0	0	0	0	0	1.651907355	0	0	0	0	0	3.284616848	FLOWSTING: FACS_STING_High, FITNESS: Fitness_cGAMPhigh_Low
NUP205	0	1.645289523	0	1.544508673	0	1.687144397	0	1.741563177	0	0	0	0	1.542869563	0	0	0	0	0	3.28443274	FLOWSTING: FACS_STING_High, FITNESS: FitnessPSlow_Low
PHF8	0	1.645557825	0	0	0	1.698001089	0	0	0	0	0	0	1.585758086	0	0	0	0	0	3.283759175	FLOWSTING: FACS_STING_High, FITNESS: Fitness_PShigh_Low
FAM86EP	0	0	1.608131349	0	0	0	1.468818907	0	1.675386483	0	0	0	0	0	0	0	0	0	3.283517832	FLOWLBX: FACS_LC3_High, FITNESS: Fitness_cGAMPlow_High
CCDC24	0	0	0	0	0	0	0	0	0	0	0	1.7256453	1.556306066	0	0	0	0	0	3.281951366	FLOWSTING: FACS_STING_High, FLOWLBX: FACS_pSTING_Low
GOLGA4	0	0	1.530031598	0	0	0	0	0	0	0	0	0	0	0	1.751312566	0	0	0	3.281344164	MASSSPEC: TurboID, FITNESS: Fitness_cGAMPlow_High
KLK2	0	0	0	0	1.637129142	0	0	0	0	0	1.643513344	0	0	0	0	0	0	0	3.280642486	FLOWLBX: FACS_pSTING_High, FITNESS: Fitness_PShigh_High
OS9	0	0	1.596459971	0	0	0	0	0	1.683790029	0	0	0	0	0	0	0	0	0	3.28025	FLOWLBX: FACS_LC3_High, FITNESS: Fitness_cGAMPlow_High
NOLC1	0	0	0	0	1.562820479	0	0	0	0	0	0	1.716205589	0	0	0	0	0	0	3.279026068	FLOWLBX: FACS_pSTING_Low, FITNESS: Fitness_PShigh_High
H2BC11	0	1.705905149	0	0	0	1.675156295	0	0	1.570609505	0	0	0	0	0	0	0	0	0	3.276514654	FLOWLBX: FACS_LC3_High, FITNESS: Fitness_cGAMPhigh_Low
FANCD2	0	0	0	0	0	0	0	1.685479131	0	0	1.590194586	0	0	0	0	0	0	0	3.275673717	FLOWLBX: FACS_pSTING_High, FITNESS: FitnessPSlow_Low
TJAP1	0	0	0	0	0	1.650416747	0	0	0	0	1.623738362	0	0	0	0	0	0	0	3.27415511	FLOWLBX: FACS_pSTING_High, FITNESS: Fitness_PShigh_Low
USP17L2	0	0	0	1.606381029	0	1.676599321	0	0	1.597392709	0	0	0	0	0	0	0	0	0	3.27399203	FLOWLBX: FACS_LC3_High, FITNESS: Fitness_PShigh_Low
H2BC15	0	1.627365621	0	0	0	1.689724377	0	0	0	0	1.584138533	0	0	0	0	0	0	0	3.27386291	FLOWLBX: FACS_pSTING_High, FITNESS: Fitness_PShigh_Low
H2BC27P	0	1.649319107	0	0	0	1.588592625	0	0	1.624504611	0	0	0	0	0	0	0	0	0	3.273823718	FLOWLBX: FACS_LC3_High, FITNESS: Fitness_cGAMPhigh_Low
ERCC1	0	0	0	0	1.683847817	0	0	0	1.588346893	0	0	0	0	0	0	0	0	0	3.272194709	FLOWLBX: FACS_LC3_High, FITNESS: Fitness_PShigh_High
C14orf39	0	1.593189355	0	0	0	0	0	0	1.678605952	0	0	0	0	0	0	0	0	0	3.271795306	FLOWLBX: FACS_LC3_High, FITNESS: Fitness_cGAMPhigh_Low
CFAP20	1.565957619	0	0	1.530450928	0	0	0	0	1.623870704	0	0	1.705738777	0	0	0	0	0	0	3.271696396	FLOWLBX: FACS_pSTING_Low, FITNESS: Fitness_cGAMPhigh_High
KDM3A	0	0	1.486568263	0	0	0	0	0	0	1.78387374	0	0	0	0	0	0	0	0	3.270442003	FLOWLBX: FACS_LC3_Low, FITNESS: Fitness_cGAMPlow_High
RPL22P8	0	0	0	0	0	0	0	1.606946911	0	0	0	0	1.662996102	0	0	0	0	0	3.269943013	FLOWSTING: FACS_STING_High, FITNESS: FitnessPSlow_Low
CYB5R4	0	1.614280297	0	0	0	0	0	0	0	0	1.655408891	0	0	0	0	0	0	0	3.269689188	FLOWLBX: FACS_pSTING_High, FITNESS: Fitness_cGAMPhigh_Low
SUMO2	0	0	0	0	0	0	0	0	1.613603281	0	0	0	0	0	1.656064752	0	0	0	3.269668033	MASSSPEC: TurboID, FLOWLBX: FACS_LC3_High
TTF2	0	0	0	0	0	0	1.418576429	0	0	0	0	0	0	0	0	0	0	1.848886901	3.26746333	FITNESS: Fitness_PSlow_High, OPS: OPS_Unstimulated
HHLA2	0	1.602800126	0	0	0	0	0	0	0	0	1.664109795	0	0	0	0	0	0	0	3.266909921	FLOWLBX: FACS_pSTING_High, FITNESS: Fitness_cGAMPhigh_Low
NKPD1	0	0	0	1.576797406	0	0	0	0	0	0	1.688354222	0	0	0	0	0	0	0	3.265151629	FLOWLBX: FACS_pSTING_High, FITNESS: Fitness_cGAMPlow_Low
SOX1	0	0	0	1.689714092	0	0	0	0	1.574142073	0	0	0	0	0	0	0	0	0	3.263856165	FLOWLBX: FACS_LC3_High, FITNESS: Fitness_cGAMPlow_Low
PBRM1	1.512711916	0	0	0	1.593393965	0	0	0	1.668252849	0	0	0	0	0	0	0	0	0	3.261646813	FLOWLBX: FACS_LC3_High, FITNESS: Fitness_PShigh_High
IKBKG	0	0	0	0	0	1.598954776	0	0	0	0	0	0	0	0	1.66201774	0	0	0	3.260972516	MASSSPEC: TurboID, FITNESS: Fitness_PShigh_Low
HERC5	0	0	0	0	1.621285649	0	0	0	0	0	1.639638333	0	0	0	0	0	0	0	3.260923981	FLOWLBX: FACS_pSTING_High, FITNESS: Fitness_PShigh_High
ZPR1	0	0	0	0	0	0	0	1.575852349	0	0	0	1.684801674	0	0	0	0	0	0	3.260654023	FLOWLBX: FACS_pSTING_Low, FITNESS: FitnessPSlow_Low
NKAPD1	0	0	1.465909234	0	0	0	0	0	0	0	0	1.793976269	0	0	0	0	0	0	3.259885503	FLOWLBX: FACS_pSTING_Low, FITNESS: Fitness_cGAMPlow_High
IGFLR1	0	0	0	0	1.646703467	0	0	0	0	0	1.6130331	0	0	0	0	0	0	0	3.259736567	FLOWLBX: FACS_pSTING_High, FITNESS: Fitness_PShigh_High
ROBO2	0	0	0	0	0	0	0	0	0	0	1.856039483	0	0	1.403285794	0	0	0	0	3.259325277	FLOWSTING: FACS_STING_Low, FLOWLBX: FACS_pSTING_High
POLR2J3	0	0	0	1.531625393	0	0	0	0	0	1.726324575	0	0	0	0	0	0	0	0	3.257949968	FLOWLBX: FACS_LC3_Low, FITNESS: Fitness_cGAMPlow_Low
POLR2J	0	0	0	1.53133142	0	0	0	0	0	1.7258613	0	0	0	0	0	0	0	0	3.25719272	FLOWLBX: FACS_LC3_Low, FITNESS: Fitness_cGAMPlow_Low
CIP2A	0	0	0	1.628135257	0	0	0	0	1.62903939	0	0	0	0	0	0	0	0	0	3.257174647	FLOWLBX: FACS_LC3_High, FITNESS: Fitness_cGAMPlow_Low
CRIP3	0	1.660162127	0	1.657864226	0	1.685677921	0	0	0	0	1.570251067	0	0	0	0	0	0	0	3.255928988	FLOWLBX: FACS_pSTING_High, FITNESS: Fitness_PShigh_Low
RAB3IL1	0	0	1.499506258	0	0	0	0	0	0	1.753742805	0	0	0	0	0	0	0	0	3.253249063	FLOWLBX: FACS_LC3_Low, FITNESS: Fitness_cGAMPlow_High
DNAJB6	0	1.597727745	0	0	0	1.618250081	0	0	0	0	0	0	0	0	0	0	0	1.634523262	3.252773343	FITNESS: Fitness_PShigh_Low, OPS: OPS_Unstimulated
BROX	0	0	0	0	0	1.633258571	0	0	1.61892115	0	0	0	0	0	0	0	0	0	3.252179721	FLOWLBX: FACS_LC3_High, FITNESS: Fitness_PShigh_Low
NBR2	0	0	0	0	0	0	1.526563827	0	0	0	0	1.725148993	0	0	0	0	0	0	3.25171282	FLOWLBX: FACS_pSTING_Low, FITNESS: Fitness_PSlow_High
ZFP69	0	0	0	0	0	0	0	1.54032873	0	1.710468465	0	0	0	0	0	0	0	0	3.250797195	FLOWLBX: FACS_LC3_Low, FITNESS: FitnessPSlow_Low
GOLGA6L17P	0	0	0	1.663954359	0	0	0	0	1.586391591	0	0	0	0	0	0	0	0	0	3.25034595	FLOWLBX: FACS_LC3_High, FITNESS: Fitness_cGAMPlow_Low
NUDT19	1.543864083	0	0	0	1.591378109	0	1.413356026	0	0	0	1.658404149	0	0	0	0	0	0	0	3.249782259	FLOWLBX: FACS_pSTING_High, FITNESS: Fitness_PShigh_High
GOLGA6L5P	0	0	0	1.663439855	0	0	0	0	1.586177261	0	0	0	0	0	0	0	0	0	3.249617117	FLOWLBX: FACS_LC3_High, FITNESS: Fitness_cGAMPlow_Low
FOSL1	0	0	0	0	0	0	0	0	0	0	0	1.844532277	0	1.403193224	0	0	0	0	3.247725501	FLOWSTING: FACS_STING_Low, FLOWLBX: FACS_pSTING_Low
OR1E1	0	0	0	0	0	1.615034147	0	0	0	0	0	0	0	0	0	0	0	1.632000347	3.247034494	FITNESS: Fitness_PShigh_Low, OPS: OPS_Unstimulated
RPS26P35	0	0	0	0	0	0	0	1.608890548	1.636872856	0	0	0	0	0	0	0	0	0	3.245763405	FLOWLBX: FACS_LC3_High, FITNESS: FitnessPSlow_Low
RPS26P2	0	0	0	0	0	0	0	1.608237501	1.637224633	0	0	0	0	0	0	0	0	0	3.245462134	FLOWLBX: FACS_LC3_High, FITNESS: FitnessPSlow_Low
RPL24	0	0	0	0	0	0	0	0	1.673123936	0	0	0	1.572172894	0	0	0	0	0	3.24529683	FLOWSTING: FACS_STING_High, FLOWLBX: FACS_LC3_High
NSD1	0	0	0	0	1.635436696	0	0	0	0	0	1.608370152	0	0	0	0	0	0	0	3.243806848	FLOWLBX: FACS_pSTING_High, FITNESS: Fitness_PShigh_High
LINC02868	0	0	0	0	0	0	0	0	0	1.683811734	0	0	1.559585554	0	0	0	0	0	3.243397288	FLOWSTING: FACS_STING_High, FLOWLBX: FACS_LC3_Low
CTDSPL2	0	0	0	0	1.660242302	0	0	0	1.581404509	0	0	0	0	0	0	0	0	0	3.241646811	FLOWLBX: FACS_LC3_High, FITNESS: Fitness_PShigh_High
ADAMTS14	0	0	0	0	0	0	0	0	0	0	0	1.837845721	0	1.403492296	0	0	0	0	3.241338016	FLOWSTING: FACS_STING_Low, FLOWLBX: FACS_pSTING_Low
ISCA2	0	0	0	0	0	0	0	0	0	0	0	0	0	1.405130072	0	0	1.834967114	0	3.240097186	FLOWSTING: FACS_STING_Low, OPS: OPS_Perturbed_Unperturbed
LOC645181	0	0	0	0	0	0	0	0	0	1.834414936	0	0	0	1.40446072	0	0	0	0	3.238875656	FLOWSTING: FACS_STING_Low, FLOWLBX: FACS_LC3_Low
VSTM5	0	0	1.519968448	0	0	0	0	0	0	1.718193585	0	1.678504036	0	0	0	0	0	0	3.238162033	FLOWLBX: FACS_LC3_Low, FITNESS: Fitness_cGAMPlow_High
IVNS1ABP	0	0	0	0	0	0	0	1.574662368	1.662259458	0	0	0	0	0	0	0	0	0	3.236921826	FLOWLBX: FACS_LC3_High, FITNESS: FitnessPSlow_Low
CCDC168	0	0	1.492202545	0	0	0	0	0	0	0	1.744355063	0	0	0	0	0	0	0	3.236557608	FLOWLBX: FACS_pSTING_High, FITNESS: Fitness_cGAMPlow_High
RIMBP3	0	0	0	0	0	0	0	0	0	0	0	1.730233344	1.50589832	0	0	0	0	0	3.236131664	FLOWSTING: FACS_STING_High, FLOWLBX: FACS_pSTING_Low
LOC105376749	0	0	0	0	0	0	0	1.525910139	0	0	0	1.709758662	0	0	0	0	0	0	3.235668801	FLOWLBX: FACS_pSTING_Low, FITNESS: FitnessPSlow_Low
FAM168A	0	0	0	0	0	0	0	0	0	1.831681842	0	1.674958653	0	1.403243069	0	0	0	0	3.234924911	FLOWSTING: FACS_STING_Low, FLOWLBX: FACS_LC3_Low
NECTIN2	1.555009398	0	0	0	0	0	0	0	0	0	0	0	0	0	1.679876705	0	0	0	3.234886103	MASSSPEC: TurboID, FITNESS: Fitness_cGAMPhigh_High
DPH2	0	0	0	0	0	0	0	0	0	0	0	0	0	1.404546169	0	0	1.830263921	0	3.23481009	FLOWSTING: FACS_STING_Low, OPS: OPS_Perturbed_Unperturbed
LENG8	0	0	0	0	1.629025463	0	0	0	1.604766156	0	0	0	0	0	0	0	0	0	3.233791619	FLOWLBX: FACS_LC3_High, FITNESS: Fitness_PShigh_High
GOLGA8O	1.598155562	0	0	0	1.615906791	0	1.497087414	0	1.617716904	0	0	0	0	0	0	0	0	0	3.233623694	FLOWLBX: FACS_LC3_High, FITNESS: Fitness_PShigh_High
MBOAT7	1.547408202	0	0	0	0	0	0	0	0	0	0	1.68396964	0	0	0	0	0	0	3.231377842	FLOWLBX: FACS_pSTING_Low, FITNESS: Fitness_cGAMPhigh_High
KRTAP11-1	1.631823068	0	0	0	0	0	0	0	0	0	1.59924574	0	0	0	0	0	0	0	3.231068808	FLOWLBX: FACS_pSTING_High, FITNESS: Fitness_cGAMPhigh_High
RAF1	0	0	0	0	0	0	0	1.609548825	0	0	1.620815624	0	0	0	0	0	0	0	3.23036445	FLOWLBX: FACS_pSTING_High, FITNESS: FitnessPSlow_Low
RPS18	1.542252394	0	0	0	0	0	1.424562438	0	0	0	0	1.68650626	0	0	0	0	0	0	3.228758654	FLOWLBX: FACS_pSTING_Low, FITNESS: Fitness_cGAMPhigh_High
CDCA3	0	0	0	0	0	0	0	0	0	0	1.656592747	0	1.569993865	0	0	0	0	0	3.226586612	FLOWSTING: FACS_STING_High, FLOWLBX: FACS_pSTING_High
NT5DC1	0	1.675565317	0	0	0	0	0	0	0	0	0	0	1.550724155	0	0	0	0	0	3.226289472	FLOWSTING: FACS_STING_High, FITNESS: Fitness_cGAMPhigh_Low
SKIDA1	0	0	0	0	0	0	1.409804164	0	0	1.816111397	0	0	0	0	0	0	0	0	3.225915562	FLOWLBX: FACS_LC3_Low, FITNESS: Fitness_PSlow_High
LRRC37B	0	0	0	1.550057128	0	0	0	0	0	0	0	1.675415128	0	0	0	0	0	0	3.225472256	FLOWLBX: FACS_pSTING_Low, FITNESS: Fitness_cGAMPlow_Low
DHX9	0	0	0	0	0	1.602885261	0	1.644481751	1.580207556	0	0	0	0	0	0	0	0	0	3.224689307	FLOWLBX: FACS_LC3_High, FITNESS: FitnessPSlow_Low
SRF	0	1.59746078	0	0	0	0	0	0	0	0	1.626791108	0	0	0	0	0	0	0	3.224251888	FLOWLBX: FACS_pSTING_High, FITNESS: Fitness_cGAMPhigh_Low
NUP37	0	0	0	0	0	1.651489642	0	0	1.572528726	0	0	0	0	0	0	0	0	0	3.224018368	FLOWLBX: FACS_LC3_High, FITNESS: Fitness_PShigh_Low
BANF1P2	0	0	0	0	0	0	1.411749722	0	0	0	0	1.81122282	0	0	0	0	0	0	3.222972542	FLOWLBX: FACS_pSTING_Low, FITNESS: Fitness_PSlow_High
CLRN3	0	0	0	0	0	0	0	0	0	0	0	0	1.529763952	0	0	0	0	1.692068794	3.221832745	FLOWSTING: FACS_STING_High, OPS: OPS_Unstimulated
SLC17A8	0	0	0	0	0	0	0	1.64638881	1.575239686	0	0	0	0	0	0	0	0	0	3.221628496	FLOWLBX: FACS_LC3_High, FITNESS: FitnessPSlow_Low
DR1	0	0	0	1.634726119	0	0	0	0	1.586606501	0	0	0	0	0	0	0	0	0	3.22133262	FLOWLBX: FACS_LC3_High, FITNESS: Fitness_cGAMPlow_Low
TREX1	0	0	0	0	0	1.672994993	0	0	0	0	0	0	1.547532933	0	0	0	0	0	3.220527926	FLOWSTING: FACS_STING_High, FITNESS: Fitness_PShigh_Low
GRSF1	1.515796648	0	0	0	0	0	0	0	0	0	1.70441357	0	0	0	0	0	0	0	3.220210218	FLOWLBX: FACS_pSTING_High, FITNESS: Fitness_cGAMPhigh_High
KIF9	0	0	0	0	0	0	0	0	1.631372061	0	0	0	1.588417394	0	0	0	0	0	3.219789454	FLOWSTING: FACS_STING_High, FLOWLBX: FACS_LC3_High
OGT	0	0	0	1.625129887	0	0	0	0	0	0	1.593721919	0	0	0	0	0	0	0	3.218851806	FLOWLBX: FACS_pSTING_High, FITNESS: Fitness_cGAMPlow_Low
CFAP298-TCP10L	1.540663204	0	0	0	0	0	0	0	0	0	0	1.678014755	0	0	0	0	0	0	3.218677959	FLOWLBX: FACS_pSTING_Low, FITNESS: Fitness_cGAMPhigh_High
SLC5A5	0	0	0	1.547887533	0	0	0	0	0	0	1.670258765	0	0	0	0	0	0	0	3.218146298	FLOWLBX: FACS_pSTING_High, FITNESS: Fitness_cGAMPlow_Low
ATG4D	0	0	1.490324451	0	0	0	0	0	1.725924036	0	0	0	0	0	0	0	0	0	3.216248487	FLOWLBX: FACS_LC3_High, FITNESS: Fitness_cGAMPlow_High
CRISP2	0	1.644216705	0	0	0	0	0	0	0	0	1.571798524	0	0	0	0	0	0	0	3.216015229	FLOWLBX: FACS_pSTING_High, FITNESS: Fitness_cGAMPhigh_Low
POU2F2	1.561842185	0	0	0	1.609857647	0	0	0	1.605296329	0	0	0	0	0	0	0	0	0	3.215153976	FLOWLBX: FACS_LC3_High, FITNESS: Fitness_PShigh_High
GIN1	0	0	0	1.60289683	0	0	0	0	1.61160421	0	0	0	0	0	0	0	0	0	3.21450104	FLOWLBX: FACS_LC3_High, FITNESS: Fitness_cGAMPlow_Low
GOLGA7	0	1.64636299	0	0	0	0	0	0	0	0	1.567400502	0	0	0	0	0	0	0	3.213763491	FLOWLBX: FACS_pSTING_High, FITNESS: Fitness_cGAMPhigh_Low
GPR180	0	0	0	0	0	0	0	1.576660348	0	0	1.636868185	0	0	0	0	0	0	0	3.213528533	FLOWLBX: FACS_pSTING_High, FITNESS: FitnessPSlow_Low
DYNLT4	0	0	1.494497995	0	0	0	0	0	0	1.716009195	0	0	0	0	0	0	0	0	3.210507189	FLOWLBX: FACS_LC3_Low, FITNESS: Fitness_cGAMPlow_High
GOLGA6L4	0	0	0	1.586960952	0	0	0	0	1.62324022	0	0	0	0	0	0	0	0	0	3.210201173	FLOWLBX: FACS_LC3_High, FITNESS: Fitness_cGAMPlow_Low
PLEKHA3P1	0	0	0	0	0	0	0	0	0	0	0	1.806513304	0	1.4035279	0	0	0	0	3.210041204	FLOWSTING: FACS_STING_Low, FLOWLBX: FACS_pSTING_Low
CYP2A13	1.574264204	0	0	0	1.615234585	0	0	0	0	0	1.592956602	0	0	0	0	0	0	0	3.208191187	FLOWLBX: FACS_pSTING_High, FITNESS: Fitness_PShigh_High
AOX1	0	0	0	0	0	0	0	1.593481438	1.614471693	0	1.595790323	0	0	0	0	0	0	0	3.20795313	FLOWLBX: FACS_LC3_High, FITNESS: FitnessPSlow_Low
PDXK	1.802156791	0	0	0	1.596417767	0	0	0	0	0	0	0	0	1.404966294	0	0	0	0	3.207123085	FLOWSTING: FACS_STING_Low, FITNESS: Fitness_cGAMPhigh_High
ARAF	0	0	0	0	0	0	0	1.61021238	0	0	1.594750968	0	0	0	0	0	0	0	3.204963348	FLOWLBX: FACS_pSTING_High, FITNESS: FitnessPSlow_Low
PLEKHG6	1.539316903	0	0	0	1.562484508	0	0	0	1.641885466	0	0	0	0	0	0	0	0	0	3.204369974	FLOWLBX: FACS_LC3_High, FITNESS: Fitness_PShigh_High
ATP8B2	0	0	1.497836834	0	1.584658633	0	0	0	0	0	0	0	0	0	0	0	0	1.618745906	3.20340454	FITNESS: Fitness_PShigh_High, OPS: OPS_Unstimulated
USB1	0	0	0	0	0	0	0	0	1.681414481	0	0	0	1.521315407	0	0	0	0	0	3.202729889	FLOWSTING: FACS_STING_High, FLOWLBX: FACS_LC3_High
ZNHIT3	0	0	0	0	1.633071649	0	0	0	0	0	1.569590666	0	0	0	0	0	0	0	3.202662314	FLOWLBX: FACS_pSTING_High, FITNESS: Fitness_PShigh_High
RNF138	0	0	0	0	0	0	0	1.532340075	1.67000739	0	0	0	0	0	0	0	0	0	3.202347466	FLOWLBX: FACS_LC3_High, FITNESS: FitnessPSlow_Low
LIAS	0	0	0	0	0	0	0	0	1.638285695	0	0	0	1.56363982	0	0	0	0	0	3.201925515	FLOWSTING: FACS_STING_High, FLOWLBX: FACS_LC3_High
GMPS	0	0	1.528691868	0	0	0	0	0	0	0	0	0	1.672405948	0	0	0	0	0	3.201097816	FLOWSTING: FACS_STING_High, FITNESS: Fitness_cGAMPlow_High
MED13	0	0	0	0	0	0	0	0	0	0	1.796550869	0	0	1.403798489	0	0	0	0	3.200349358	FLOWSTING: FACS_STING_Low, FLOWLBX: FACS_pSTING_High
H2BC13	0	1.621756842	0	0	0	0	0	0	1.578255343	0	0	0	0	0	0	0	0	0	3.200012185	FLOWLBX: FACS_LC3_High, FITNESS: Fitness_cGAMPhigh_Low
KLF12	0	0	0	0	0	1.62503942	0	0	0	0	1.573355758	0	0	0	0	0	0	0	3.198395178	FLOWLBX: FACS_pSTING_High, FITNESS: Fitness_PShigh_Low
BABAM1	0	0	0	1.629436717	0	0	0	0	0	0	1.567182379	0	0	0	0	0	0	0	3.196619096	FLOWLBX: FACS_pSTING_High, FITNESS: Fitness_cGAMPlow_Low
GNG5	0	0	1.49408064	0	0	0	0	0	0	1.702302165	0	0	0	0	0	0	0	0	3.196382805	FLOWLBX: FACS_LC3_Low, FITNESS: Fitness_cGAMPlow_High
OR51L1	0	0	0	0	0	0	0	0	0	0	0	1.791409524	0	1.404952053	0	0	0	0	3.196361577	FLOWSTING: FACS_STING_Low, FLOWLBX: FACS_pSTING_Low
SETDB2	0	0	1.504931944	0	0	0	0	0	0	0	0	1.691328027	0	0	0	0	0	0	3.196259971	FLOWLBX: FACS_pSTING_Low, FITNESS: Fitness_cGAMPlow_High
RPRD2	0	0	0	0	1.550053575	0	0	0	1.644463931	0	0	0	0	0	0	0	0	0	3.194517506	FLOWLBX: FACS_LC3_High, FITNESS: Fitness_PShigh_High
MRM2	1.548621853	0	0	0	0	0	0	0	1.645584035	0	0	0	0	0	0	0	0	0	3.194205888	FLOWLBX: FACS_LC3_High, FITNESS: Fitness_cGAMPhigh_High
KRTAP5-4	0	0	0	0	0	0	1.458021951	0	0	0	0	1.736148759	0	0	0	0	0	0	3.194170711	FLOWLBX: FACS_pSTING_Low, FITNESS: Fitness_PSlow_High
C19orf54	1.551614477	0	0	0	0	0	0	0	0	0	1.640111046	0	0	0	0	0	0	0	3.191725523	FLOWLBX: FACS_pSTING_High, FITNESS: Fitness_cGAMPhigh_High
MAP2K4	0	0	0	0	0	0	0	0	0	0	0	1.788883564	0	1.402666287	0	0	0	0	3.191549851	FLOWSTING: FACS_STING_Low, FLOWLBX: FACS_pSTING_Low
LARP7	1.550854828	0	1.593031313	0	0	0	0	0	0	0	1.597902016	0	0	0	0	0	0	0	3.190933329	FLOWLBX: FACS_pSTING_High, FITNESS: Fitness_cGAMPlow_High
PIM2	0	0	0	0	0	0	0	0	0	0	0	0	1.565749001	0	0	0	0	1.624643809	3.19039281	FLOWSTING: FACS_STING_High, OPS: OPS_Unstimulated
RAB5IF	1.635273101	0	0	0	0	0	0	0	0	0	0	0	1.554578516	0	0	0	0	0	3.189851617	FLOWSTING: FACS_STING_High, FITNESS: Fitness_cGAMPhigh_High
SUGT1	0	1.611076401	0	0	0	1.607173078	0	0	0	0	1.576503088	0	0	0	0	0	0	0	3.187579489	FLOWLBX: FACS_pSTING_High, FITNESS: Fitness_cGAMPhigh_Low
AP3S2	0	0	0	0	0	0	0	1.536165786	0	0	0	0	1.649370156	0	0	0	0	0	3.185535941	FLOWSTING: FACS_STING_High, FITNESS: FitnessPSlow_Low
AQP10	0	1.617484361	0	0	0	0	0	0	0	0	1.566964411	0	0	0	0	0	0	0	3.184448772	FLOWLBX: FACS_pSTING_High, FITNESS: Fitness_cGAMPhigh_Low
TTI2	0	0	0	0	0	0	1.40520622	0	0	1.779188757	0	0	0	0	0	0	0	0	3.184394978	FLOWLBX: FACS_LC3_Low, FITNESS: Fitness_PSlow_High
RGS19	0	0	0	0	1.581634882	0	0	0	0	0	1.600061391	0	0	0	0	0	0	0	3.181696272	FLOWLBX: FACS_pSTING_High, FITNESS: Fitness_PShigh_High
FCF1P7	0	0	0	1.548815469	0	0	0	1.561908003	1.618317397	0	0	0	0	0	0	0	0	0	3.1802254	FLOWLBX: FACS_LC3_High, FITNESS: FitnessPSlow_Low
POT1	0	0	0	0	1.53359099	0	1.457444383	0	1.577298879	0	1.642524192	0	0	0	0	0	0	0	3.176115182	FLOWLBX: FACS_pSTING_High, FITNESS: Fitness_PShigh_High
RBBP6	0	0	0	0	1.638825001	0	0	0	0	0	0	0	1.535468284	0	0	0	0	0	3.174293285	FLOWSTING: FACS_STING_High, FITNESS: Fitness_PShigh_High
DBR1	0	0	0	0	0	0	0	0	1.632725	0	0	0	1.540965054	0	0	0	0	0	3.173690054	FLOWSTING: FACS_STING_High, FLOWLBX: FACS_LC3_High
ITSN2	0	0	0	0	0	0	0	0	0	0	0	0	0	1.40427558	1.769215285	0	0	0	3.173490865	MASSSPEC: TurboID, FLOWSTING: FACS_STING_Low
PRODH2	1.566289252	0	0	0	0	0	0	0	1.606904183	0	0	0	0	0	0	0	0	0	3.173193435	FLOWLBX: FACS_LC3_High, FITNESS: Fitness_cGAMPhigh_High
SGF29	1.534265714	0	0	0	0	0	0	0	0	0	1.638702505	0	0	0	0	0	0	0	3.17296822	FLOWLBX: FACS_pSTING_High, FITNESS: Fitness_cGAMPhigh_High
OR4F1P	0	0	0	0	0	0	0	0	0	0	1.6608883	0	1.511600468	0	0	0	0	0	3.172488767	FLOWSTING: FACS_STING_High, FLOWLBX: FACS_pSTING_High
LOC100505728	0	0	0	0	0	1.612890207	0	1.64832777	0	0	0	0	1.523849837	0	0	0	0	0	3.172177608	FLOWSTING: FACS_STING_High, FITNESS: FitnessPSlow_Low
ETV1	0	1.611877362	0	0	0	0	0	0	0	0	0	0	1.558485115	0	0	0	0	0	3.170362477	FLOWSTING: FACS_STING_High, FITNESS: Fitness_cGAMPhigh_Low
FBXO3	0	0	0	0	0	0	0	0	0	1.768369898	0	0	0	1.401989815	0	0	0	0	3.170359713	FLOWSTING: FACS_STING_Low, FLOWLBX: FACS_LC3_Low
FUT4	0	0	1.473421608	0	0	0	0	0	0	0	0	1.695898521	0	0	0	0	0	0	3.169320129	FLOWLBX: FACS_pSTING_Low, FITNESS: Fitness_cGAMPlow_High
GATB	0	0	0	0	0	0	0	1.638050168	0	0	0	0	1.529975189	0	0	0	0	0	3.168025357	FLOWSTING: FACS_STING_High, FITNESS: FitnessPSlow_Low
CT45A10	0	0	0	0	0	0	0	0	0	0	1.618701639	0	1.548382683	0	0	0	0	0	3.167084321	FLOWSTING: FACS_STING_High, FLOWLBX: FACS_pSTING_High
FKBP2	0	0	0	0	0	0	0	0	0	1.761758047	0	0	0	1.403677436	0	0	0	0	3.165435483	FLOWSTING: FACS_STING_Low, FLOWLBX: FACS_LC3_Low
CCDC97	0	0	0	0	1.592722012	0	0	0	0	0	1.572020368	0	0	0	0	0	0	0	3.16474238	FLOWLBX: FACS_pSTING_High, FITNESS: Fitness_PShigh_High
RARB	0	0	0	0	0	0	1.761691727	0	0	0	0	0	0	1.402680529	0	0	0	0	3.164372255	FLOWSTING: FACS_STING_Low, FITNESS: Fitness_PSlow_High
PLEKHB1	0	1.605202868	0	0	0	0	0	0	0	0	0	0	1.558704538	0	0	0	0	0	3.163907406	FLOWSTING: FACS_STING_High, FITNESS: Fitness_cGAMPhigh_Low
GAGE12G	1.549358926	0	0	0	1.594401896	0	1.503199548	0	1.568746602	0	0	0	0	0	0	0	0	0	3.163148498	FLOWLBX: FACS_LC3_High, FITNESS: Fitness_PShigh_High
CHAT	0	0	0	0	0	0	1.456872796	0	0	0	0	0	0	0	0	0	0	1.706198229	3.163071025	FITNESS: Fitness_PSlow_High, OPS: OPS_Unstimulated
GAGE12B	1.549606179	0	0	0	1.594065919	0	1.505323238	0	1.568913673	0	0	0	0	0	0	0	0	0	3.162979592	FLOWLBX: FACS_LC3_High, FITNESS: Fitness_PShigh_High
GAGE12F	1.549854239	0	0	0	1.593729942	0	1.504255867	0	1.569081198	0	0	0	0	0	0	0	0	0	3.162811139	FLOWLBX: FACS_LC3_High, FITNESS: Fitness_PShigh_High
FNTB	0	0	0	1.571364627	0	1.607530397	0	0	0	0	0	0	1.553933422	0	0	0	0	0	3.161463819	FLOWSTING: FACS_STING_High, FITNESS: Fitness_PShigh_Low
ARL2-SNX15	0	0	0	0	0	0	0	0	0	0	0	1.754815991	0	1.402438423	0	0	0	0	3.157254414	FLOWSTING: FACS_STING_Low, FLOWLBX: FACS_pSTING_Low
RPS15A	0	0	1.488655034	0	0	0	1.586881722	0	0	0	0	0	1.568954971	0	0	0	0	0	3.155836693	FLOWSTING: FACS_STING_High, FITNESS: Fitness_PSlow_High
CELF5	0	0	0	0	0	0	0	0	0	0	1.751663177	0	0	1.404104682	0	0	0	0	3.155767859	FLOWSTING: FACS_STING_Low, FLOWLBX: FACS_pSTING_High
RFC1	0	0	0	0	1.535270846	0	0	0	0	0	1.620458814	0	0	0	0	0	0	0	3.15572966	FLOWLBX: FACS_pSTING_High, FITNESS: Fitness_PShigh_High
RBM20	0	0	0	0	0	0	0	0	0	0	0	1.753516193	0	1.402139351	0	0	0	0	3.155655544	FLOWSTING: FACS_STING_Low, FLOWLBX: FACS_pSTING_Low
RAB29	0	0	0	0	0	0	0	1.539320213	1.616229821	0	0	0	0	0	0	0	0	0	3.155550034	FLOWLBX: FACS_LC3_High, FITNESS: FitnessPSlow_Low
PAGE3	0	0	0	0	0	1.600384042	0	0	0	0	0	0	1.554363338	0	0	0	0	0	3.15474738	FLOWSTING: FACS_STING_High, FITNESS: Fitness_PShigh_Low
RBM10	0	0	0	0	1.548037748	0	0	0	0	0	1.606581134	0	0	0	0	0	0	0	3.154618882	FLOWLBX: FACS_pSTING_High, FITNESS: Fitness_PShigh_High
SLC22A11	0	0	1.465283203	0	0	0	0	0	0	0	0	1.68916774	0	0	0	0	0	0	3.154450942	FLOWLBX: FACS_pSTING_Low, FITNESS: Fitness_cGAMPlow_High
DNHD1	1.556917269	0	0	0	0	0	0	0	1.596662462	0	0	0	0	0	0	0	0	0	3.153579732	FLOWLBX: FACS_LC3_High, FITNESS: Fitness_cGAMPhigh_High
SMIM7	0	0	0	0	0	0	0	1.571984885	1.579029891	0	0	0	0	0	0	0	0	0	3.151014776	FLOWLBX: FACS_LC3_High, FITNESS: FitnessPSlow_Low
ZNF519P2	0	0	0	0	0	0	1.598780704	0	0	0	0	0	1.552218903	0	0	0	0	0	3.150999606	FLOWSTING: FACS_STING_High, FITNESS: Fitness_PSlow_High
PIGM	0	0	0	0	0	0	1.565201376	0	0	0	0	0	1.584775209	0	0	0	0	0	3.149976584	FLOWSTING: FACS_STING_High, FITNESS: Fitness_PSlow_High
ZNF519P3	0	0	0	0	0	0	1.596745577	0	0	0	0	0	1.552432817	0	0	0	0	0	3.149178394	FLOWSTING: FACS_STING_High, FITNESS: Fitness_PSlow_High
SAMD4B	0	0	0	1.543898215	0	0	0	0	1.603192755	0	0	0	0	0	0	0	0	0	3.147090969	FLOWLBX: FACS_LC3_High, FITNESS: Fitness_cGAMPlow_Low
MAGED4	0	0	1.506184056	0	0	0	0	0	1.640073397	0	0	0	0	0	0	0	0	0	3.146257453	FLOWLBX: FACS_LC3_High, FITNESS: Fitness_cGAMPlow_High
MAD1L1	1.502683368	0	0	0	0	0	0	0	1.642984541	0	0	0	0	0	0	0	0	0	3.145667909	FLOWLBX: FACS_LC3_High, FITNESS: Fitness_cGAMPhigh_High
EIF4ENIF1	0	0	0	0	0	1.742064861	0	0	0	0	0	0	0	1.402765978	0	0	0	0	3.144830839	FLOWSTING: FACS_STING_Low, FITNESS: Fitness_PShigh_Low
C8orf48	0	0	0	0	0	0	0	1.549028694	1.594035072	0	0	0	0	0	0	0	0	0	3.143063766	FLOWLBX: FACS_LC3_High, FITNESS: FitnessPSlow_Low
EAPP	0	0	0	0	0	0	1.739929461	0	0	0	0	0	0	1.40232449	0	0	0	0	3.142253951	FLOWSTING: FACS_STING_Low, FITNESS: Fitness_PSlow_High
TRIM72	0	0	0	0	0	0	0	1.540844715	0	0	0	0	1.60133098	0	0	0	0	0	3.142175695	FLOWSTING: FACS_STING_High, FITNESS: FitnessPSlow_Low
TASOR	0	0	0	0	0	0	0	0	1.736851631	0	0	0	0	1.405009019	0	0	0	0	3.14186065	FLOWSTING: FACS_STING_Low, FLOWLBX: FACS_LC3_High
SOD2	1.529979115	0	0	0	0	0	0	0	0	0	0	0	1.610744539	0	0	0	0	0	3.140723654	FLOWSTING: FACS_STING_High, FITNESS: Fitness_cGAMPhigh_High
CDC25B	0	0	1.493245931	0	0	0	1.412362321	0	1.647471213	0	0	0	0	0	0	0	0	0	3.140717145	FLOWLBX: FACS_LC3_High, FITNESS: Fitness_cGAMPlow_High
CCER1	0	0	0	0	0	0	0	0	1.607174707	0	0	0	1.532510205	0	0	0	0	0	3.139684913	FLOWSTING: FACS_STING_High, FLOWLBX: FACS_LC3_High
RGS17	0	0	0	0	0	0	1.405854222	0	0	1.731997658	0	0	0	0	0	0	0	0	3.13785188	FLOWLBX: FACS_LC3_Low, FITNESS: Fitness_PSlow_High
ACSL1	0	0	0	1.54025955	0	0	0	1.732907488	0	0	0	0	0	1.404225735	0	0	0	0	3.137133223	FLOWSTING: FACS_STING_Low, FITNESS: FitnessPSlow_Low
XKR3	0	0	0	0	0	0	0	0	0	0	1.61498319	0	1.521104208	0	0	0	0	0	3.136087398	FLOWSTING: FACS_STING_High, FLOWLBX: FACS_pSTING_High
PPIAP60	0	0	0	0	0	0	0	0	1.589900968	0	0	0	1.54604751	0	0	0	0	0	3.135948478	FLOWSTING: FACS_STING_High, FLOWLBX: FACS_LC3_High
VPS25	0	0	0	0	0	0	0	0	0	0	0	1.732344318	0	1.402801582	0	0	0	0	3.1351459	FLOWSTING: FACS_STING_Low, FLOWLBX: FACS_pSTING_Low
CSNK1D	0	1.600664376	0	0	0	0	0	1.535130003	0	0	0	0	1.533566577	0	0	0	0	0	3.134230954	FLOWSTING: FACS_STING_High, FITNESS: Fitness_cGAMPhigh_Low
CC2D2B	0	0	0	0	0	0	0	0	0	1.728662471	0	0	0	1.404745551	0	0	0	0	3.133408021	FLOWSTING: FACS_STING_Low, FLOWLBX: FACS_LC3_Low
NYAP1	0	0	1.502845125	0	0	0	0	0	0	0	1.627972057	0	0	0	0	0	0	0	3.130817182	FLOWLBX: FACS_pSTING_High, FITNESS: Fitness_cGAMPlow_High
ABCA1	0	0	0	0	0	0	0	0	0	1.726789272	0	0	0	1.404026353	0	0	0	0	3.130815625	FLOWSTING: FACS_STING_Low, FLOWLBX: FACS_LC3_Low
YWHAE	0	0	0	0	0	0	0	0	0	0	0	1.724655329	0	1.405073106	0	0	0	0	3.129728434	FLOWSTING: FACS_STING_Low, FLOWLBX: FACS_pSTING_Low
MRPL53	0	0	0	0	0	0	1.409272881	0	0	0	0	1.71893244	0	0	0	0	0	0	3.128205322	FLOWLBX: FACS_pSTING_Low, FITNESS: Fitness_PSlow_High
MTG2	0	0	1.544428587	0	0	0	0	0	1.583030995	0	0	0	0	0	0	0	0	0	3.127459582	FLOWLBX: FACS_LC3_High, FITNESS: Fitness_cGAMPlow_High
ERCC8	0	0	0	0	0	0	0	0	0	1.722205064	0	0	0	1.404567532	0	0	0	0	3.126772595	FLOWSTING: FACS_STING_Low, FLOWLBX: FACS_LC3_Low
AURKA	0	0	0	0	0	0	0	1.551522632	0	0	0	0	1.573032113	0	0	0	0	0	3.124554745	FLOWSTING: FACS_STING_High, FITNESS: FitnessPSlow_Low
TTC27	0	0	0	0	0	0	0	0	1.571127273	0	0	0	1.553075211	0	0	0	0	0	3.124202484	FLOWSTING: FACS_STING_High, FLOWLBX: FACS_LC3_High
RBM26	0	0	1.462153047	0	0	0	0	0	0	0	1.659636176	0	0	0	0	0	0	0	3.121789223	FLOWLBX: FACS_pSTING_High, FITNESS: Fitness_cGAMPlow_High
SULT1E1	0	0	0	0	0	0	0	1.541901214	0	0	1.579700918	0	0	0	0	0	0	0	3.121602132	FLOWLBX: FACS_pSTING_High, FITNESS: FitnessPSlow_Low
TAX1BP3	0	0	0	0	0	0	0	0	0	1.716879268	0	0	0	1.404403754	0	0	0	0	3.121283022	FLOWSTING: FACS_STING_Low, FLOWLBX: FACS_LC3_Low
IDH3G	0	0	1.491367836	0	0	0	0	0	0	0	0	0	1.62828566	0	0	0	0	0	3.119653496	FLOWSTING: FACS_STING_High, FITNESS: Fitness_cGAMPlow_High
PKD1P6-NPIPP1	0	0	0	1.551616427	0	0	0	0	1.567589681	0	0	0	0	0	0	0	0	0	3.119206108	FLOWLBX: FACS_LC3_High, FITNESS: Fitness_cGAMPlow_Low
CCNB1	0	0	0	0	0	0	0	1.546285044	0	0	1.572909787	0	0	0	0	0	0	0	3.119194831	FLOWLBX: FACS_pSTING_High, FITNESS: FitnessPSlow_Low
HNRNPM	1.509225818	0	0	0	0	0	0	0	1.606365327	0	0	0	0	0	0	0	0	0	3.115591145	FLOWLBX: FACS_LC3_High, FITNESS: Fitness_cGAMPhigh_High
MACF1	0	0	0	0	0	0	0	0	0	1.711308332	0	0	0	1.403784247	0	0	0	0	3.115092579	FLOWSTING: FACS_STING_Low, FLOWLBX: FACS_LC3_Low
GOLGA8R	1.524085703	0	0	0	1.542998181	0	0	0	1.571824205	0	0	0	0	0	0	0	0	0	3.114822387	FLOWLBX: FACS_LC3_High, FITNESS: Fitness_PShigh_High
PAXIP1	0	1.669954187	0	0	0	1.708420754	0	0	0	0	0	0	0	1.404560411	0	0	0	0	3.112981165	FLOWSTING: FACS_STING_Low, FITNESS: Fitness_PShigh_Low
NCDN	0	0	0	0	0	0	0	0	0	1.707975052	0	0	0	1.404346788	0	0	0	0	3.11232184	FLOWSTING: FACS_STING_Low, FLOWLBX: FACS_LC3_Low
HEPHL1	0	0	1.457979506	0	0	0	0	0	0	0	0	0	0	0	0	0	0	1.653252388	3.111231893	FITNESS: Fitness_cGAMPlow_High, OPS: OPS_Unstimulated
EPHX1	0	0	0	0	0	0	0	0	1.572175512	0	0	0	1.538638787	0	0	0	0	0	3.110814299	FLOWSTING: FACS_STING_High, FLOWLBX: FACS_LC3_High
TGM4	0	0	1.534670555	0	0	0	0	0	0	0	1.575148538	0	0	0	0	0	0	0	3.109819092	FLOWLBX: FACS_pSTING_High, FITNESS: Fitness_cGAMPlow_High
ARMH2	0	0	0	0	0	0	0	0	0	1.70633399	0	0	0	1.402523872	0	0	0	0	3.108857862	FLOWSTING: FACS_STING_Low, FLOWLBX: FACS_LC3_Low
CALY	1.512096038	0	0	0	0	0	1.413589778	0	0	0	0	0	1.596311329	0	0	0	0	0	3.108407367	FLOWSTING: FACS_STING_High, FITNESS: Fitness_cGAMPhigh_High
ZNF738	0	0	0	0	0	0	1.406334651	0	1.701877201	0	0	0	0	0	0	0	0	0	3.108211853	FLOWLBX: FACS_LC3_High, FITNESS: Fitness_PSlow_High
C19orf53	0	0	0	0	0	0	1.592738328	0	0	0	0	0	1.514557154	0	0	0	0	0	3.107295482	FLOWSTING: FACS_STING_High, FITNESS: Fitness_PSlow_High
LINC02843	0	0	0	0	0	0	0	0	1.597882846	0	0	0	1.509066176	0	0	0	0	0	3.106949022	FLOWSTING: FACS_STING_High, FLOWLBX: FACS_LC3_High
RNF20	0	0	0	1.552869768	0	0	0	0	0	0	0	0	1.553718675	0	0	0	0	0	3.106588443	FLOWSTING: FACS_STING_High, FITNESS: Fitness_cGAMPlow_Low
CYP2A6	0	0	0	0	0	0	0	0	0	0	1.702386742	0	0	1.40259508	0	0	0	0	3.104981822	FLOWSTING: FACS_STING_Low, FLOWLBX: FACS_pSTING_High
CDC23	0	0	0	1.601365866	0	0	0	0	0	0	0	0	1.501885711	0	0	0	0	0	3.103251576	FLOWSTING: FACS_STING_High, FITNESS: Fitness_cGAMPlow_Low
PEAK3	0	0	0	0	0	0	0	1.572359111	0	0	0	0	1.530608913	0	0	0	0	0	3.102968024	FLOWSTING: FACS_STING_High, FITNESS: FitnessPSlow_Low
CETP	0	0	0	0	0	0	0	0	1.592172797	0	0	0	1.508221414	0	0	0	0	0	3.100394211	FLOWSTING: FACS_STING_High, FLOWLBX: FACS_LC3_High
POLR2A	0	0	1.520387483	0	0	0	0	0	1.576919904	0	0	0	0	0	0	0	0	0	3.097307387	FLOWLBX: FACS_LC3_High, FITNESS: Fitness_cGAMPlow_High
MAP9	0	0	0	0	0	0	0	0	0	1.694899759	0	0	0	1.402260404	0	0	0	0	3.097160162	FLOWSTING: FACS_STING_Low, FLOWLBX: FACS_LC3_Low
UFSP2	0	1.694239395	0	0	0	1.670118188	0	0	0	0	0	0	0	1.402267524	0	0	0	0	3.096506919	FLOWSTING: FACS_STING_Low, FITNESS: Fitness_cGAMPhigh_Low
SS18L2	0	0	0	0	0	0	0	0	0	0	1.588225744	0	1.50399761	0	0	0	0	0	3.092223354	FLOWSTING: FACS_STING_High, FLOWLBX: FACS_pSTING_High
HJURP	0	1.606537739	0	1.68797066	0	0	0	1.527035013	0	0	0	0	0	1.403670315	0	0	0	0	3.091640975	FLOWSTING: FACS_STING_Low, FITNESS: Fitness_cGAMPlow_Low
DNAJA1	0	0	0	0	0	0	0	0	0	1.684890918	0	0	0	1.405094468	0	0	0	0	3.089985386	FLOWSTING: FACS_STING_Low, FLOWLBX: FACS_LC3_Low
OR8B8	0	0	0	0	0	0	0	0	0	1.685976314	0	0	0	1.403748644	0	0	0	0	3.089724958	FLOWSTING: FACS_STING_Low, FLOWLBX: FACS_LC3_Low
PDHB	0	0	0	0	0	0	0	0	1.59057607	0	0	0	1.498717864	0	0	0	0	0	3.089293934	FLOWSTING: FACS_STING_High, FLOWLBX: FACS_LC3_High
QPCTL	1.504521418	0	1.451927871	0	0	0	0	0	0	0	1.583193812	0	0	0	0	0	0	0	3.087715231	FLOWLBX: FACS_pSTING_High, FITNESS: Fitness_cGAMPhigh_High
KIAA0586	0	0	0	1.558898073	0	0	0	0	0	0	0	0	1.527229225	0	0	0	0	0	3.086127298	FLOWSTING: FACS_STING_High, FITNESS: Fitness_cGAMPlow_Low
HNRNPA1P44	0	0	0	1.562772889	0	0	0	1.682921997	0	0	0	0	0	1.402773099	0	0	0	0	3.085695096	FLOWSTING: FACS_STING_Low, FITNESS: FitnessPSlow_Low
NDUFA13	0	0	1.507018809	0	0	0	1.440991768	0	1.577871203	0	0	0	0	0	0	0	0	0	3.084890012	FLOWLBX: FACS_LC3_High, FITNESS: Fitness_cGAMPlow_High
KIR3DL2	1.508816251	0	0	0	0	0	1.434371638	0	1.575795216	0	0	0	0	0	0	0	0	0	3.084611467	FLOWLBX: FACS_LC3_High, FITNESS: Fitness_cGAMPhigh_High
SMARCD2	0	0	1.450675809	0	0	0	0	0	0	0	0	0	1.633872504	0	0	0	0	0	3.084548313	FLOWSTING: FACS_STING_High, FITNESS: Fitness_cGAMPlow_High
HNRNPA1P35	0	0	0	1.563098271	0	0	0	1.681659566	0	0	0	0	0	1.402780219	0	0	0	0	3.084439785	FLOWSTING: FACS_STING_Low, FITNESS: FitnessPSlow_Low
H2AC12	0	0	0	0	0	0	0	0	0	0	1.680826893	0	0	1.402858548	0	0	0	0	3.083685441	FLOWSTING: FACS_STING_Low, FLOWLBX: FACS_pSTING_High
LOC101928525	0	0	0	0	0	0	1.405175535	0	0	0	0	1.677772066	0	0	0	0	0	0	3.082947601	FLOWLBX: FACS_pSTING_Low, FITNESS: Fitness_PSlow_High
LOC107987082	0	0	0	0	0	0	0	0	0	0	0	1.678750644	0	1.403549262	0	0	0	0	3.082299906	FLOWSTING: FACS_STING_Low, FLOWLBX: FACS_pSTING_Low
CYFIP2	0	0	0	0	0	0	0	1.526243907	0	0	0	0	1.553289574	0	0	0	0	0	3.07953348	FLOWSTING: FACS_STING_High, FITNESS: FitnessPSlow_Low
HSP90AB1	0	0	1.467369973	0	0	0	0	0	0	0	1.612077129	0	0	0	0	0	0	0	3.079447102	FLOWLBX: FACS_pSTING_High, FITNESS: Fitness_cGAMPlow_High
MRPL19	0	0	1.489698419	0	1.616242903	0	1.67362575	0	0	0	0	0	0	1.404453599	0	0	0	0	3.07807935	FLOWSTING: FACS_STING_Low, FITNESS: Fitness_PSlow_High
KMT5B	0	0	1.48176869	0	0	0	0	0	0	0	1.596051831	0	0	0	0	0	0	0	3.077820522	FLOWLBX: FACS_pSTING_High, FITNESS: Fitness_cGAMPlow_High
NDUFAB1	1.519099134	0	0	0	0	0	0	0	0	0	0	0	1.556739909	0	0	0	0	0	3.075839043	FLOWSTING: FACS_STING_High, FITNESS: Fitness_cGAMPhigh_High
ZBTB45	0	0	0	0	0	0	0	0	0	0	1.666107792	0	0	1.405350816	0	0	0	0	3.071458607	FLOWSTING: FACS_STING_Low, FLOWLBX: FACS_pSTING_High
NPAS3	0	0	0	0	0	0	0	0	0	0	1.666785039	0	0	1.402516751	0	0	0	0	3.06930179	FLOWSTING: FACS_STING_Low, FLOWLBX: FACS_pSTING_High
L3MBTL2	0	0	0	0	0	0	0	0	1.666949357	0	0	0	0	1.402125109	0	0	0	0	3.069074466	FLOWSTING: FACS_STING_Low, FLOWLBX: FACS_LC3_High
FAT4	0	0	0	0	0	0	0	1.557597938	0	0	0	0	1.510333321	0	0	0	0	0	3.067931259	FLOWSTING: FACS_STING_High, FITNESS: FitnessPSlow_Low
CYC1	0	0	0	1.664987268	0	0	0	0	0	0	0	0	0	1.402936876	0	0	0	0	3.067924145	FLOWSTING: FACS_STING_Low, FITNESS: Fitness_cGAMPlow_Low
MYO9B	0	0	1.461735693	0	0	0	0	0	0	0	1.604831114	0	0	0	0	0	0	0	3.066566806	FLOWLBX: FACS_pSTING_High, FITNESS: Fitness_cGAMPlow_High
SLC4A1AP	1.506565396	0	0	0	0	0	0	0	0	0	0	0	1.559806706	0	0	0	0	0	3.066372102	FLOWSTING: FACS_STING_High, FITNESS: Fitness_cGAMPhigh_High
EPM2AIP1	0	0	1.486359586	0	0	0	0	0	0	0	0	0	1.577117096	0	0	0	0	0	3.063476682	FLOWSTING: FACS_STING_High, FITNESS: Fitness_cGAMPlow_High
ZNF320	0	0	1.659979818	0	1.577603219	0	1.425511274	0	0	0	0	0	0	1.403029446	0	0	0	0	3.063009264	FLOWSTING: FACS_STING_Low, FITNESS: Fitness_cGAMPlow_High
TPI1	0	0	0	0	0	0	1.511966134	0	0	0	0	0	1.550937431	0	0	0	0	0	3.062903565	FLOWSTING: FACS_STING_High, FITNESS: Fitness_PSlow_High
CDS2	0	0	0	0	0	0	0	1.526580803	0	0	0	0	1.531031405	0	0	0	0	0	3.057612208	FLOWSTING: FACS_STING_High, FITNESS: FitnessPSlow_Low
KIF6	0	1.655258035	0	0	0	0	0	0	0	0	0	0	0	1.402217679	0	0	0	0	3.057475714	FLOWSTING: FACS_STING_Low, FITNESS: Fitness_cGAMPhigh_Low
CALML6	0	0	0	1.533985887	0	0	0	0	0	0	0	0	1.52068181	0	0	0	0	0	3.054667697	FLOWSTING: FACS_STING_High, FITNESS: Fitness_cGAMPlow_Low
PDE7A	0	0	0	0	0	1.648986364	0	0	0	0	0	0	0	1.40399787	0	0	0	0	3.052984234	FLOWSTING: FACS_STING_Low, FITNESS: Fitness_PShigh_Low
CPSF6	0	0	0	0	0	0	1.459791168	0	1.592866427	0	0	0	0	0	0	0	0	0	3.052657596	FLOWLBX: FACS_LC3_High, FITNESS: Fitness_PSlow_High
LIG3	0	0	0	0	1.646356903	0	0	0	0	0	0	0	0	1.404973415	0	0	0	0	3.051330319	FLOWSTING: FACS_STING_Low, FITNESS: Fitness_PShigh_High
FRMD1	0	0	1.519549622	0	0	0	0	0	0	0	0	0	1.525961929	0	0	0	0	0	3.045511551	FLOWSTING: FACS_STING_High, FITNESS: Fitness_cGAMPlow_High
LGALSL	0	0	1.515995093	0	0	0	0	0	0	0	0	0	1.524483457	0	0	0	0	0	3.04047855	FLOWSTING: FACS_STING_High, FITNESS: Fitness_cGAMPlow_High
TLE2	0	0	1.499714937	0	0	0	0	0	0	0	0	0	1.540330481	0	0	0	0	0	3.040045418	FLOWSTING: FACS_STING_High, FITNESS: Fitness_cGAMPlow_High
PXYLP1	0	0	0	0	0	0	0	1.629482193	0	0	0	0	0	1.40380561	0	0	0	0	3.033287802	FLOWSTING: FACS_STING_Low, FITNESS: FitnessPSlow_Low
PDCD2L	0	0	0	0	1.629362352	0	0	0	0	0	0	0	0	1.402296007	0	0	0	0	3.031658359	FLOWSTING: FACS_STING_Low, FITNESS: Fitness_PShigh_High
HMGN1	1.536662097	0	1.627562075	0	0	0	1.407441333	0	0	0	0	0	0	1.403969387	0	0	0	0	3.031531462	FLOWSTING: FACS_STING_Low, FITNESS: Fitness_cGAMPlow_High
COL19A1	0	0	0	0	0	1.623252727	0	0	0	0	0	0	0	1.404282701	0	0	0	0	3.027535428	FLOWSTING: FACS_STING_Low, FITNESS: Fitness_PShigh_Low
PRKAA2	0	0	0	0	0	0	1.440193478	0	0	0	0	0	1.584299398	0	0	0	0	0	3.024492876	FLOWSTING: FACS_STING_High, FITNESS: Fitness_PSlow_High
CCDC32	1.509430642	0	0	0	1.618259736	0	0	0	0	0	0	0	0	1.404788275	0	0	0	0	3.023048011	FLOWSTING: FACS_STING_Low, FITNESS: Fitness_PShigh_High
ZNF708	0	0	0	0	0	0	1.439411634	0	1.580009948	0	0	0	0	0	0	0	0	0	3.019421582	FLOWLBX: FACS_LC3_High, FITNESS: Fitness_PSlow_High
DLX6	0	0	0	1.612716744	0	0	0	0	0	0	0	0	0	1.405265367	0	0	0	0	3.017982111	FLOWSTING: FACS_STING_Low, FITNESS: Fitness_cGAMPlow_Low
BHLHB9	0	0	0	0	0	0	0	1.615009075	0	0	0	0	0	1.402210558	0	0	0	0	3.017219634	FLOWSTING: FACS_STING_Low, FITNESS: FitnessPSlow_Low
NMUR1	0	0	0	0	0	0	0	0	0	0	1.610510551	0	0	1.403000963	0	0	0	0	3.013511514	FLOWSTING: FACS_STING_Low, FLOWLBX: FACS_pSTING_High
IGF1	0	0	0	0	1.602465492	0	0	0	0	0	0	0	0	1.405336574	0	0	0	0	3.007802066	FLOWSTING: FACS_STING_Low, FITNESS: Fitness_PShigh_High
TEAD3	0	1.603067096	0	0	0	0	0	0	0	0	0	0	0	1.403413968	0	0	0	0	3.006481064	FLOWSTING: FACS_STING_Low, FITNESS: Fitness_cGAMPhigh_Low
ERCC6L2	0	0	0	0	0	0	0	0	1.602673942	0	0	0	0	1.403470934	0	0	0	0	3.006144876	FLOWSTING: FACS_STING_Low, FLOWLBX: FACS_LC3_High
ZNF836	0	0	0	0	0	0	1.41470402	0	0	0	0	0	1.591413498	0	0	0	0	0	3.006117519	FLOWSTING: FACS_STING_High, FITNESS: Fitness_PSlow_High
OSBPL3	0	0	1.481351336	0	0	0	0	0	0	0	0	0	1.523216223	0	0	0	0	0	3.004567559	FLOWSTING: FACS_STING_High, FITNESS: Fitness_cGAMPlow_High
LYL1	0	0	0	0	0	1.596096248	0	0	0	0	0	0	0	1.40511583	0	0	0	0	3.001212078	FLOWSTING: FACS_STING_Low, FITNESS: Fitness_PShigh_Low
EIF2S2	0	0	0	1.59534525	0	0	0	0	0	0	0	0	0	1.403912421	0	0	0	0	2.999257671	FLOWSTING: FACS_STING_Low, FITNESS: Fitness_cGAMPlow_Low
DHRS12	0	0	1.465700557	0	0	0	0	0	0	0	0	0	1.531665161	0	0	0	0	0	2.997365718	FLOWSTING: FACS_STING_High, FITNESS: Fitness_cGAMPlow_High
FAM120AOS	0	0	0	1.594974265	0	0	0	0	0	0	0	0	0	1.402160713	0	0	0	0	2.997134978	FLOWSTING: FACS_STING_Low, FITNESS: Fitness_cGAMPlow_Low
FASTKD2	0	0	1.490741805	0	0	0	0	0	0	0	0	0	1.506109511	0	0	0	0	0	2.996851316	FLOWSTING: FACS_STING_High, FITNESS: Fitness_cGAMPlow_High
EPS8L1	0	0	0	0	0	0	1.407026024	0	0	0	1.589699389	0	0	0	0	0	0	0	2.996725413	FLOWLBX: FACS_pSTING_High, FITNESS: Fitness_PSlow_High
ANK2	0	0	0	0	0	0	1.416809514	0	0	0	0	0	1.576443072	0	0	0	0	0	2.993252586	FLOWSTING: FACS_STING_High, FITNESS: Fitness_PSlow_High
TAS2R13	0	0	0	0	0	0	0	0	1.58575034	0	0	0	0	1.404781154	0	0	0	0	2.990531494	FLOWSTING: FACS_STING_Low, FLOWLBX: FACS_LC3_High
MPLKIP	0	0	0	0	0	0	1.405145168	0	1.585325724	0	0	0	0	0	0	0	0	0	2.990470892	FLOWLBX: FACS_LC3_High, FITNESS: Fitness_PSlow_High
NUP88	0	0	1.47822118	0	0	0	0	0	0	0	0	0	1.508010223	0	0	0	0	0	2.986231404	FLOWSTING: FACS_STING_High, FITNESS: Fitness_cGAMPlow_High
FAM151B	0	0	0	0	0	0	0	0	0	0	1.579931503	0	0	1.405236883	0	0	0	0	2.985168386	FLOWSTING: FACS_STING_Low, FLOWLBX: FACS_pSTING_High
PRIMPOL	0	0	0	0	0	0	0	0	1.579616332	0	0	0	0	1.405172797	0	0	0	0	2.984789129	FLOWSTING: FACS_STING_Low, FLOWLBX: FACS_LC3_High
SLC25A28	0	0	0	1.55036834	0	0	0	1.57706883	0	0	0	0	0	1.404859483	0	0	0	0	2.981928313	FLOWSTING: FACS_STING_Low, FITNESS: FitnessPSlow_Low
PDE4D	0	0	0	1.577484863	0	0	0	0	0	0	0	0	0	1.402922635	0	0	0	0	2.980407498	FLOWSTING: FACS_STING_Low, FITNESS: Fitness_cGAMPlow_Low
MAP2K3	0	0	0	0	1.574243503	0	0	0	0	0	0	0	0	1.402488268	0	0	0	0	2.976731771	FLOWSTING: FACS_STING_Low, FITNESS: Fitness_PShigh_High
BCAN-AS1	0	0	0	0	0	0	0	0	0	0	1.568712595	0	0	1.403442451	0	0	0	0	2.972155046	FLOWSTING: FACS_STING_Low, FLOWLBX: FACS_pSTING_High
C9orf153	0	0	0	0	0	0	0	1.568386758	0	0	0	0	0	1.401840278	0	0	0	0	2.970227037	FLOWSTING: FACS_STING_Low, FITNESS: FitnessPSlow_Low
MIDEAS	0	0	0	0	0	0	1.406553227	0	0	0	0	0	1.559364775	0	0	0	0	0	2.965918002	FLOWSTING: FACS_STING_High, FITNESS: Fitness_PSlow_High
KCNJ14	1.55831977	0	0	0	0	0	0	0	0	0	0	0	0	1.403948025	0	0	0	0	2.962267795	FLOWSTING: FACS_STING_Low, FITNESS: Fitness_cGAMPhigh_High
METTL23	0	0	0	0	1.559460767	0	0	0	0	0	0	0	0	1.402701891	0	0	0	0	2.962162658	FLOWSTING: FACS_STING_Low, FITNESS: Fitness_PShigh_High
SEMA6B	0	0	0	0	0	0	1.447539326	0	0	0	0	0	1.50547594	0	0	0	0	0	2.953015266	FLOWSTING: FACS_STING_High, FITNESS: Fitness_PSlow_High
JSRP1	0	0	0	0	1.549045662	0	0	0	0	0	0	0	0	1.403349881	0	0	0	0	2.952395542	FLOWSTING: FACS_STING_Low, FITNESS: Fitness_PShigh_High
LARS1	0	0	0	0	1.54568595	0	0	0	0	0	0	0	0	1.403114895	0	0	0	0	2.948800846	FLOWSTING: FACS_STING_Low, FITNESS: Fitness_PShigh_High
PHC3	0	0	0	0	0	0	1.405892006	0	0	0	0	0	1.541176605	0	0	0	0	0	2.947068611	FLOWSTING: FACS_STING_High, FITNESS: Fitness_PSlow_High
SHLD1	0	0	0	0	0	0	0	1.542080574	0	0	0	0	0	1.40268765	0	0	0	0	2.944768223	FLOWSTING: FACS_STING_Low, FITNESS: FitnessPSlow_Low
DMAC1	1.541115126	0	1.497419479	0	0	0	0	0	0	0	0	0	0	1.403150499	0	0	0	0	2.944265625	FLOWSTING: FACS_STING_Low, FITNESS: Fitness_cGAMPhigh_High
OSGIN1	0	0	1.535503651	0	0	0	0	0	0	0	0	0	0	1.403129137	0	0	0	0	2.938632788	FLOWSTING: FACS_STING_Low, FITNESS: Fitness_cGAMPlow_High
TAGLN2	0	0	0	0	0	0	1.531849213	0	0	0	0	0	0	1.404709947	0	0	0	0	2.936559159	FLOWSTING: FACS_STING_Low, FITNESS: Fitness_PSlow_High
CFP	1.52723021	0	1.496376091	0	0	0	0	0	0	0	0	0	0	1.404261339	0	0	0	0	2.931491549	FLOWSTING: FACS_STING_Low, FITNESS: Fitness_cGAMPhigh_High
CREG1	0	0	0	1.520612722	0	0	0	0	0	0	0	0	0	1.403228828	0	0	0	0	2.92384155	FLOWSTING: FACS_STING_Low, FITNESS: Fitness_cGAMPlow_Low
PACS2	1.517033425	0	0	0	0	0	0	0	0	0	0	0	0	1.402815823	0	0	0	0	2.919849249	FLOWSTING: FACS_STING_Low, FITNESS: Fitness_cGAMPhigh_High
KIAA1656	0	0	0	0	0	0	1.509705581	0	0	0	0	0	0	1.402986722	0	0	0	0	2.912692303	FLOWSTING: FACS_STING_Low, FITNESS: Fitness_PSlow_High
STX8	0	0	1.497210801	0	0	0	0	0	0	0	0	0	0	1.40529385	0	0	0	0	2.902504651	FLOWSTING: FACS_STING_Low, FITNESS: Fitness_cGAMPlow_High
TIMD4	0	0	1.49929758	0	0	0	0	0	0	0	0	0	0	1.403107775	0	0	0	0	2.902405355	FLOWSTING: FACS_STING_Low, FITNESS: Fitness_cGAMPlow_High
IFNA5	0	0	1.492619899	0	0	0	0	0	0	0	0	0	0	1.405001898	0	0	0	0	2.897621798	FLOWSTING: FACS_STING_Low, FITNESS: Fitness_cGAMPlow_High
ACTL9	0	0	1.490950482	0	0	0	0	0	0	0	0	0	0	1.403314277	0	0	0	0	2.894264759	FLOWSTING: FACS_STING_Low, FITNESS: Fitness_cGAMPlow_High
NLRC3	0	0	1.478638535	0	0	0	0	0	0	0	0	0	0	1.403891059	0	0	0	0	2.882529593	FLOWSTING: FACS_STING_Low, FITNESS: Fitness_cGAMPlow_High
WDR5B	0	0	1.475091025	0	0	0	0	0	0	0	0	0	0	1.403656074	0	0	0	0	2.878747098	FLOWSTING: FACS_STING_Low, FITNESS: Fitness_cGAMPlow_High
PKD1	0	0	1.472795577	0	0	0	0	0	0	0	0	0	0	1.401890124	0	0	0	0	2.874685701	FLOWSTING: FACS_STING_Low, FITNESS: Fitness_cGAMPlow_High
RP1L1	0	0	1.463405109	0	0	0	0	0	0	0	0	0	0	1.405165676	0	0	0	0	2.868570785	FLOWSTING: FACS_STING_Low, FITNESS: Fitness_cGAMPlow_High
RCOR2	0	0	1.464865849	0	0	0	0	0	0	0	0	0	0	1.401975573	0	0	0	0	2.866841422	FLOWSTING: FACS_STING_Low, FITNESS: Fitness_cGAMPlow_High
H4C5	0	0	0	0	0	0	1.419628949	0	0	0	0	0	0	1.404204372	0	0	0	0	2.823833322	FLOWSTING: FACS_STING_Low, FITNESS: Fitness_PSlow_High
BCDIN3D	0	0	0	0	0	0	1.421536023	0	0	0	0	0	0	1.401968452	0	0	0	0	2.823504476	FLOWSTING: FACS_STING_Low, FITNESS: Fitness_PSlow_High
BCAS1	0	0	0	0	0	0	1.411949686	0	0	0	0	0	0	1.403755764	0	0	0	0	2.81570545	FLOWSTING: FACS_STING_Low, FITNESS: Fitness_PSlow_High
IMPG1	0	0	0	0	0	0	1.408132874	0	0	0	0	0	0	1.405222642	0	0	0	0	2.813355516	FLOWSTING: FACS_STING_Low, FITNESS: Fitness_PSlow_High
LRP1B	0	0	0	0	0	0	1.406598323	0	0	0	0	0	0	1.403385484	0	0	0	0	2.809983808	FLOWSTING: FACS_STING_Low, FITNESS: Fitness_PSlow_High
CBR3	0	0	0	0	0	0	1.406377461	0	0	0	0	0	0	1.403186103	0	0	0	0	2.809563564	FLOWSTING: FACS_STING_Low, FITNESS: Fitness_PSlow_High
OR1L6	0	0	0	0	0	0	1.406127159	0	0	0	0	0	0	1.402979601	0	0	0	0	2.809106759	FLOWSTING: FACS_STING_Low, FITNESS: Fitness_PSlow_High
LOC101060236	0	0	0	0	0	0	1.404941219	0	0	0	0	0	0	1.403648953	0	0	0	0	2.808590171	FLOWSTING: FACS_STING_Low, FITNESS: Fitness_PSlow_High
DPPA3P1	0	0	0	0	0	0	1.404913277	0	0	0	0	0	0	1.403641832	0	0	0	0	2.808555109	FLOWSTING: FACS_STING_Low, FITNESS: Fitness_PSlow_High
SDHDP3	0	0	0	0	0	0	0	0	0	0	0	0	2.316889298	0	0	0	0	0	2.316889298	FLOWSTING: FACS_STING_High
PRPF4B	0	0	0	0	0	0	0	0	0	0	0	0	2.264063941	0	0	0	0	0	2.264063941	FLOWSTING: FACS_STING_High
GGPS1	0	0	0	0	0	0	0	0	0	2.125262181	0	2.204980885	0	0	0	0	0	0	2.204980885	FLOWLBX: FACS_pSTING_Low
GPR107	0	0	0	0	0	0	0	0	0	2.062032097	0	2.195883466	0	0	0	0	0	0	2.195883466	FLOWLBX: FACS_pSTING_Low
NCOA2	0	0	0	0	0	0	0	0	0	0	0	0	2.191951811	0	0	0	0	0	2.191951811	FLOWSTING: FACS_STING_High
ATP6V1B2	0	0	0	0	0	0	0	0	0	2.187576713	0	2.07554638	0	0	0	0	0	0	2.187576713	FLOWLBX: FACS_LC3_Low
ATP6V1A	0	0	0	0	0	0	0	0	0	2.184548785	0	1.750957868	0	0	0	0	0	0	2.184548785	FLOWLBX: FACS_LC3_Low
MAP1LC3B2	0	0	0	0	0	0	0	0	0	2.178551296	0	0	0	0	0	0	0	0	2.178551296	FLOWLBX: FACS_LC3_Low
NMT1	0	0	0	0	0	0	0	0	0	0	0	2.178119995	0	0	0	0	0	0	2.178119995	FLOWLBX: FACS_pSTING_Low
PRELID3B	0	0	0	0	0	0	0	0	0	0	0	0	2.16967472	0	0	0	0	0	2.16967472	FLOWSTING: FACS_STING_High
RABGGTA	0	0	0	0	0	0	0	0	0	2.078049715	0	2.166589906	0	0	0	0	0	0	2.166589906	FLOWLBX: FACS_pSTING_Low
RABGGTB	0	0	0	0	0	0	0	0	0	2.080395894	0	2.158102504	0	0	0	0	0	0	2.158102504	FLOWLBX: FACS_pSTING_Low
CD63	0	0	0	0	0	0	0	0	0	0	0	0	0	0	0	0	2.15796469	0	2.15796469	OPS: OPS_Perturbed_Unperturbed
EMC6	0	0	0	0	0	0	0	0	0	2.149696095	0	1.719860976	0	0	0	0	0	0	2.149696095	FLOWLBX: FACS_LC3_Low
ARL5B	0	0	0	0	0	0	0	0	0	2.048849396	0	2.146995381	0	0	0	0	0	0	2.146995381	FLOWLBX: FACS_pSTING_Low
CLNS1A	0	0	0	0	0	0	0	0	0	1.75942389	0	2.141530141	0	0	0	0	0	0	2.141530141	FLOWLBX: FACS_pSTING_Low
MAP1LC3B	0	0	0	0	0	0	0	0	0	2.141394726	0	0	0	0	0	0	0	0	2.141394726	FLOWLBX: FACS_LC3_Low
METTL15	0	0	0	0	0	0	0	0	0	1.694518882	0	2.136122949	0	0	0	0	0	0	2.136122949	FLOWLBX: FACS_pSTING_Low
SPAG9	0	0	0	0	0	0	0	0	0	0	0	0	0	0	0	0	1.934063673	2.132934938	2.132934938	OPS: OPS_Unstimulated
EPN2	0	0	0	0	0	0	0	0	0	0	0	0	0	0	2.13138595	0	0	0	2.13138595	MASSSPEC: TurboID
ATP6AP2	0	0	0	0	0	0	0	0	0	2.130571183	0	0	0	0	0	0	0	0	2.130571183	FLOWLBX: FACS_LC3_Low
SEC23IP	0	0	0	0	0	0	0	0	0	0	0	2.125480249	0	0	0	0	0	0	2.125480249	FLOWLBX: FACS_pSTING_Low
EMC2	0	0	0	0	0	0	0	0	0	2.117424441	0	0	0	0	0	0	0	0	2.117424441	FLOWLBX: FACS_LC3_Low
WDR7	0	0	0	0	0	0	0	0	0	2.114844926	0	0	0	0	0	0	0	0	2.114844926	FLOWLBX: FACS_LC3_Low
SEC22B	0	0	0	0	0	0	0	0	0	0	0	2.112492549	0	0	0	0	0	0	2.112492549	FLOWLBX: FACS_pSTING_Low
GTF2A2	0	0	0	0	0	0	0	0	0	0	0	0	0	0	0	0	2.109276366	0	2.109276366	OPS: OPS_Perturbed_Unperturbed
TRAPPC5	0	0	0	0	0	0	0	0	0	0	0	2.102349155	0	0	0	0	0	0	2.102349155	FLOWLBX: FACS_pSTING_Low
IRF3	1.944039938	0	0	0	2.100686683	0	0	0	0	0	0	0	0	0	0	0	0	0	2.100686683	FITNESS: Fitness_PShigh_High
ARL5A	0	0	0	0	0	0	0	0	0	0	0	2.099846973	0	0	0	0	0	0	2.099846973	FLOWLBX: FACS_pSTING_Low
DYNC1I2	0	0	0	0	0	0	0	0	0	0	0	0	0	0	0	0	2.034426095	2.0995571	2.0995571	OPS: OPS_Unstimulated
TRAPPC3	0	0	0	0	0	0	0	0	0	1.862059967	0	2.097358116	0	0	0	0	0	0	2.097358116	FLOWLBX: FACS_pSTING_Low
NOC4L	0	0	0	0	0	0	0	0	0	0	0	0	0	0	0	0	2.087999916	0	2.087999916	OPS: OPS_Perturbed_Unperturbed
FKBPL	0	0	0	0	0	0	0	0	0	0	0	0	0	0	0	2.082990938	0	0	2.082990938	OPS: OPS_IncreasedStimulation
SQSTM1	0	0	0	0	0	0	0	0	0	0	0	0	0	0	0	0	1.852868133	2.078348864	2.078348864	OPS: OPS_Unstimulated
NPAS4	0	0	0	0	0	0	0	0	0	2.075718228	0	1.684522847	0	0	0	0	0	0	2.075718228	FLOWLBX: FACS_LC3_Low
XRCC6	0	0	0	0	0	0	0	0	0	0	0	0	0	0	0	2.07558712	0	0	2.07558712	OPS: OPS_IncreasedStimulation
SRRD	0	0	0	0	0	0	0	0	0	0	0	2.070840021	0	0	0	0	0	0	2.070840021	FLOWLBX: FACS_pSTING_Low
SYNE3	0	0	0	0	0	0	0	0	0	0	0	0	2.070072669	0	0	0	0	0	2.070072669	FLOWSTING: FACS_STING_High
RBFOX2	0	0	0	0	0	0	0	0	0	2.06881089	0	0	0	0	0	0	0	0	2.06881089	FLOWLBX: FACS_LC3_Low
RPL18A	0	0	0	0	0	0	0	0	0	0	0	0	0	0	0	0	2.068534802	0	2.068534802	OPS: OPS_Perturbed_Unperturbed
SCYL1	0	0	0	0	0	0	0	0	0	0	0	2.06850562	0	0	0	0	0	0	2.06850562	FLOWLBX: FACS_pSTING_Low
TMEM251	0	0	0	0	0	0	0	0	0	0	0	0	0	0	0	2.059495551	0	0	2.059495551	OPS: OPS_IncreasedStimulation
MNAT1	0	0	0	0	0	0	0	0	0	0	0	0	0	0	0	0	2.059432046	0	2.059432046	OPS: OPS_Perturbed_Unperturbed
RPS6	0	0	0	0	0	0	0	0	0	0	0	0	0	0	0	0	0	2.057936227	2.057936227	OPS: OPS_Unstimulated
VPS18	0	0	0	0	0	0	0	0	0	0	0	0	0	0	0	2.057717551	1.845924288	0	2.057717551	OPS: OPS_IncreasedStimulation
ARF1	0	2.057267724	0	0	0	1.753722221	0	0	0	0	0	0	0	0	0	0	0	0	2.057267724	FITNESS: Fitness_cGAMPhigh_Low
PRMT1	0	0	0	0	0	0	0	0	0	0	0	0	0	0	0	0	1.845038315	2.05295358	2.05295358	OPS: OPS_Unstimulated
ENO1	0	0	0	0	0	0	0	0	0	0	0	2.050272388	0	0	0	0	0	0	2.050272388	FLOWLBX: FACS_pSTING_Low
GSR	0	0	0	0	0	0	0	0	0	0	0	0	0	0	0	2.048832228	0	0	2.048832228	OPS: OPS_IncreasedStimulation
PUM1	0	0	0	0	0	0	0	0	0	2.046699741	0	0	0	0	0	0	0	0	2.046699741	FLOWLBX: FACS_LC3_Low
FAR1	0	0	0	0	0	0	0	0	0	2.044563392	0	0	0	0	0	0	0	0	2.044563392	FLOWLBX: FACS_LC3_Low
TFAP4	0	0	0	0	0	0	0	0	0	0	0	0	0	0	0	0	0	2.043129455	2.043129455	OPS: OPS_Unstimulated
ATP6V0A1	0	0	0	0	0	0	0	0	0	2.040330239	0	0	0	0	0	0	0	0	2.040330239	FLOWLBX: FACS_LC3_Low
FIG4	0	0	0	0	0	0	0	0	0	0	0	0	0	0	0	2.039949578	1.799339841	0	2.039949578	OPS: OPS_IncreasedStimulation
RNF103-CHMP3	0	2.036859073	0	1.726567376	0	1.850172659	0	1.918430452	0	0	0	0	0	0	0	0	0	0	2.036859073	FITNESS: Fitness_cGAMPhigh_Low
CAPZA2	0	0	0	0	0	0	0	0	0	0	0	2.034944809	0	0	0	0	0	0	2.034944809	FLOWLBX: FACS_pSTING_Low
MATR3	0	0	0	0	0	0	0	0	0	0	0	0	0	0	0	2.034620276	0	0	2.034620276	OPS: OPS_IncreasedStimulation
PEDS1	0	0	0	0	0	0	0	0	0	2.03201952	0	1.808382038	0	0	0	0	0	0	2.03201952	FLOWLBX: FACS_LC3_Low
CELF1	0	0	0	0	0	0	0	0	0	0	0	0	0	0	0	0	0	2.028738991	2.028738991	OPS: OPS_Unstimulated
KHSRP	0	1.713578236	0	0	0	2.024955508	0	0	0	0	0	0	0	0	0	0	0	0	2.024955508	FITNESS: Fitness_PShigh_Low
TRIM49D1	0	0	0	0	0	0	0	0	0	0	0	2.024342003	0	0	0	0	0	0	2.024342003	FLOWLBX: FACS_pSTING_Low
UHRF1	0	0	0	0	0	0	0	0	0	0	0	0	0	0	0	0	0	2.024032477	2.024032477	OPS: OPS_Unstimulated
FLCN	0	0	0	0	0	0	0	0	0	0	0	0	0	0	0	2.023961817	1.799027542	0	2.023961817	OPS: OPS_IncreasedStimulation
TRIM49D2	0	0	0	0	0	0	0	0	0	0	0	2.022255196	0	0	0	0	0	0	2.022255196	FLOWLBX: FACS_pSTING_Low
TCERG1	0	0	0	0	0	0	0	0	0	2.02191539	0	0	0	0	0	0	0	0	2.02191539	FLOWLBX: FACS_LC3_Low
CSNK2B	0	0	0	0	0	0	0	0	0	0	0	0	0	0	0	2.020409009	1.835281798	0	2.020409009	OPS: OPS_IncreasedStimulation
YIF1A	0	0	0	0	0	0	0	0	0	0	0	2.020179501	0	0	0	0	0	0	2.020179501	FLOWLBX: FACS_pSTING_Low
TXNDC17	0	0	0	0	0	0	0	0	0	0	0	0	0	0	0	2.018632607	0	0	2.018632607	OPS: OPS_IncreasedStimulation
CHMP3	0	2.017632828	0	1.72587619	0	1.862319719	0	1.915135772	0	0	0	0	0	0	0	0	0	0	2.017632828	FITNESS: Fitness_cGAMPhigh_Low
SLC35A1	0	2.008440958	0	0	0	2.01559803	0	1.844137102	0	0	0	0	0	0	0	0	0	0	2.01559803	FITNESS: Fitness_PShigh_Low
HNRNPUL2-BSCL2	0	0	0	0	0	0	0	0	0	0	0	2.014018496	0	0	0	0	0	0	2.014018496	FLOWLBX: FACS_pSTING_Low
UBA3	0	0	0	0	0	0	0	0	0	0	0	0	0	0	0	0	2.012530549	0	2.012530549	OPS: OPS_Perturbed_Unperturbed
CLN8	0	0	0	0	0	0	0	0	0	0	0	0	0	0	0	2.011526998	0	0	2.011526998	OPS: OPS_IncreasedStimulation
SREK1	0	0	0	0	0	0	0	0	0	2.010192877	0	0	0	0	0	0	0	0	2.010192877	FLOWLBX: FACS_LC3_Low
CAD	0	0	0	0	0	0	0	0	0	0	0	0	0	0	0	0	1.819171076	2.010177412	2.010177412	OPS: OPS_Unstimulated
TAF8	0	0	0	0	0	0	0	0	0	0	0	0	0	0	0	2.009750596	0	0	2.009750596	OPS: OPS_IncreasedStimulation
PGA4	0	0	0	0	0	0	0	0	0	0	0	2.005955836	0	0	0	0	0	0	2.005955836	FLOWLBX: FACS_pSTING_Low
PTEN	0	0	0	0	0	0	0	0	0	0	0	0	0	0	0	2.00442139	0	0	2.00442139	OPS: OPS_IncreasedStimulation
SDHD	0	0	0	0	0	0	0	0	0	0	0	0	2.002858589	0	0	0	0	0	2.002858589	FLOWSTING: FACS_STING_High
C11orf80	0	0	0	0	0	0	0	0	0	0	0	2.001988619	0	0	0	0	0	0	2.001988619	FLOWLBX: FACS_pSTING_Low
PICALM	1.798255912	0	2.000521025	0	1.732799177	0	1.404969453	0	0	0	0	0	0	0	0	0	0	0	2.000521025	FITNESS: Fitness_cGAMPlow_High
P2RX5	0	0	0	0	0	0	0	0	0	1.740420723	0	2.00002084	0	0	0	0	0	0	2.00002084	FLOWLBX: FACS_pSTING_Low
TBCK	0	1.999518643	0	0	0	1.875666746	0	1.908632531	0	0	0	0	0	0	0	0	0	0	1.999518643	FITNESS: Fitness_cGAMPhigh_Low
MED20	0	0	0	0	0	0	0	0	0	0	0	0	0	0	0	0	1.999464685	0	1.999464685	OPS: OPS_Perturbed_Unperturbed
ACTR6	0	0	0	0	0	0	0	0	0	0	0	0	0	0	0	1.999092185	0	0	1.999092185	OPS: OPS_IncreasedStimulation
SCGB2A2	0	0	0	0	0	0	0	0	0	1.998892143	0	0	0	0	0	0	0	0	1.998892143	FLOWLBX: FACS_LC3_Low
NANS	0	1.930082286	0	0	0	1.997783007	0	0	0	0	0	0	0	0	0	0	0	0	1.997783007	FITNESS: Fitness_PShigh_Low
SMPD1	0	0	0	0	0	0	0	0	0	0	0	0	0	0	0	1.997315783	1.809021117	0	1.997315783	OPS: OPS_IncreasedStimulation
RBM15	0	0	0	0	0	0	0	0	0	0	0	0	0	0	0	0	0	1.996709639	1.996709639	OPS: OPS_Unstimulated
TMX2	0	0	0	0	0	0	0	0	0	0	0	1.994180148	0	0	0	0	0	0	1.994180148	FLOWLBX: FACS_pSTING_Low
AHCYL1	0	0	0	0	0	0	0	0	0	0	0	0	0	0	0	1.99376298	0	0	1.99376298	OPS: OPS_IncreasedStimulation
ZNF207	0	0	0	0	0	0	0	0	0	1.993394432	0	0	0	0	0	0	0	0	1.993394432	FLOWLBX: FACS_LC3_Low
MYRF	0	0	0	0	0	0	0	0	0	0	0	1.992253947	0	0	0	0	0	0	1.992253947	FLOWLBX: FACS_pSTING_Low
PGA5	0	0	0	0	0	0	0	0	0	0	0	1.990338003	0	0	0	0	0	0	1.990338003	FLOWLBX: FACS_pSTING_Low
NPRL2	0	1.715158516	0	0	0	1.989305353	0	0	0	0	0	0	0	0	0	0	0	0	1.989305353	FITNESS: Fitness_PShigh_Low
ANKRD49	0	0	0	0	0	0	0	0	0	0	0	0	0	0	0	1.988433775	0	0	1.988433775	OPS: OPS_IncreasedStimulation
CHRM1	0	0	0	0	0	0	0	0	0	0	0	1.988432262	0	0	0	0	0	0	1.988432262	FLOWLBX: FACS_pSTING_Low
DDI2	0	0	0	0	0	0	0	0	0	0	0	0	0	0	0	0	0	1.98794044	1.98794044	OPS: OPS_Unstimulated
PRPF38B	0	0	0	0	0	0	0	0	0	0	0	0	1.98757752	0	0	0	0	0	1.98757752	FLOWSTING: FACS_STING_High
CDK2AP2	0	0	0	0	0	0	0	0	0	0	0	1.986536667	0	0	0	0	0	0	1.986536667	FLOWLBX: FACS_pSTING_Low
CTSG	0	0	0	0	0	0	0	0	0	1.986217675	0	0	0	0	0	0	0	0	1.986217675	FLOWLBX: FACS_LC3_Low
RCE1	0	0	0	0	0	0	0	0	0	0	0	1.984651167	0	0	0	0	0	0	1.984651167	FLOWLBX: FACS_pSTING_Low
RER1	1.569385146	0	0	0	1.983743626	0	0	0	0	0	0	0	0	0	0	0	0	0	1.983743626	FITNESS: Fitness_PShigh_High
PCYT1A	0	0	0	0	0	0	0	0	0	1.879794482	0	1.982775707	0	0	0	0	0	0	1.982775707	FLOWLBX: FACS_pSTING_Low
MEAF6	0	0	0	0	0	0	0	0	0	0	0	0	0	0	0	1.981328168	0	0	1.981328168	OPS: OPS_IncreasedStimulation
TMEM167A	0	0	0	0	0	0	0	0	0	0	0	1.977209032	0	0	0	0	0	0	1.977209032	FLOWLBX: FACS_pSTING_Low
GUK1	0	0	0	0	0	0	0	0	0	0	0	0	0	0	0	0	1.976543535	0	1.976543535	OPS: OPS_Perturbed_Unperturbed
STX17	0	0	0	0	0	0	0	0	0	0	0	0	0	0	0	1.975998963	0	0	1.975998963	OPS: OPS_IncreasedStimulation
RASGRP2	0	0	0	0	0	0	0	0	0	1.975771596	0	1.835664046	0	0	0	0	0	0	1.975771596	FLOWLBX: FACS_LC3_Low
RAC1	0	0	0	0	0	0	0	0	0	0	0	0	0	0	0	0	0	1.975092092	1.975092092	OPS: OPS_Unstimulated
CHKA	0	0	0	0	0	0	0	0	0	1.974066851	0	0	0	0	0	0	0	0	1.974066851	FLOWLBX: FACS_LC3_Low
DLST	0	0	0	0	0	0	0	0	0	0	0	0	1.972860299	0	0	0	0	0	1.972860299	FLOWSTING: FACS_STING_High
LAMTOR1	0	0	0	0	0	0	0	0	0	0	0	0	0	0	0	1.97244616	0	0	1.97244616	OPS: OPS_IncreasedStimulation
EIF1P7	0	0	0	0	0	0	0	0	0	1.972372274	1.569370888	0	0	0	0	0	0	0	1.972372274	FLOWLBX: FACS_LC3_Low
CAMK1D	0	0	1.971621482	0	0	0	1.58496981	0	0	0	0	0	0	0	0	0	0	0	1.971621482	FITNESS: Fitness_cGAMPlow_High
TAF6	0	0	0	0	0	0	0	0	0	0	0	0	0	0	0	0	1.971414964	0	1.971414964	OPS: OPS_Perturbed_Unperturbed
SLC5A3	1.907544579	0	0	0	1.969957251	0	0	0	0	0	0	0	0	0	0	0	0	0	1.969957251	FITNESS: Fitness_PShigh_High
UBE2A	0	0	0	0	0	0	0	0	0	0	0	0	0	0	0	1.968893356	0	0	1.968893356	OPS: OPS_IncreasedStimulation
INTS15	0	0	0	0	0	0	0	0	0	0	0	0	0	0	0	0	0	1.966725315	1.966725315	OPS: OPS_Unstimulated
ZFP91-CNTF	0	0	0	0	0	0	0	0	0	0	0	1.966339633	0	0	0	0	0	0	1.966339633	FLOWLBX: FACS_pSTING_Low
SNRPEP11	0	0	0	0	0	0	0	0	0	1.965694217	0	0	0	0	0	0	0	0	1.965694217	FLOWLBX: FACS_LC3_Low
ZC3H13	0	0	0	0	0	0	0	0	0	0	0	1.964561678	0	0	0	0	0	0	1.964561678	FLOWLBX: FACS_pSTING_Low
CPEB4	0	0	0	0	0	0	0	0	0	0	0	0	0	0	0	1.963564151	0	0	1.963564151	OPS: OPS_IncreasedStimulation
RPS3A	0	0	0	0	0	0	0	0	0	0	0	0	0	0	0	0	1.961807112	0	1.961807112	OPS: OPS_Perturbed_Unperturbed
PGA3	0	0	0	0	0	0	0	0	0	1.82286166	0	1.96103412	0	0	0	0	0	0	1.96103412	FLOWLBX: FACS_pSTING_Low
MLN	0	0	0	0	0	0	0	0	0	0	0	0	1.958685831	0	0	0	0	0	1.958685831	FLOWSTING: FACS_STING_High
SYNCRIP	0	0	0	0	0	0	0	0	0	0	0	0	0	0	0	0	0	1.958513782	1.958513782	OPS: OPS_Unstimulated
TRIM51FP	0	0	0	0	0	0	0	0	0	1.957566967	0	0	0	0	0	0	0	0	1.957566967	FLOWLBX: FACS_LC3_Low
TNFRSF13B	0	0	0	0	0	0	0	0	0	0	0	1.957544028	0	0	0	0	0	0	1.957544028	FLOWLBX: FACS_pSTING_Low
OSGEP	0	0	0	0	0	0	0	0	0	0	0	0	0	0	0	0	1.957308851	0	1.957308851	OPS: OPS_Perturbed_Unperturbed
MORC3	1.91336338	0	0	0	1.956800783	0	0	0	0	0	0	0	0	0	0	0	0	0	1.956800783	FITNESS: Fitness_PShigh_High
TRIM51EP	0	0	0	0	0	0	0	0	0	1.955970207	0	0	0	0	0	0	0	0	1.955970207	FLOWLBX: FACS_LC3_Low
TRIM64	0	0	0	0	0	0	0	0	0	0	0	1.955812909	0	0	0	0	0	0	1.955812909	FLOWLBX: FACS_pSTING_Low
ZNF729	0	0	0	0	0	0	0	0	0	0	0	0	0	0	0	1.954682143	0	0	1.954682143	OPS: OPS_IncreasedStimulation
TRIM51BP	0	0	0	0	0	0	0	0	0	1.954382853	0	0	0	0	0	0	0	0	1.954382853	FLOWLBX: FACS_LC3_Low
KIF1B	0	0	0	0	0	0	0	0	0	0	0	0	0	0	0	1.951129339	0	0	1.951129339	OPS: OPS_IncreasedStimulation
MS4A8	0	0	0	0	0	0	0	0	0	1.787308134	0	1.95067466	0	0	0	0	0	0	1.95067466	FLOWLBX: FACS_pSTING_Low
MACROD1	0	0	0	0	0	0	0	0	0	0	0	1.948980119	0	0	0	0	0	0	1.948980119	FLOWLBX: FACS_pSTING_Low
PRRX2	0	0	0	0	0	0	0	0	0	0	0	0	0	0	0	1.947576536	0	0	1.947576536	OPS: OPS_IncreasedStimulation
ESRRA	0	0	0	0	0	0	0	0	0	0	0	1.9472946	0	0	0	0	0	0	1.9472946	FLOWLBX: FACS_pSTING_Low
GNAL	0	0	0	0	0	0	0	0	0	1.946584871	0	0	0	0	0	0	0	0	1.946584871	FLOWLBX: FACS_LC3_Low
AHCY	0	0	0	0	0	0	0	0	0	0	0	0	0	0	0	0	1.796373002	1.946480643	1.946480643	OPS: OPS_Unstimulated
IKBKE	1.901826877	0	0	0	1.944244722	0	0	0	0	0	0	0	0	0	0	0	0	0	1.944244722	FITNESS: Fitness_PShigh_High
KAT8	0	0	0	0	0	0	0	0	0	0	0	1.94395044	0	0	0	0	0	0	1.94395044	FLOWLBX: FACS_pSTING_Low
UBA5	0	1.764122482	0	0	0	1.943875443	0	0	0	0	0	0	0	0	0	0	0	0	1.943875443	FITNESS: Fitness_PShigh_Low
GNPTAB	0	0	0	0	0	0	0	0	0	0	0	0	0	0	0	1.942247331	0	0	1.942247331	OPS: OPS_IncreasedStimulation
ACSL3	0	0	0	0	0	0	0	0	0	1.942014782	0	0	0	0	0	0	0	0	1.942014782	FLOWLBX: FACS_LC3_Low
UROD	0	0	0	0	0	0	0	0	1.72415399	0	1.939067628	0	0	0	0	0	0	0	1.939067628	FLOWLBX: FACS_pSTING_High
METTL16	0	0	0	0	0	0	0	0	0	1.939012289	0	0	0	0	0	0	0	0	1.939012289	FLOWLBX: FACS_LC3_Low
CHAF1B	0	0	0	0	0	0	0	0	0	0	0	1.939000681	0	0	0	0	0	0	1.939000681	FLOWLBX: FACS_pSTING_Low
NFYB	0	0	0	0	0	0	0	0	0	0	0	0	0	0	0	0	0	1.938643484	1.938643484	OPS: OPS_Unstimulated
URB2	0	0	0	0	0	0	0	0	0	0	0	0	0	0	0	0	1.937530882	0	1.937530882	OPS: OPS_Perturbed_Unperturbed
PELI2	0	1.91700203	0	0	0	1.937130645	0	1.778077657	0	0	0	0	0	0	0	0	0	0	1.937130645	FITNESS: Fitness_PShigh_Low
MTMR14	0	1.936916961	0	0	0	0	0	0	0	0	0	0	0	0	0	0	0	0	1.936916961	FITNESS: Fitness_cGAMPhigh_Low
VMA21	0	0	0	0	0	0	0	0	0	1.936044603	0	0	0	0	0	0	0	0	1.936044603	FLOWLBX: FACS_LC3_Low
INTS8	0	0	0	0	0	0	0	0	0	0	0	1.935744613	0	0	0	0	0	0	1.935744613	FLOWLBX: FACS_pSTING_Low
C11orf97	0	0	0	0	0	0	0	0	0	0	0	0	0	0	0	1.935141724	0	0	1.935141724	OPS: OPS_IncreasedStimulation
ZMYM4	0	0	0	0	0	0	0	0	0	1.93457366	0	0	0	0	0	0	0	0	1.93457366	FLOWLBX: FACS_LC3_Low
RNF41	0	0	0	0	0	0	0	0	0	0	0	0	0	0	0	1.933365323	0	0	1.933365323	OPS: OPS_IncreasedStimulation
CNTN6	0	0	0	0	0	0	0	0	0	0	0	1.932523129	0	0	0	0	0	0	1.932523129	FLOWLBX: FACS_pSTING_Low
HNRNPF	1.849825611	0	0	0	1.932260949	0	0	0	0	0	0	0	0	0	0	0	0	0	1.932260949	FITNESS: Fitness_PShigh_High
ATRIP-TREX1	0	0	0	0	0	0	0	0	0	0	0	0	1.931884681	0	0	0	0	0	1.931884681	FLOWSTING: FACS_STING_High
DCTN1	0	0	0	0	0	0	0	0	0	0	0	0	0	0	0	0	0	1.930950749	1.930950749	OPS: OPS_Unstimulated
ALG2	0	0	0	0	0	0	0	0	0	0	0	0	0	0	0	0	1.930742736	0	1.930742736	OPS: OPS_Perturbed_Unperturbed
NPRL3	0	1.784455034	0	0	0	1.930601162	0	1.689396977	0	0	0	0	0	0	0	0	0	0	1.930601162	FITNESS: Fitness_PShigh_Low
CNGB3	0	0	0	0	0	0	0	0	0	1.930211702	0	0	0	0	0	0	0	0	1.930211702	FLOWLBX: FACS_LC3_Low
SLC37A3	0	0	0	0	0	0	0	0	0	0	0	0	0	0	0	1.929812519	0	0	1.929812519	OPS: OPS_IncreasedStimulation
KCNK7	0	0	0	0	0	0	0	0	0	1.928774475	0	1.689776748	0	0	0	0	0	0	1.928774475	FLOWLBX: FACS_LC3_Low
EDC4	0	0	0	0	0	0	0	0	1.639355411	0	1.928542157	0	0	0	0	0	0	0	1.928542157	FLOWLBX: FACS_pSTING_High
ALS2	0	0	0	0	0	0	0	0	0	0	0	0	0	0	0	1.928036118	0	0	1.928036118	OPS: OPS_IncreasedStimulation
FAM180B	0	0	0	0	0	0	0	0	0	0	0	1.927754945	0	0	0	0	0	0	1.927754945	FLOWLBX: FACS_pSTING_Low
ZNF189	0	0	0	0	0	0	0	0	0	0	0	0	0	0	0	1.926259716	0	0	1.926259716	OPS: OPS_IncreasedStimulation
ARMH3	0	0	0	0	0	0	0	0	0	0	0	1.924618321	0	0	0	0	0	0	1.924618321	FLOWLBX: FACS_pSTING_Low
CITED2	0	1.923445973	0	0	0	1.70674612	0	0	0	0	0	0	0	0	0	0	0	0	1.923445973	FITNESS: Fitness_cGAMPhigh_Low
NFE2L2	0	0	0	0	0	0	0	0	0	0	0	0	0	0	0	0	0	1.923399487	1.923399487	OPS: OPS_Unstimulated
FOXJ2	0	0	0	0	0	0	0	0	0	0	0	1.923062524	0	0	0	0	0	0	1.923062524	FLOWLBX: FACS_pSTING_Low
ZDHHC5	0	0	0	0	0	0	0	0	0	0	0	1.921515012	0	0	0	0	0	0	1.921515012	FLOWLBX: FACS_pSTING_Low
AZU1	0	0	0	0	0	0	0	0	0	0	0	0	0	0	0	1.920930511	0	0	1.920930511	OPS: OPS_IncreasedStimulation
DAXX	1.84510679	0	0	0	1.920822664	0	0	0	0	0	0	0	0	0	0	0	0	0	1.920822664	FITNESS: Fitness_PShigh_High
PLCZ1	0	0	0	0	0	0	0	0	0	1.920322982	0	1.697615418	0	0	0	0	0	0	1.920322982	FLOWLBX: FACS_LC3_Low
TRAPPC2L	0	0	0	0	0	0	0	0	0	1.855791552	0	1.91997574	0	0	0	0	0	0	1.91997574	FLOWLBX: FACS_pSTING_Low
SLC19A1	1.919285133	0	0	0	1.784109893	0	0	0	0	0	0	0	0	0	0	0	0	0	1.919285133	FITNESS: Fitness_cGAMPhigh_High
PIBF1	0	0	1.91922425	0	0	0	1.417587629	0	0	0	0	0	0	0	0	0	0	0	1.91922425	FITNESS: Fitness_cGAMPlow_High
SPG21	0	0	0	0	0	0	0	0	0	0	0	0	0	0	0	1.919154109	0	0	1.919154109	OPS: OPS_IncreasedStimulation
OR4D9	0	0	0	0	0	0	0	0	0	1.918942509	0	1.711850533	0	0	0	0	0	0	1.918942509	FLOWLBX: FACS_LC3_Low
ATG16L2	0	0	0	0	0	0	0	0	0	0	0	1.918444665	0	0	0	0	0	0	1.918444665	FLOWLBX: FACS_pSTING_Low
IGF1R	0	0	0	0	0	0	0	0	0	0	0	0	0	0	0	0	0	1.915986807	1.915986807	OPS: OPS_Unstimulated
FSIP1	0	0	0	0	0	0	0	0	0	0	0	0	0	0	0	1.915601306	0	0	1.915601306	OPS: OPS_IncreasedStimulation
MLC1	0	0	0	0	0	0	0	0	0	0	0	1.915406928	0	0	0	0	0	0	1.915406928	FLOWLBX: FACS_pSTING_Low
DYM	0	0	0	0	0	0	0	0	0	0	1.915054861	0	0	0	0	0	0	0	1.915054861	FLOWLBX: FACS_pSTING_High
TBC1D3	0	0	0	0	0	0	0	0	0	1.914848152	0	0	0	0	0	0	0	0	1.914848152	FLOWLBX: FACS_LC3_Low
UCP2	0	0	0	0	0	0	0	0	0	0	0	1.91390018	0	0	0	0	0	0	1.91390018	FLOWLBX: FACS_pSTING_Low
AP4E1	0	0	0	0	0	0	0	0	0	0	0	0	0	0	0	1.913824904	0	0	1.913824904	OPS: OPS_IncreasedStimulation
POLR3A	0	0	0	0	0	0	0	0	0	0	0	0	0	0	0	0	1.913546243	0	1.913546243	OPS: OPS_Perturbed_Unperturbed
TBC1D3C	0	0	0	0	0	0	0	0	0	1.91349887	0	0	0	0	0	0	0	0	1.91349887	FLOWLBX: FACS_LC3_Low
MADD	0	0	0	0	0	0	0	0	0	0	0	1.912401456	0	0	0	0	0	0	1.912401456	FLOWLBX: FACS_pSTING_Low
TRIM25	0	1.828056824	0	0	0	1.912233243	0	0	0	0	0	0	0	0	0	0	0	0	1.912233243	FITNESS: Fitness_PShigh_Low
CLUH	0	0	0	0	0	0	0	0	0	0	0	1.910910712	0	0	0	0	0	0	1.910910712	FLOWLBX: FACS_pSTING_Low
PATL1	0	0	0	0	0	0	0	0	0	0	0	0	0	0	0	1.910272101	0	0	1.910272101	OPS: OPS_IncreasedStimulation
SON	1.859513128	0	0	0	1.90990432	0	1.429442936	0	0	0	0	0	0	0	0	0	0	0	1.90990432	FITNESS: Fitness_PShigh_High
UTP6	0	0	0	0	0	0	0	0	0	1.909496771	0	0	0	0	0	0	0	0	1.909496771	FLOWLBX: FACS_LC3_Low
PWP2	0	0	0	0	0	0	0	0	0	0	0	0	0	0	0	0	1.908722476	0	1.908722476	OPS: OPS_Perturbed_Unperturbed
SETD1B	0	0	0	0	0	0	0	0	0	0	0	0	0	0	0	0	0	1.908709879	1.908709879	OPS: OPS_Unstimulated
RPAP3	0	0	0	0	0	0	0	0	0	0	0	1.907952995	0	0	0	0	0	0	1.907952995	FLOWLBX: FACS_pSTING_Low
ACTG1	0	0	0	0	0	0	0	0	0	0	0	0	1.907020559	0	0	0	0	0	1.907020559	FLOWSTING: FACS_STING_High
HYOU1	0	0	0	0	0	0	0	0	0	1.906866292	0	0	0	0	0	0	0	0	1.906866292	FLOWLBX: FACS_LC3_Low
NPC2	0	0	0	0	0	0	0	0	0	0	0	0	0	0	0	1.906719297	0	0	1.906719297	OPS: OPS_IncreasedStimulation
TIPARP	0	1.898767198	0	1.579211935	0	1.906494848	0	0	0	0	0	0	0	0	0	0	0	0	1.906494848	FITNESS: Fitness_PShigh_Low
PPP6R3	0	0	0	0	0	0	0	0	0	1.90556217	0	0	0	0	0	0	0	0	1.90556217	FLOWLBX: FACS_LC3_Low
ADAR	0	1.904668192	0	1.72865385	0	1.723125479	0	1.899089135	0	0	0	0	0	0	0	0	0	0	1.904668192	FITNESS: Fitness_cGAMPhigh_Low
RPN1	0	0	0	0	0	0	0	0	0	1.904265391	0	0	0	0	0	0	0	0	1.904265391	FLOWLBX: FACS_LC3_Low
MIER1	0	0	0	0	0	0	0	0	0	0	0	1.903575219	0	0	0	0	0	0	1.903575219	FLOWLBX: FACS_pSTING_Low
PKNOX2	0	0	0	0	0	0	0	0	0	0	0	1.902131473	0	0	0	0	0	0	1.902131473	FLOWLBX: FACS_pSTING_Low
IPPK	0	1.770359313	0	1.7184119	0	1.900937844	0	0	0	0	0	0	0	0	0	0	0	0	1.900937844	FITNESS: Fitness_PShigh_Low
STX3	0	0	0	0	0	0	0	0	0	1.900418588	0	0	0	0	0	0	0	0	1.900418588	FLOWLBX: FACS_LC3_Low
PKP2	0	0	0	0	0	0	0	0	0	0	0	0	0	0	0	1.899613691	0	0	1.899613691	OPS: OPS_IncreasedStimulation
IFI44L	0	0	0	0	0	0	0	0	0	0	0	1.899267003	0	0	0	0	0	0	1.899267003	FLOWLBX: FACS_pSTING_Low
XRCC3	0	0	0	0	0	0	0	0	1.70346556	0	1.899032931	0	0	0	0	0	0	0	1.899032931	FLOWLBX: FACS_pSTING_High
TM7SF2	0	0	0	0	0	0	0	0	0	1.897889824	0	0	0	0	0	0	0	0	1.897889824	FLOWLBX: FACS_LC3_Low
LSM1	0	0	0	0	0	0	0	0	0	0	0	0	0	0	0	1.897837289	0	0	1.897837289	OPS: OPS_IncreasedStimulation
DDX55	0	0	0	0	0	0	0	0	0	0	0	0	0	0	0	0	1.896458158	0	1.896458158	OPS: OPS_Perturbed_Unperturbed
NCLN	1.896208453	0	0	0	1.774720801	0	0	0	0	0	0	0	0	0	0	0	0	0	1.896208453	FITNESS: Fitness_cGAMPhigh_High
CITED1	0	0	0	0	0	0	0	0	0	0	0	0	0	0	0	1.896060887	0	0	1.896060887	OPS: OPS_IncreasedStimulation
CRCP	0	0	0	1.724500217	0	0	0	1.89596339	0	0	0	0	0	0	0	0	0	0	1.89596339	FITNESS: FitnessPSlow_Low
TOX2	0	0	1.895498137	0	0	0	0	0	0	0	0	0	0	0	0	0	0	0	1.895498137	FITNESS: Fitness_cGAMPlow_High
KRR1	0	0	0	0	0	0	0	0	0	0	0	0	0	0	0	0	1.894695032	0	1.894695032	OPS: OPS_Perturbed_Unperturbed
SIAH1	0	0	0	0	0	0	0	0	0	0	0	0	0	0	0	1.894284485	0	0	1.894284485	OPS: OPS_IncreasedStimulation
LOC653653	0	0	0	0	0	0	0	0	0	1.89414933	0	0	0	0	0	0	0	0	1.89414933	FLOWLBX: FACS_LC3_Low
NARS2	0	0	0	0	0	0	0	0	0	0	0	1.893629013	0	0	0	0	0	0	1.893629013	FLOWLBX: FACS_pSTING_Low
NMNAT1	0	1.893036366	0	0	0	1.858143411	0	0	0	0	0	0	0	0	0	0	0	0	1.893036366	FITNESS: Fitness_cGAMPhigh_Low
DHX33	0	0	0	0	0	0	0	0	0	0	0	0	0	0	0	0	1.893002897	0	1.893002897	OPS: OPS_Perturbed_Unperturbed
HSD17B7	0	0	0	0	0	0	0	0	0	0	1.892873308	0	0	0	0	0	0	0	1.892873308	FLOWLBX: FACS_pSTING_High
PMF1	0	0	0	0	0	0	0	0	0	0	0	1.892238228	0	0	0	0	0	0	1.892238228	FLOWLBX: FACS_pSTING_Low
EEF1AKMT1	0	0	0	0	0	0	0	0	0	1.891690193	0	0	0	0	0	0	0	0	1.891690193	FLOWLBX: FACS_LC3_Low
TMED10	1.890687521	0	0	0	1.87096015	0	0	0	0	0	0	0	0	0	0	0	0	0	1.890687521	FITNESS: Fitness_cGAMPhigh_High
CREBZF	0	0	0	0	0	0	0	0	0	1.890470837	0	0	0	0	0	0	0	0	1.890470837	FLOWLBX: FACS_LC3_Low
TRIM11	0	1.740694909	0	0	0	1.890343756	0	0	0	0	0	0	0	0	0	0	0	0	1.890343756	FITNESS: Fitness_PShigh_Low
POP1	0	0	0	0	0	0	0	0	0	0	0	0	0	0	0	0	1.889819192	0	1.889819192	OPS: OPS_Perturbed_Unperturbed
KATNA1	0	0	0	0	0	0	0	0	0	0	0	0	0	0	0	1.88895528	0	0	1.88895528	OPS: OPS_IncreasedStimulation
UBBP4	0	0	0	0	0	0	0	0	0	1.88805231	0	0	0	0	0	0	0	0	1.88805231	FLOWLBX: FACS_LC3_Low
TMEM229A	0	0	0	0	0	0	0	0	0	0	0	0	0	0	0	0	0	1.887666151	1.887666151	OPS: OPS_Unstimulated
PRDM10	0	0	0	0	0	0	0	0	0	0	0	0	0	0	0	0	1.886883582	0	1.886883582	OPS: OPS_Perturbed_Unperturbed
IL36A	0	0	0	0	0	0	0	0	0	1.886853045	0	0	0	0	0	0	0	0	1.886853045	FLOWLBX: FACS_LC3_Low
ZFTA	0	0	0	0	0	0	0	0	0	1.800323836	0	1.886748754	0	0	0	0	0	0	1.886748754	FLOWLBX: FACS_pSTING_Low
MARS2	0	0	0	0	0	0	0	0	0	1.885660381	0	1.727657239	0	0	0	0	0	0	1.885660381	FLOWLBX: FACS_LC3_Low
FICD	0	0	0	0	0	0	0	0	0	0	0	1.885394606	0	0	0	0	0	0	1.885394606	FLOWLBX: FACS_pSTING_Low
BOLA2-SMG1P6	0	0	0	0	0	0	0	0	0	0	0	0	0	0	0	0	0	1.884270139	1.884270139	OPS: OPS_Unstimulated
SPDYE2B	0	0	0	0	0	0	0	0	0	0	0	0	0	0	0	0	1.88417463	0	1.88417463	OPS: OPS_Perturbed_Unperturbed
TRIP4	0	0	0	0	0	0	0	0	0	0	0	0	0	0	0	1.883626075	0	0	1.883626075	OPS: OPS_IncreasedStimulation
CNIH2	0	0	0	0	0	0	0	0	0	0	0	1.882707903	0	0	0	0	0	0	1.882707903	FLOWLBX: FACS_pSTING_Low
RPL11	0	0	0	0	0	0	0	0	0	1.882121542	0	0	0	0	0	0	0	0	1.882121542	FLOWLBX: FACS_LC3_Low
LCMT1	0	1.882064785	0	1.652924386	0	1.7691311	0	0	0	0	0	0	0	0	0	0	0	0	1.882064785	FITNESS: Fitness_cGAMPhigh_Low
PIP4P1	0	0	0	0	0	0	0	0	0	0	0	0	0	0	0	1.881849674	0	0	1.881849674	OPS: OPS_IncreasedStimulation
MZT2A	0	0	0	0	0	0	0	0	0	0	0	0	0	0	0	0	0	1.880905055	1.880905055	OPS: OPS_Unstimulated
HCFC1	0	0	0	0	0	0	0	0	0	0	0	0	0	0	0	0	1.880493815	0	1.880493815	OPS: OPS_Perturbed_Unperturbed
RBM5	0	0	0	0	0	1.880404495	0	0	0	0	0	0	0	0	0	0	0	0	1.880404495	FITNESS: Fitness_PShigh_Low
MGAT2	0	0	0	0	0	0	0	0	0	0	0	0	0	0	0	1.880073272	0	0	1.880073272	OPS: OPS_IncreasedStimulation
WDR5	0	0	0	0	0	0	0	0	0	0	0	0	0	0	0	0	1.879360059	0	1.879360059	OPS: OPS_Perturbed_Unperturbed
PMF1-BGLAP	0	0	0	0	0	0	0	0	0	0	0	1.878731258	0	0	0	0	0	0	1.878731258	FLOWLBX: FACS_pSTING_Low
HTRA2	0	0	0	0	0	0	0	0	0	1.878640467	0	0	0	0	0	0	0	0	1.878640467	FLOWLBX: FACS_LC3_Low
ATP11C	0	0	0	0	0	0	0	0	0	0	0	0	0	0	0	1.87829687	0	0	1.87829687	OPS: OPS_IncreasedStimulation
LOC112268174	0	0	0	0	0	0	0	1.877773375	0	0	0	0	0	0	0	0	0	0	1.877773375	FITNESS: FitnessPSlow_Low
GUCY1A2	0	0	0	0	0	0	0	0	0	0	0	0	0	0	0	0	0	1.877570579	1.877570579	OPS: OPS_Unstimulated
LOC101927864	0	0	0	0	0	0	0	0	0	0	0	1.877419802	0	0	0	0	0	0	1.877419802	FLOWLBX: FACS_pSTING_Low
SLC25A30	0	0	0	0	0	0	0	0	0	1.876351242	0	0	0	0	0	0	0	0	1.876351242	FLOWLBX: FACS_LC3_Low
POLR2I	0	0	0	0	0	0	0	0	0	0	0	0	0	0	0	0	1.87621037	0	1.87621037	OPS: OPS_Perturbed_Unperturbed
OR4A4P	0	0	0	0	0	0	0	0	0	1.875215943	0	0	0	0	0	0	0	0	1.875215943	FLOWLBX: FACS_LC3_Low
LOC105371131	0	0	0	0	0	0	0	1.874833557	0	0	0	0	0	0	0	0	0	0	1.874833557	FITNESS: FitnessPSlow_Low
ACADVL	0	0	0	0	0	0	0	0	0	0	0	1.874817801	0	0	0	0	0	0	1.874817801	FLOWLBX: FACS_pSTING_Low
ACSL4	0	0	0	0	0	0	0	0	0	0	0	0	0	0	0	1.874744067	0	0	1.874744067	OPS: OPS_IncreasedStimulation
BRCA1	0	0	0	0	0	0	0	0	0	0	0	0	0	0	0	0	1.874302177	0	1.874302177	OPS: OPS_Perturbed_Unperturbed
CD14	0	0	0	0	0	0	0	0	0	0	0	0	0	0	0	0	0	1.874266399	1.874266399	OPS: OPS_Unstimulated
IREB2	0	0	0	0	0	0	0	0	0	1.874086796	0	1.677530669	0	0	0	0	0	0	1.874086796	FLOWLBX: FACS_LC3_Low
OR8U3	0	0	0	0	0	0	0	0	0	0	0	1.873527183	0	0	0	0	0	0	1.873527183	FLOWLBX: FACS_pSTING_Low
NRF1	0	0	0	0	0	0	0	0	0	0	0	0	0	0	0	0	1.873400558	0	1.873400558	OPS: OPS_Perturbed_Unperturbed
LOC101929894	0	0	0	0	0	0	0	1.871919359	0	0	0	0	0	0	0	0	0	0	1.871919359	FITNESS: FitnessPSlow_Low
SIK3	0	0	0	0	0	0	0	0	0	1.871846783	0	0	0	0	0	0	0	0	1.871846783	FLOWLBX: FACS_LC3_Low
BCL2	0	1.683994665	0	1.57782931	0	1.871076658	0	0	0	0	0	0	0	0	0	0	0	0	1.871076658	FITNESS: Fitness_PShigh_Low
MAGIX	0	0	0	0	0	0	0	0	0	0	0	0	0	0	0	0	0	1.870992202	1.870992202	OPS: OPS_Unstimulated
ZBTB3	0	0	0	0	0	0	0	0	0	1.774002352	0	1.870966527	0	0	0	0	0	0	1.870966527	FLOWLBX: FACS_pSTING_Low
FOLH1B	0	0	0	0	0	0	0	0	0	1.87073583	0	0	0	0	0	0	0	0	1.87073583	FLOWLBX: FACS_LC3_Low
CPSF2	0	0	0	0	0	0	0	0	0	0	0	0	0	0	0	0	1.870109176	0	1.870109176	OPS: OPS_Perturbed_Unperturbed
SLC39A8	0	0	0	0	0	0	0	0	0	1.869630857	0	0	0	0	0	0	0	0	1.869630857	FLOWLBX: FACS_LC3_Low
CNOT9	0	0	0	0	0	0	0	0	0	0	1.869575285	0	0	0	0	0	0	0	1.869575285	FLOWLBX: FACS_pSTING_High
GTF2H1	0	0	0	0	0	0	0	0	0	0	0	0	0	0	0	0	1.869358298	0	1.869358298	OPS: OPS_Perturbed_Unperturbed
HOMER3	0	0	0	0	0	0	0	1.869030552	0	0	0	0	0	0	0	0	0	0	1.869030552	FITNESS: FitnessPSlow_Low
VPS4A	0	0	0	0	0	0	0	0	0	0	0	0	0	0	0	0	1.868633694	0	1.868633694	OPS: OPS_Perturbed_Unperturbed
DGCR6L	0	0	0	0	0	0	0	0	0	1.868531822	0	0	0	0	0	0	0	0	1.868531822	FLOWLBX: FACS_LC3_Low
CPN1	0	0	0	0	0	0	0	0	0	0	0	0	0	0	0	0	0	1.867747681	1.867747681	OPS: OPS_Unstimulated
IL1RAPL2	0	0	0	0	0	0	0	0	0	1.867438681	0	0	0	0	0	0	0	0	1.867438681	FLOWLBX: FACS_LC3_Low
NOP56	0	0	0	0	0	0	0	0	0	0	0	0	0	0	0	0	1.867258714	0	1.867258714	OPS: OPS_Perturbed_Unperturbed
TIGD5	0	0	0	0	0	0	0	0	0	0	1.866807293	0	0	0	0	0	0	0	1.866807293	FLOWLBX: FACS_pSTING_High
UXS1	0	1.866760095	0	1.572711923	0	1.792294061	0	1.813846421	0	0	0	0	0	0	0	0	0	0	1.866760095	FITNESS: Fitness_cGAMPhigh_Low
AP1S2	0	0	0	0	0	0	0	0	0	1.866351395	0	0	0	0	0	0	0	0	1.866351395	FLOWLBX: FACS_LC3_Low
COQ2	0	0	0	0	0	0	0	1.866166908	0	0	0	0	0	0	0	0	0	0	1.866166908	FITNESS: FitnessPSlow_Low
YARS2	0	0	0	0	0	0	0	0	0	0	0	0	0	0	0	0	1.865975551	0	1.865975551	OPS: OPS_Perturbed_Unperturbed
DOP1B	0	0	0	0	0	0	0	0	0	0	0	1.865926518	0	0	0	0	0	0	1.865926518	FLOWLBX: FACS_pSTING_Low
THOC7	0	0	0	0	0	0	0	0	0	0	0	0	0	0	0	0	1.864776273	0	1.864776273	OPS: OPS_Perturbed_Unperturbed
RPS6KA4	0	0	0	0	0	0	0	0	0	1.864194219	0	1.859775998	0	0	0	0	0	0	1.864194219	FLOWLBX: FACS_LC3_Low
PPP1R37	0	0	0	0	0	0	0	0	0	0	1.864070084	0	0	0	0	0	0	0	1.864070084	FLOWLBX: FACS_pSTING_High
SERPINH1	0	0	0	0	0	0	0	0	0	0	0	1.86344659	0	0	0	0	0	0	1.86344659	FLOWLBX: FACS_pSTING_Low
SDHCP4	0	0	0	1.687392731	0	0	0	1.863328204	0	0	0	0	0	0	0	0	0	0	1.863328204	FITNESS: FitnessPSlow_Low
RAB27A	0	0	0	0	0	0	0	0	0	1.863124248	0	0	0	0	0	0	0	0	1.863124248	FLOWLBX: FACS_LC3_Low
NGDN	0	0	0	0	0	0	0	0	0	0	0	0	0	0	0	0	1.863118956	0	1.863118956	OPS: OPS_Perturbed_Unperturbed
DHX37	0	0	0	0	0	0	0	0	0	0	0	0	0	0	0	0	1.862601003	0	1.862601003	OPS: OPS_Perturbed_Unperturbed
HBS1L	0	0	0	0	0	0	0	0	0	0	0	0	1.862544888	0	0	0	0	0	1.862544888	FLOWSTING: FACS_STING_High
MIIP	0	0	0	0	0	0	0	0	0	0	0	0	0	0	0	0	1.862099034	0	1.862099034	OPS: OPS_Perturbed_Unperturbed
KHDRBS1	0	0	0	0	0	0	0	0	0	0	1.861363289	0	0	0	0	0	0	0	1.861363289	FLOWLBX: FACS_pSTING_High
WDR18	0	0	0	0	0	0	0	0	0	0	0	0	0	0	0	0	1.861140251	0	1.861140251	OPS: OPS_Perturbed_Unperturbed
SPATA31E1	0	0	0	0	0	0	0	0	0	1.861001336	0	0	0	0	0	0	0	0	1.861001336	FLOWLBX: FACS_LC3_Low
ACCS	0	0	0	0	0	0	0	0	0	0	0	1.860993002	0	0	0	0	0	0	1.860993002	FLOWLBX: FACS_pSTING_Low
PPP1R12A	0	0	0	0	0	0	0	0	0	0	0	0	0	0	0	0	1.860682119	0	1.860682119	OPS: OPS_Perturbed_Unperturbed
LOC642502	0	0	0	1.686816397	0	0	0	1.860514217	0	0	0	0	0	0	0	0	0	0	1.860514217	FITNESS: FitnessPSlow_Low
LOC107986642	0	0	0	0	0	0	0	0	0	1.858900867	0	0	0	0	0	0	0	0	1.858900867	FLOWLBX: FACS_LC3_Low
TOMM20	0	0	0	0	0	0	0	0	0	0	0	0	0	0	0	0	1.857817482	0	1.857817482	OPS: OPS_Perturbed_Unperturbed
POLR1B	0	0	0	0	0	0	0	0	0	0	0	0	0	0	0	0	1.857450953	0	1.857450953	OPS: OPS_Perturbed_Unperturbed
NCOA4	0	0	0	0	0	0	0	0	0	0	0	0	0	0	1.857414162	0	0	0	1.857414162	MASSSPEC: TurboID
NAPRT	0	0	0	0	0	0	0	0	0	0	0	1.857361397	0	0	0	0	0	0	1.857361397	FLOWLBX: FACS_pSTING_Low
WDR55	0	0	0	0	0	0	0	0	0	0	0	0	0	0	0	0	1.856405503	0	1.856405503	OPS: OPS_Perturbed_Unperturbed
POLRMT	0	0	0	0	0	0	0	0	0	0	0	0	0	0	0	0	1.85574977	0	1.85574977	OPS: OPS_Perturbed_Unperturbed
BICRAL	0	0	0	0	0	0	0	0	0	0	0	0	0	0	0	0	0	1.855060308	1.855060308	OPS: OPS_Unstimulated
TRIM49	0	0	0	0	0	0	0	0	0	0	0	1.854972442	0	0	0	0	0	0	1.854972442	FLOWLBX: FACS_pSTING_Low
NOP10	0	0	0	0	0	0	0	0	0	0	0	0	0	0	0	0	1.854820996	0	1.854820996	OPS: OPS_Perturbed_Unperturbed
NOP16	0	0	0	0	0	0	0	0	0	0	0	0	0	0	0	0	1.854524758	0	1.854524758	OPS: OPS_Perturbed_Unperturbed
TRAF2	0	1.787037094	0	1.660886588	0	1.854095838	0	0	0	0	0	0	0	0	0	0	0	0	1.854095838	FITNESS: Fitness_PShigh_Low
EIF4A1	0	0	0	0	0	0	0	0	0	0	0	0	0	0	0	0	1.853950574	0	1.853950574	OPS: OPS_Perturbed_Unperturbed
TRIM49C	0	0	0	0	0	0	0	0	0	0	0	1.853787496	0	0	0	0	0	0	1.853787496	FLOWLBX: FACS_pSTING_Low
PLAAT2	0	0	0	0	0	0	0	0	0	1.853745817	0	0	0	0	0	0	0	0	1.853745817	FLOWLBX: FACS_LC3_Low
HAPLN4	0	0	0	0	0	0	0	0	0	0	1.853421755	0	0	0	0	0	0	0	1.853421755	FLOWLBX: FACS_pSTING_High
RPS17	0	0	0	0	0	0	0	0	0	0	0	0	0	0	0	0	1.853399018	0	1.853399018	OPS: OPS_Perturbed_Unperturbed
MAT2A	0	0	0	0	0	0	0	0	0	0	0	0	0	0	0	0	1.853131107	0	1.853131107	OPS: OPS_Perturbed_Unperturbed
SPI1	0	1.852730269	0	0	0	1.825858459	0	0	0	0	0	0	0	0	0	0	0	0	1.852730269	FITNESS: Fitness_cGAMPhigh_Low
TESMIN	0	0	0	0	0	0	0	0	0	0	0	1.85260886	0	0	0	0	0	0	1.85260886	FLOWLBX: FACS_pSTING_Low
BYSL	0	0	1.852473721	0	0	0	0	0	0	0	0	0	0	0	0	0	0	0	1.852473721	FITNESS: Fitness_cGAMPlow_High
XRN2	0	0	0	0	0	0	0	0	0	0	0	0	1.852426824	0	0	0	0	0	1.852426824	FLOWSTING: FACS_STING_High
TONSL	0	0	0	0	0	0	0	1.852218353	0	0	0	0	0	0	0	0	0	0	1.852218353	FITNESS: FitnessPSlow_Low
PTPRH	0	0	0	0	0	0	0	0	0	1.851721439	0	0	0	0	0	0	0	0	1.851721439	FLOWLBX: FACS_LC3_Low
LOC102724159	0	0	0	0	0	0	0	0	0	0	0	0	0	0	0	0	1.851620019	0	1.851620019	OPS: OPS_Perturbed_Unperturbed
UBE2L6	0	0	0	0	0	0	0	0	0	0	0	1.8514365	0	0	0	0	0	0	1.8514365	FLOWLBX: FACS_pSTING_Low
SF3B6	0	0	0	0	0	0	0	0	0	0	0	0	0	0	0	0	1.851382411	0	1.851382411	OPS: OPS_Perturbed_Unperturbed
DDX18	0	0	0	0	0	0	0	0	0	0	0	0	0	0	0	0	1.850917832	0	1.850917832	OPS: OPS_Perturbed_Unperturbed
LANCL2	0	0	0	0	0	0	0	0	0	0	0	1.850270383	0	0	0	0	0	0	1.850270383	FLOWLBX: FACS_pSTING_Low
PGD	0	0	0	0	0	0	0	0	0	0	0	0	0	0	0	0	1.850245275	0	1.850245275	OPS: OPS_Perturbed_Unperturbed
LOC107984334	0	0	0	0	0	0	0	0	0	0	0	1.849110475	0	0	0	0	0	0	1.849110475	FLOWLBX: FACS_pSTING_Low
NCAPH	0	0	0	0	0	0	0	0	0	0	0	0	0	0	0	0	1.8489745	0	1.8489745	OPS: OPS_Perturbed_Unperturbed
PAPOLG	0	0	0	0	0	0	0	0	0	1.848724261	0	0	0	0	0	0	0	0	1.848724261	FLOWLBX: FACS_LC3_Low
PDCD11	0	0	0	0	0	0	0	0	0	0	0	0	0	0	0	0	1.848569561	0	1.848569561	OPS: OPS_Perturbed_Unperturbed
ATP2C1	0	1.848317302	0	0	0	1.669758921	0	0	0	0	0	0	0	0	0	0	0	0	1.848317302	FITNESS: Fitness_cGAMPhigh_Low
CSE1L	0	0	0	0	0	0	0	0	0	0	0	0	0	0	0	0	1.847976943	0	1.847976943	OPS: OPS_Perturbed_Unperturbed
DAGLA	0	0	0	0	0	0	0	0	0	0	0	1.847956743	0	0	0	0	0	0	1.847956743	FLOWLBX: FACS_pSTING_Low
DDX41	0	0	0	0	0	0	0	0	0	0	0	0	0	0	0	0	1.847400065	0	1.847400065	OPS: OPS_Perturbed_Unperturbed
ECT2	0	0	0	0	0	0	0	0	0	0	0	0	0	0	0	0	1.846836931	0	1.846836931	OPS: OPS_Perturbed_Unperturbed
RPL36AP46	0	0	0	0	0	0	0	0	0	1.846751972	0	0	0	0	0	0	0	0	1.846751972	FLOWLBX: FACS_LC3_Low
PIK3CA	0	0	0	0	0	0	0	0	0	0	0	0	0	0	0	0	1.846468275	0	1.846468275	OPS: OPS_Perturbed_Unperturbed
PPP1R8	0	0	0	0	0	0	0	0	0	0	0	0	0	0	0	0	1.8462858	0	1.8462858	OPS: OPS_Perturbed_Unperturbed
DCUN1D4	0	0	0	0	0	0	0	0	0	1.845773467	0	0	0	0	0	0	0	0	1.845773467	FLOWLBX: FACS_LC3_Low
SLC35E1	0	0	0	0	0	0	0	0	0	0	1.845741052	0	0	0	0	0	0	0	1.845741052	FLOWLBX: FACS_pSTING_High
GOLGA8S	0	0	0	0	0	0	0	0	0	0	0	0	0	0	0	0	1.845567027	0	1.845567027	OPS: OPS_Perturbed_Unperturbed
ESF1	0	0	0	0	0	0	0	0	0	0	0	0	0	0	0	0	1.845389876	0	1.845389876	OPS: OPS_Perturbed_Unperturbed
MRPL54	0	0	0	0	0	0	0	0	0	0	0	0	0	0	0	0	1.845213652	0	1.845213652	OPS: OPS_Perturbed_Unperturbed
TIMM10	0	0	0	0	0	0	0	0	0	0	0	0	0	0	0	0	1.844863826	0	1.844863826	OPS: OPS_Perturbed_Unperturbed
HMGCS1	0	0	0	0	0	0	0	0	0	0	0	0	0	0	0	0	1.844517242	0	1.844517242	OPS: OPS_Perturbed_Unperturbed
KRI1	0	0	0	0	0	0	0	0	0	0	0	0	0	0	0	0	1.844345077	0	1.844345077	OPS: OPS_Perturbed_Unperturbed
SNIP1	0	0	0	0	0	0	0	0	0	0	0	0	0	0	0	0	1.84417362	0	1.84417362	OPS: OPS_Perturbed_Unperturbed
PRKDC	0	1.844029556	0	0	0	1.747515815	0	0	0	0	0	0	0	0	0	0	0	0	1.844029556	FITNESS: Fitness_cGAMPhigh_Low
TAF1C	0	0	0	0	0	0	0	0	0	0	0	0	0	0	0	0	1.843832705	0	1.843832705	OPS: OPS_Perturbed_Unperturbed
PRG3	0	0	0	0	0	0	0	0	0	1.843831557	0	1.692599212	0	0	0	0	0	0	1.843831557	FLOWLBX: FACS_LC3_Low
TRAPPC2B	0	0	0	0	0	0	0	0	0	0	0	1.843402924	0	0	0	0	0	0	1.843402924	FLOWLBX: FACS_pSTING_Low
SMN1	0	0	0	0	0	0	0	0	0	0	0	0	0	0	0	0	1.8433259	0	1.8433259	OPS: OPS_Perturbed_Unperturbed
RNF31	0	1.839863248	0	1.682826079	0	1.842682855	0	0	0	0	0	0	0	0	0	0	0	0	1.842682855	FITNESS: Fitness_PShigh_Low
RPL32P18	0	0	0	0	0	0	0	0	0	0	0	0	1.84267943	0	0	0	0	0	1.84267943	FLOWSTING: FACS_STING_High
SF3A3	0	0	0	0	0	0	0	0	0	0	0	0	0	0	0	0	1.842326261	0	1.842326261	OPS: OPS_Perturbed_Unperturbed
PRPF19	0	0	0	0	0	0	0	0	0	0	0	1.842279583	0	0	0	0	0	0	1.842279583	FLOWLBX: FACS_pSTING_Low
LOC112267859	0	0	0	0	0	0	0	0	0	0	0	0	0	0	0	0	1.841996554	0	1.841996554	OPS: OPS_Perturbed_Unperturbed
TFB2M	0	0	0	0	0	0	0	0	0	0	0	0	0	0	0	0	1.841504772	0	1.841504772	OPS: OPS_Perturbed_Unperturbed
PDSS2	0	0	0	0	0	0	0	1.841490054	0	0	0	0	0	0	0	0	0	0	1.841490054	FITNESS: FitnessPSlow_Low
BANF1	0	0	0	0	0	0	0	0	0	0	0	0	0	0	0	0	1.841341521	0	1.841341521	OPS: OPS_Perturbed_Unperturbed
CCM2	0	0	0	0	0	0	0	0	0	0	0	1.841162225	0	0	0	0	0	0	1.841162225	FLOWLBX: FACS_pSTING_Low
TUBGCP2	0	0	0	0	0	0	0	0	0	0	0	0	0	0	0	0	1.841015947	0	1.841015947	OPS: OPS_Perturbed_Unperturbed
RRS1	0	0	0	0	0	0	0	0	0	0	0	0	0	0	0	0	1.84069152	0	1.84069152	OPS: OPS_Perturbed_Unperturbed
RABIF	1.840469264	0	0	0	1.712704619	0	0	0	0	0	0	0	0	0	0	0	0	0	1.840469264	FITNESS: Fitness_cGAMPhigh_High
NUDT22	0	0	0	0	0	0	0	0	0	0	0	1.840050816	0	0	0	0	0	0	1.840050816	FLOWLBX: FACS_pSTING_Low
SMTN	0	0	0	0	0	0	0	0	0	1.84000715	0	0	0	0	0	0	0	0	1.84000715	FLOWLBX: FACS_LC3_Low
ZBTB11	0	0	0	0	0	0	0	0	0	0	0	0	0	0	0	0	1.839884842	0	1.839884842	OPS: OPS_Perturbed_Unperturbed
CHMP7	0	0	0	0	0	0	0	0	0	0	0	0	0	0	0	0	1.839563703	0	1.839563703	OPS: OPS_Perturbed_Unperturbed
MIS12	0	0	0	0	0	0	0	0	0	0	0	0	0	0	0	0	1.839243329	0	1.839243329	OPS: OPS_Perturbed_Unperturbed
B3GNT6	0	0	0	0	0	0	0	0	0	0	0	0	0	0	0	0	1.839083407	0	1.839083407	OPS: OPS_Perturbed_Unperturbed
COX7BP2	0	0	0	0	0	0	0	0	0	1.839063224	0	0	0	0	0	0	0	0	1.839063224	FLOWLBX: FACS_LC3_Low
CHRM4	0	0	0	0	0	0	0	0	0	0	0	1.838945325	0	0	0	0	0	0	1.838945325	FLOWLBX: FACS_pSTING_Low
TELO2	0	0	0	0	0	0	0	0	0	0	0	0	0	0	0	0	1.838923652	0	1.838923652	OPS: OPS_Perturbed_Unperturbed
INTS11	0	0	0	0	0	0	0	0	0	0	0	0	0	0	0	0	1.838764056	0	1.838764056	OPS: OPS_Perturbed_Unperturbed
TAF10	0	0	0	0	0	0	0	0	0	0	0	0	0	0	0	0	1.838127129	0	1.838127129	OPS: OPS_Perturbed_Unperturbed
LINC01399	0	0	0	0	0	0	0	0	0	1.838124098	0	0	0	0	0	0	0	0	1.838124098	FLOWLBX: FACS_LC3_Low
CHCHD4	0	0	0	0	0	0	0	0	0	0	0	0	0	0	0	0	1.83796823	0	1.83796823	OPS: OPS_Perturbed_Unperturbed
GABPB1	0	0	0	0	0	0	0	0	0	0	0	0	0	0	0	0	1.837650792	0	1.837650792	OPS: OPS_Perturbed_Unperturbed
NOP14	0	0	0	0	0	0	0	0	0	0	0	0	0	0	0	0	1.837333797	0	1.837333797	OPS: OPS_Perturbed_Unperturbed
SOCS7	0	0	0	0	0	0	0	0	0	1.83718974	0	0	0	0	0	0	0	0	1.83718974	FLOWLBX: FACS_LC3_Low
PCID2	0	0	0	0	0	0	0	0	0	0	0	0	0	0	0	0	1.837017208	0	1.837017208	OPS: OPS_Perturbed_Unperturbed
SP1	0	0	0	0	0	0	0	0	0	0	0	0	0	0	0	0	0	1.836869131	1.836869131	OPS: OPS_Unstimulated
MTOR	0	0	0	0	0	0	0	0	0	0	0	0	0	0	0	0	1.836859054	0	1.836859054	OPS: OPS_Perturbed_Unperturbed
CCDC81	0	0	0	0	0	0	0	0	0	0	0	1.836751971	0	0	0	0	0	0	1.836751971	FLOWLBX: FACS_pSTING_Low
GTF2H4	0	0	0	0	0	0	0	0	0	0	0	0	0	0	0	0	1.83670099	0	1.83670099	OPS: OPS_Perturbed_Unperturbed
POLR2K	0	0	0	0	0	0	0	1.836264761	0	0	0	0	0	0	0	0	0	0	1.836264761	FITNESS: FitnessPSlow_Low
FAM89B	0	0	0	0	0	0	0	0	0	1.836260116	0	0	0	0	0	0	0	0	1.836260116	FLOWLBX: FACS_LC3_Low
KRTCAP2	0	0	0	0	0	0	0	0	0	0	0	0	0	0	0	0	1.836227288	0	1.836227288	OPS: OPS_Perturbed_Unperturbed
SF3A1	0	0	0	0	0	0	0	0	0	0	0	0	0	0	0	0	1.83606954	0	1.83606954	OPS: OPS_Perturbed_Unperturbed
ATMIN	1.835911569	0	1.530947419	0	1.805609354	0	0	0	0	0	0	0	0	0	0	0	0	0	1.835911569	FITNESS: Fitness_cGAMPhigh_High
SMARCA5	0	0	0	0	0	0	0	0	1.707764805	0	1.83588985	0	0	0	0	0	0	0	1.83588985	FLOWLBX: FACS_pSTING_High
GANAB	0	1.83581471	0	0	0	1.662943143	0	0	0	0	0	0	0	0	0	0	0	0	1.83581471	FITNESS: Fitness_cGAMPhigh_Low
BNIP1	0	0	0	0	0	0	0	0	0	0	0	0	0	0	0	0	1.835439223	0	1.835439223	OPS: OPS_Perturbed_Unperturbed
CATSPER1	0	0	0	0	0	0	0	0	0	0	0	1.834581914	0	0	0	0	0	0	1.834581914	FLOWLBX: FACS_pSTING_Low
LOC101929805	0	0	0	0	0	0	0	0	0	0	0	0	0	0	0	0	1.83449547	0	1.83449547	OPS: OPS_Perturbed_Unperturbed
GRIPAP1	0	0	0	0	0	0	0	0	0	0	0	0	0	0	0	0	0	1.833931607	1.833931607	OPS: OPS_Unstimulated
HAUS6	0	0	0	0	0	0	0	0	0	0	0	0	0	0	0	0	1.833710271	0	1.833710271	OPS: OPS_Perturbed_Unperturbed
VRK1	0	0	0	0	0	0	0	0	0	0	0	0	0	0	0	0	1.833239597	0	1.833239597	OPS: OPS_Perturbed_Unperturbed
NOL10	1.577982136	0	1.832988183	0	0	0	1.754286109	0	0	0	0	0	0	0	0	0	0	0	1.832988183	FITNESS: Fitness_cGAMPlow_High
NAA10	0	0	0	0	0	0	0	0	0	0	0	0	0	0	0	0	1.832925973	0	1.832925973	OPS: OPS_Perturbed_Unperturbed
JMJD6	0	0	0	0	0	0	0	0	0	1.832588293	0	0	0	0	0	0	0	0	1.832588293	FLOWLBX: FACS_LC3_Low
SKOR1	0	0	0	0	0	0	0	0	0	0	0	0	0	0	0	0	1.831985749	0	1.831985749	OPS: OPS_Perturbed_Unperturbed
ARPC2	0	1.831880385	0	0	0	1.700715244	0	1.534409829	0	0	0	0	0	0	0	0	0	0	1.831880385	FITNESS: Fitness_cGAMPhigh_Low
LAS1L	0	0	0	0	0	0	0	0	0	0	0	0	0	0	0	0	1.831829127	0	1.831829127	OPS: OPS_Perturbed_Unperturbed
TMA16	0	0	0	0	0	0	0	0	0	0	0	0	0	0	0	0	1.831515946	0	1.831515946	OPS: OPS_Perturbed_Unperturbed
AKAP17A	1.783306211	0	0	0	1.83137163	0	0	0	0	0	0	0	0	0	0	0	0	0	1.83137163	FITNESS: Fitness_PShigh_High
HARBI1	0	0	0	0	0	0	0	0	0	0	0	1.831369967	0	0	0	0	0	0	1.831369967	FLOWLBX: FACS_pSTING_Low
DDX42	0	0	0	0	0	0	0	0	0	0	0	0	0	0	0	0	1.831359385	0	1.831359385	OPS: OPS_Perturbed_Unperturbed
SPACA7	0	0	0	0	0	0	0	0	0	0	0	0	0	0	0	0	0	1.831020302	1.831020302	OPS: OPS_Unstimulated
COL7A1	0	0	0	0	0	0	0	0	0	1.830779928	0	0	0	0	0	0	0	0	1.830779928	FLOWLBX: FACS_LC3_Low
MAP2K5	0	0	0	0	0	0	0	0	0	0	0	0	0	0	0	0	1.829481859	0	1.829481859	OPS: OPS_Perturbed_Unperturbed
TSR2	0	0	0	0	0	0	0	0	0	0	0	0	0	0	0	0	1.829012753	0	1.829012753	OPS: OPS_Perturbed_Unperturbed
PLGLB2	0	0	0	0	0	0	0	0	0	1.828989583	0	0	0	0	0	0	0	0	1.828989583	FLOWLBX: FACS_LC3_Low
ZNF91	0	0	0	0	0	0	0	0	0	0	0	0	0	0	0	0	1.828231091	0	1.828231091	OPS: OPS_Perturbed_Unperturbed
KAT14	0	0	0	0	0	0	0	0	0	0	0	0	0	0	0	0	0	1.828134946	1.828134946	OPS: OPS_Unstimulated
PLGLB1	0	0	0	0	0	0	0	0	0	1.828101089	0	0	0	0	0	0	0	0	1.828101089	FLOWLBX: FACS_LC3_Low
CD5	0	0	0	0	0	0	0	0	0	1.803363887	0	1.827166621	0	0	0	0	0	0	1.827166621	FLOWLBX: FACS_pSTING_Low
QTRT2	0	0	0	0	0	0	0	0	0	0	0	0	0	0	0	0	1.827137065	0	1.827137065	OPS: OPS_Perturbed_Unperturbed
TMEM147	1.827029951	0	0	0	1.76612907	0	0	0	0	0	0	0	0	0	0	0	0	0	1.827029951	FITNESS: Fitness_cGAMPhigh_High
CAND1	0	0	0	0	0	0	0	0	0	0	0	0	0	0	0	0	1.8269808	0	1.8269808	OPS: OPS_Perturbed_Unperturbed
SLC33A1	0	0	0	0	0	0	0	0	0	0	0	0	0	0	0	0	1.826824539	0	1.826824539	OPS: OPS_Perturbed_Unperturbed
CD22	0	0	0	0	0	0	0	0	0	0	1.826464774	0	0	0	0	0	0	0	1.826464774	FLOWLBX: FACS_pSTING_High
UBAC1	0	0	0	0	0	0	0	0	0	1.826337301	0	0	0	0	0	0	0	0	1.826337301	FLOWLBX: FACS_LC3_Low
POTEG	0	0	0	0	0	0	0	0	0	0	0	1.826129736	0	0	0	0	0	0	1.826129736	FLOWLBX: FACS_pSTING_Low
SPATA5	0	0	0	0	0	0	0	0	0	0	0	0	0	0	0	0	1.825418391	0	1.825418391	OPS: OPS_Perturbed_Unperturbed
SCAMP3	0	0	0	0	0	0	0	0	0	0	0	0	0	0	0	0	0	1.825275274	1.825275274	OPS: OPS_Unstimulated
RSF1	0	0	0	0	0	0	0	0	0	0	0	1.825098372	0	0	0	0	0	0	1.825098372	FLOWLBX: FACS_pSTING_Low
NFYC	0	0	0	0	0	0	0	0	0	0	0	0	0	0	0	0	1.824793528	0	1.824793528	OPS: OPS_Perturbed_Unperturbed
GCNT3	0	0	0	0	0	0	0	0	0	1.824590906	0	0	0	0	0	0	0	0	1.824590906	FLOWLBX: FACS_LC3_Low
ABCC5	0	0	0	0	1.824485098	0	0	0	0	0	0	0	0	0	0	0	0	0	1.824485098	FITNESS: Fitness_PShigh_High
KCNQ4	0	0	0	0	0	0	0	0	0	0	0	0	0	0	0	0	1.824481114	0	1.824481114	OPS: OPS_Perturbed_Unperturbed
LSM12	0	1.824340682	0	0	0	1.719950939	0	0	0	0	0	0	0	0	0	0	0	0	1.824340682	FITNESS: Fitness_cGAMPhigh_Low
FDCSP	0	0	0	0	0	0	0	0	0	0	0	0	1.824241703	0	0	0	0	0	1.824241703	FLOWSTING: FACS_STING_High
ZSWIM1	0	0	0	0	0	0	0	0	0	0	0	1.8240725	0	0	0	0	0	0	1.8240725	FLOWLBX: FACS_pSTING_Low
SNAPC4	0	0	0	0	0	0	0	0	0	0	0	0	0	0	0	0	1.824012511	0	1.824012511	OPS: OPS_Perturbed_Unperturbed
CDC20	0	0	0	0	0	0	0	0	0	0	0	0	0	0	0	0	1.82370012	0	1.82370012	OPS: OPS_Perturbed_Unperturbed
PDZK1	0	0	0	0	0	0	0	0	0	0	0	0	0	0	0	0	1.823543928	0	1.823543928	OPS: OPS_Perturbed_Unperturbed
MAJIN	0	0	0	0	0	0	0	0	0	0	0	1.82305209	0	0	0	0	0	0	1.82305209	FLOWLBX: FACS_pSTING_Low
NUP160	0	0	0	0	0	0	0	0	0	0	0	0	0	0	0	0	1.822919176	0	1.822919176	OPS: OPS_Perturbed_Unperturbed
GNL3L	0	0	0	0	0	0	0	0	0	0	0	0	0	0	0	0	1.822762992	0	1.822762992	OPS: OPS_Perturbed_Unperturbed
FHIP2A	1.82270323	0	0	0	1.722954742	0	0	0	0	0	0	0	0	0	0	0	0	0	1.82270323	FITNESS: Fitness_cGAMPhigh_High
ALG1	0	0	0	0	0	0	0	0	0	0	0	0	0	0	0	0	1.82260681	0	1.82260681	OPS: OPS_Perturbed_Unperturbed
NDST1	0	0	0	0	0	0	0	0	0	0	0	0	0	0	0	0	0	1.822441022	1.822441022	OPS: OPS_Unstimulated
RECQL4	0	0	0	0	0	0	0	0	0	0	1.821905711	0	0	0	0	0	0	0	1.821905711	FLOWLBX: FACS_pSTING_High
CDT1	0	0	0	0	0	0	0	0	0	0	0	0	0	0	0	0	1.821825919	0	1.821825919	OPS: OPS_Perturbed_Unperturbed
ZCCHC9	0	0	0	0	0	0	0	0	0	0	0	0	0	0	0	0	1.821513572	0	1.821513572	OPS: OPS_Perturbed_Unperturbed
RSPH10B2	0	0	0	0	0	0	0	0	0	0	0	1.821027543	0	0	0	0	0	0	1.821027543	FLOWLBX: FACS_pSTING_Low
NUDT4	0	0	0	0	0	0	0	0	0	0	0	0	0	0	0	0	1.820576552	0	1.820576552	OPS: OPS_Perturbed_Unperturbed
PPP1CB	0	0	0	0	0	0	0	0	0	0	0	0	0	0	0	0	1.820420386	0	1.820420386	OPS: OPS_Perturbed_Unperturbed
ATP11A	0	0	0	0	0	0	0	0	0	1.82029942	0	0	0	0	0	0	0	0	1.82029942	FLOWLBX: FACS_LC3_Low
ZSWIM8	0	0	0	0	0	0	0	0	0	0	0	0	0	0	0	0	1.82026422	0	1.82026422	OPS: OPS_Perturbed_Unperturbed
C9orf40	0	0	0	0	0	0	0	0	0	0	0	0	0	0	0	0	1.820108054	0	1.820108054	OPS: OPS_Perturbed_Unperturbed
MAP3K7	0	1.737976568	0	0	0	1.819814457	0	0	0	0	0	0	0	0	0	0	0	0	1.819814457	FITNESS: Fitness_PShigh_Low
EPOR	0	0	0	0	0	0	0	0	0	0	0	0	0	0	0	0	1.819795726	0	1.819795726	OPS: OPS_Perturbed_Unperturbed
RTL3	0	0	0	0	0	0	0	0	0	0	1.819663478	0	0	0	0	0	0	0	1.819663478	FLOWLBX: FACS_pSTING_High
RBBP5	0	0	0	0	0	0	0	0	0	0	0	0	0	0	0	0	1.819639562	0	1.819639562	OPS: OPS_Perturbed_Unperturbed
ACTA1	0	0	0	0	0	0	0	0	0	0	0	0	0	0	0	0	0	1.819631928	1.819631928	OPS: OPS_Unstimulated
CENPM	0	0	0	0	0	0	0	0	0	0	0	0	0	0	0	0	1.819327238	0	1.819327238	OPS: OPS_Perturbed_Unperturbed
TMEM138	0	0	0	0	0	0	0	0	0	0	0	1.819024498	0	0	0	0	0	0	1.819024498	FLOWLBX: FACS_pSTING_Low
LOC102724197	0	0	0	0	0	0	0	0	0	0	0	0	0	0	0	0	1.818858755	0	1.818858755	OPS: OPS_Perturbed_Unperturbed
ADCY4	0	0	0	0	0	0	0	0	0	1.818611999	0	0	0	0	0	0	0	0	1.818611999	FLOWLBX: FACS_LC3_Low
TIMM29	0	0	0	0	0	0	1.818081521	0	0	0	0	0	0	0	0	0	0	0	1.818081521	FITNESS: Fitness_PSlow_High
HPSE2	0	0	0	0	0	0	0	0	0	0	0	0	0	0	0	0	1.818077959	0	1.818077959	OPS: OPS_Perturbed_Unperturbed
KANSL3	0	0	0	0	0	0	0	0	0	0	0	1.818030968	0	0	0	0	0	0	1.818030968	FLOWLBX: FACS_pSTING_Low
MOB4P2	0	0	0	0	0	0	0	0	0	1.817774424	0	1.783951414	0	0	0	0	0	0	1.817774424	FLOWLBX: FACS_LC3_Low
SKIC8	0	0	0	0	0	0	0	0	0	0	0	0	0	0	0	0	1.81745333	0	1.81745333	OPS: OPS_Perturbed_Unperturbed
POLR3B	0	0	0	0	0	0	0	0	0	0	0	0	0	0	0	0	1.817141017	0	1.817141017	OPS: OPS_Perturbed_Unperturbed
PLCB3	0	0	0	0	0	0	0	0	0	0	0	1.817042728	0	0	0	0	0	0	1.817042728	FLOWLBX: FACS_pSTING_Low
NDST2	0	0	0	0	0	0	0	0	0	0	0	0	0	0	0	0	1.816984861	0	1.816984861	OPS: OPS_Perturbed_Unperturbed
PCDHGA12	0	0	0	0	0	0	0	0	0	1.816940899	0	0	0	0	0	0	0	0	1.816940899	FLOWLBX: FACS_LC3_Low
MTPN	0	0	0	0	0	0	0	0	0	0	0	0	0	0	0	0	0	1.816847735	1.816847735	OPS: OPS_Unstimulated
HOXB5	0	0	0	0	0	0	0	0	0	0	0	0	0	0	0	0	1.81667255	0	1.81667255	OPS: OPS_Perturbed_Unperturbed
RPUSD4	0	0	0	0	0	0	0	0	0	0	0	1.816059751	0	0	0	0	0	0	1.816059751	FLOWLBX: FACS_pSTING_Low
DDX24	0	0	0	0	0	0	0	0	0	0	0	0	0	0	0	0	1.816047932	0	1.816047932	OPS: OPS_Perturbed_Unperturbed
SLC25A45	0	0	0	0	0	0	0	0	0	0	0	0	0	0	0	0	1.815891778	0	1.815891778	OPS: OPS_Perturbed_Unperturbed
E4F1	0	0	0	0	0	0	0	0	0	0	0	0	0	0	0	0	1.815423317	0	1.815423317	OPS: OPS_Perturbed_Unperturbed
TAGAP	0	0	0	0	0	0	0	0	0	0	1.815252124	0	0	0	0	0	0	0	1.815252124	FLOWLBX: FACS_pSTING_High
APPL1	0	0	0	0	0	0	0	0	0	0	0	0	0	0	1.815134269	0	0	0	1.815134269	MASSSPEC: TurboID
ELP5	0	0	0	0	0	0	0	0	0	0	0	0	0	0	0	0	1.81511101	0	1.81511101	OPS: OPS_Perturbed_Unperturbed
THG1L	0	0	0	0	0	0	0	0	0	0	0	0	0	0	0	0	1.814642552	0	1.814642552	OPS: OPS_Perturbed_Unperturbed
AHCTF1	0	0	0	0	0	0	0	0	0	0	0	0	0	0	0	0	1.814486399	0	1.814486399	OPS: OPS_Perturbed_Unperturbed
SEL1L	0	0	0	0	0	0	0	0	0	1.814464348	0	0	0	0	0	0	0	0	1.814464348	FLOWLBX: FACS_LC3_Low
CENPP	0	0	0	0	0	0	0	0	0	0	0	0	0	0	0	0	1.814330247	0	1.814330247	OPS: OPS_Perturbed_Unperturbed
LRRC8A	1.814271159	0	0	0	0	0	0	0	0	0	0	0	0	0	0	0	0	0	1.814271159	FITNESS: Fitness_cGAMPhigh_High
BCL2L10	0	0	0	0	0	0	0	0	0	0	0	0	0	0	0	0	1.814174095	0	1.814174095	OPS: OPS_Perturbed_Unperturbed
BCL2L1	0	1.746554866	0	0	0	1.814123695	0	0	0	0	0	0	0	0	0	0	0	0	1.814123695	FITNESS: Fitness_PShigh_Low
LOC107984328	0	0	0	0	0	0	0	0	0	0	0	1.81410947	0	0	0	0	0	0	1.81410947	FLOWLBX: FACS_pSTING_Low
NEURL4	0	0	0	0	0	0	0	0	0	0	0	0	0	0	0	0	0	1.814088186	1.814088186	OPS: OPS_Unstimulated
EIF3E	0	0	0	0	0	0	0	0	0	0	0	0	0	0	0	0	1.814017942	0	1.814017942	OPS: OPS_Perturbed_Unperturbed
FH	0	0	1.538318528	0	1.714594282	0	1.81377552	0	0	0	0	0	0	0	0	0	0	0	1.81377552	FITNESS: Fitness_PSlow_High
SNAP29	0	0	0	0	0	0	0	0	0	1.813646744	0	0	0	0	0	0	0	0	1.813646744	FLOWLBX: FACS_LC3_Low
TUFM	0	0	0	0	0	0	0	0	0	0	0	0	0	0	0	0	1.813237183	0	1.813237183	OPS: OPS_Perturbed_Unperturbed
PHOSPHO1	0	0	0	0	0	0	0	0	0	0	0	0	0	0	0	0	1.813081032	0	1.813081032	OPS: OPS_Perturbed_Unperturbed
LRRC37A	0	0	0	0	0	0	0	0	0	0	0	0	0	0	0	0	1.812924881	0	1.812924881	OPS: OPS_Perturbed_Unperturbed
F7	0	0	0	0	0	0	0	0	0	1.812833051	0	0	0	0	0	0	0	0	1.812833051	FLOWLBX: FACS_LC3_Low
SNRNP40	0	0	0	0	0	0	0	0	0	0	0	0	0	0	0	0	1.812768729	0	1.812768729	OPS: OPS_Perturbed_Unperturbed
WNK1	0	0	0	0	0	0	0	0	0	0	0	0	0	0	0	0	1.812612578	0	1.812612578	OPS: OPS_Perturbed_Unperturbed
GOLGA6A	0	0	0	0	0	0	0	0	0	0	0	0	0	0	0	0	1.812300276	0	1.812300276	OPS: OPS_Perturbed_Unperturbed
MYCBP2	0	0	0	0	0	0	0	0	0	0	0	1.812179904	0	0	0	0	0	0	1.812179904	FLOWLBX: FACS_pSTING_Low
KRT26	0	0	0	0	0	0	0	0	0	0	0	0	0	0	0	0	1.812144125	0	1.812144125	OPS: OPS_Perturbed_Unperturbed
MARCO	0	0	0	0	0	0	0	0	0	1.81202324	0	0	0	0	0	0	0	0	1.81202324	FLOWLBX: FACS_LC3_Low
DNTTIP2	0	0	0	0	0	0	0	0	0	0	0	0	0	0	0	0	1.811987974	0	1.811987974	OPS: OPS_Perturbed_Unperturbed
CSF2RB	0	0	0	0	0	0	0	0	0	0	0	0	0	0	0	0	1.811519522	0	1.811519522	OPS: OPS_Perturbed_Unperturbed
ABALON	0	1.745034214	0	0	0	1.811403401	0	0	0	0	0	0	0	0	0	0	0	0	1.811403401	FITNESS: Fitness_PShigh_Low
RPL28	0	0	0	0	0	0	0	0	0	0	0	0	0	0	0	0	1.811363371	0	1.811363371	OPS: OPS_Perturbed_Unperturbed
TMEM53	0	0	0	0	0	0	0	0	0	1.811217285	0	0	0	0	0	0	0	0	1.811217285	FLOWLBX: FACS_LC3_Low
WIPI1	0	0	0	0	0	0	0	0	0	0	1.810936308	0	0	0	0	0	0	0	1.810936308	FLOWLBX: FACS_pSTING_High
DNAJC8	0	0	0	0	0	0	0	0	0	0	0	0	0	0	0	0	1.810894919	0	1.810894919	OPS: OPS_Perturbed_Unperturbed
TAF4	0	0	0	0	0	0	0	0	0	0	0	0	0	0	0	0	1.810738769	0	1.810738769	OPS: OPS_Perturbed_Unperturbed
CMAS	0	1.810486861	0	0	0	1.755987672	0	1.541722805	0	0	0	0	0	0	0	0	0	0	1.810486861	FITNESS: Fitness_cGAMPhigh_Low
NOPCHAP1	0	0	0	0	0	0	0	0	0	0	0	0	0	0	0	0	1.810426468	0	1.810426468	OPS: OPS_Perturbed_Unperturbed
TMSB10	0	0	0	0	0	0	0	0	0	1.810415158	0	0	0	0	0	0	0	0	1.810415158	FLOWLBX: FACS_LC3_Low
UQCRQ	0	0	0	0	0	0	0	0	0	0	0	1.810270833	0	0	0	0	0	0	1.810270833	FLOWLBX: FACS_pSTING_Low
ZC3HAV1	1.81016316	0	0	0	1.799866379	0	0	0	0	0	0	0	0	0	0	0	0	0	1.81016316	FITNESS: Fitness_cGAMPhigh_High
EIF2B1	0	0	0	0	0	0	0	0	0	0	0	0	0	0	0	0	1.810114168	0	1.810114168	OPS: OPS_Perturbed_Unperturbed
NT5DC4	0	0	0	0	0	0	0	0	0	0	0	0	0	0	0	0	1.809958017	0	1.809958017	OPS: OPS_Perturbed_Unperturbed
HMX2	0	0	0	0	0	0	0	0	0	0	0	0	0	0	0	0	1.809801867	0	1.809801867	OPS: OPS_Perturbed_Unperturbed
ZNF273	0	0	0	0	0	0	0	0	0	0	0	0	0	0	0	0	1.809645717	0	1.809645717	OPS: OPS_Perturbed_Unperturbed
DHX40P1	0	0	0	0	0	0	0	0	0	0	0	1.809323914	0	0	0	0	0	0	1.809323914	FLOWLBX: FACS_pSTING_Low
KDM3B	0	0	0	0	0	0	0	0	0	1.80882228	0	0	0	0	0	0	0	0	1.80882228	FLOWLBX: FACS_LC3_Low
SUSD4	0	0	0	0	0	0	0	0	0	0	1.808813512	0	0	0	0	0	0	0	1.808813512	FLOWLBX: FACS_pSTING_High
DKC1	0	0	0	0	0	0	0	0	0	0	0	0	0	0	0	0	1.808552667	0	1.808552667	OPS: OPS_Perturbed_Unperturbed
GLRX5	0	0	0	0	0	0	0	0	0	0	0	0	0	0	0	0	1.808240367	0	1.808240367	OPS: OPS_Perturbed_Unperturbed
E2F6	0	0	0	0	0	0	0	0	0	1.808031476	0	0	0	0	0	0	0	0	1.808031476	FLOWLBX: FACS_LC3_Low
MRPS16	0	0	0	0	0	0	0	0	0	0	0	1.807445176	0	0	0	0	0	0	1.807445176	FLOWLBX: FACS_pSTING_Low
PAK1IP1	0	0	0	0	0	0	0	0	0	0	0	0	0	0	0	0	1.807303468	0	1.807303468	OPS: OPS_Perturbed_Unperturbed
MPEG1	0	0	0	0	0	0	0	0	0	1.807244394	0	0	0	0	0	0	0	0	1.807244394	FLOWLBX: FACS_LC3_Low
VPS29	0	0	0	0	0	0	0	0	0	0	0	0	0	0	0	0	1.806991168	0	1.806991168	OPS: OPS_Perturbed_Unperturbed
RCN1	0	0	0	0	0	0	0	0	0	0	0	0	0	0	0	0	1.806835019	0	1.806835019	OPS: OPS_Perturbed_Unperturbed
SRP54	0	0	0	0	0	0	0	0	0	0	0	0	0	0	0	0	1.806678869	0	1.806678869	OPS: OPS_Perturbed_Unperturbed
GNG3	0	0	0	0	0	0	0	0	0	1.806461006	0	0	0	0	0	0	0	0	1.806461006	FLOWLBX: FACS_LC3_Low
SLC17A5	1.806125459	0	0	0	0	0	0	0	0	0	0	0	0	0	0	0	0	0	1.806125459	FITNESS: Fitness_cGAMPhigh_High
OR1D4	0	0	0	0	0	0	0	0	0	0	0	0	0	0	0	0	0	1.80595489	1.80595489	OPS: OPS_Unstimulated
NDOR1	0	0	0	0	0	0	0	0	0	0	0	0	0	0	0	0	1.805741971	0	1.805741971	OPS: OPS_Perturbed_Unperturbed
GRM5	0	0	0	0	0	0	0	0	0	1.805681287	0	0	0	0	0	0	0	0	1.805681287	FLOWLBX: FACS_LC3_Low
RSRC2	0	0	0	0	0	0	0	0	0	0	0	0	0	0	0	0	1.805429672	0	1.805429672	OPS: OPS_Perturbed_Unperturbed
LOC100996318	0	0	0	0	0	0	0	0	0	0	0	0	0	0	0	0	1.805273522	0	1.805273522	OPS: OPS_Perturbed_Unperturbed
RANBP3	0	0	0	0	0	0	0	0	0	0	0	0	0	0	0	0	1.804961223	0	1.804961223	OPS: OPS_Perturbed_Unperturbed
DNAJB13	0	0	0	0	0	0	0	0	0	1.804905212	0	0	0	0	0	0	0	0	1.804905212	FLOWLBX: FACS_LC3_Low
ITGAV	0	0	0	0	0	0	0	0	0	0	0	0	0	0	0	0	1.804648924	0	1.804648924	OPS: OPS_Perturbed_Unperturbed
POLR3E	0	0	0	0	0	0	0	0	0	0	0	0	0	0	0	0	1.804492774	0	1.804492774	OPS: OPS_Perturbed_Unperturbed
RPE	0	0	0	0	0	0	0	0	0	0	0	0	0	0	0	0	1.804336625	0	1.804336625	OPS: OPS_Perturbed_Unperturbed
CLVS2	0	0	0	0	0	0	0	0	0	1.804132754	1.659017681	0	0	0	0	0	0	0	1.804132754	FLOWLBX: FACS_LC3_Low
STT3A	0	1.804124626	0	0	0	1.766231314	0	0	0	0	0	0	0	0	0	0	0	0	1.804124626	FITNESS: Fitness_cGAMPhigh_Low
H2BC12L	0	0	0	0	0	0	0	0	0	0	0	0	0	0	0	0	1.803868176	0	1.803868176	OPS: OPS_Perturbed_Unperturbed
SCGB1A1	0	0	0	0	0	0	0	0	0	0	0	1.803747353	0	0	0	0	0	0	1.803747353	FLOWLBX: FACS_pSTING_Low
LOC100996379	0	0	0	0	0	0	0	0	0	0	0	0	0	0	0	0	1.803712026	0	1.803712026	OPS: OPS_Perturbed_Unperturbed
COMMD2	0	1.789691254	0	0	0	1.80370979	0	1.610881259	0	0	0	0	0	0	0	0	0	0	1.80370979	FITNESS: Fitness_PShigh_Low
GRB2	0	0	0	0	0	0	0	0	0	0	0	0	0	0	0	0	1.803555877	0	1.803555877	OPS: OPS_Perturbed_Unperturbed
CXXC1	0	0	0	0	0	0	0	0	0	0	0	0	0	0	0	0	1.803399727	0	1.803399727	OPS: OPS_Perturbed_Unperturbed
DLG4	0	0	0	0	0	0	0	0	0	0	0	0	0	0	0	0	0	1.803291416	1.803291416	OPS: OPS_Unstimulated
ARHGAP1	0	0	0	0	0	0	0	0	0	0	0	0	0	0	0	0	1.802775129	0	1.802775129	OPS: OPS_Perturbed_Unperturbed
SNW1	0	0	0	0	0	0	0	0	0	0	0	0	0	0	0	0	1.802306681	0	1.802306681	OPS: OPS_Perturbed_Unperturbed
UBE3C	0	0	0	0	0	0	0	0	0	0	0	0	0	0	0	0	1.802150531	0	1.802150531	OPS: OPS_Perturbed_Unperturbed
ANKRD13D	0	0	0	0	0	0	0	0	0	0	0	1.801927845	0	0	0	0	0	0	1.801927845	FLOWLBX: FACS_pSTING_Low
RAB6C	0	0	0	0	0	0	0	0	0	0	0	0	0	0	0	0	1.801525934	0	1.801525934	OPS: OPS_Perturbed_Unperturbed
SLC35C1	0	0	0	0	0	0	0	0	0	0	0	0	0	0	0	0	1.801369784	0	1.801369784	OPS: OPS_Perturbed_Unperturbed
LMO2	0	1.71132337	0	0	0	1.801292358	0	0	0	0	0	0	0	0	0	0	0	0	1.801292358	FITNESS: Fitness_PShigh_Low
ZNF503	0	0	0	0	0	0	0	0	0	0	0	0	0	0	0	0	1.801213635	0	1.801213635	OPS: OPS_Perturbed_Unperturbed
SEC22B2P	0	0	0	0	0	0	0	0	0	0	0	1.801025351	0	0	0	0	0	0	1.801025351	FLOWLBX: FACS_pSTING_Low
TFR2	0	0	0	0	0	0	0	0	0	0	0	0	0	0	0	0	1.800745186	0	1.800745186	OPS: OPS_Perturbed_Unperturbed
TCEAL3	0	0	0	0	0	0	0	0	0	0	0	0	0	0	0	0	0	1.800651346	1.800651346	OPS: OPS_Unstimulated
PHYHD1	0	0	0	0	0	0	0	0	0	0	0	0	0	0	0	0	1.800432887	0	1.800432887	OPS: OPS_Perturbed_Unperturbed
DDX59	0	0	0	0	0	0	0	0	0	0	0	0	0	0	0	0	1.800276738	0	1.800276738	OPS: OPS_Perturbed_Unperturbed
SEC22B3P	0	0	0	0	0	0	0	0	0	0	0	1.800127663	0	0	0	0	0	0	1.800127663	FLOWLBX: FACS_pSTING_Low
COX7B	0	0	0	0	0	0	0	0	0	0	0	0	0	0	0	0	1.800120588	0	1.800120588	OPS: OPS_Perturbed_Unperturbed
MDM1	0	0	0	0	0	1.632901199	0	1.799847499	0	0	0	0	0	0	0	0	0	0	1.799847499	FITNESS: FitnessPSlow_Low
AP1G2	0	0	0	0	0	0	0	0	0	1.799572553	0	0	0	0	0	0	0	0	1.799572553	FLOWLBX: FACS_LC3_Low
FOXH1	0	0	0	0	0	0	0	0	0	0	0	0	0	0	0	0	1.799183692	0	1.799183692	OPS: OPS_Perturbed_Unperturbed
VSX2	0	0	0	0	0	0	0	0	0	0	0	0	1.799034891	0	0	0	0	0	1.799034891	FLOWSTING: FACS_STING_High
RTTN	0	0	0	0	0	0	0	0	0	0	0	0	0	0	0	0	1.798871393	0	1.798871393	OPS: OPS_Perturbed_Unperturbed
TBX6	0	0	0	0	0	0	0	0	0	0	0	0	0	0	0	0	1.798715244	0	1.798715244	OPS: OPS_Perturbed_Unperturbed
SPINT2	0	0	0	0	0	0	0	0	0	0	1.798539549	0	0	0	0	0	0	0	1.798539549	FLOWLBX: FACS_pSTING_High
FADS3	0	0	0	0	0	0	0	0	0	0	0	1.798346601	0	0	0	0	0	0	1.798346601	FLOWLBX: FACS_pSTING_Low
SASS6	0	0	0	0	0	0	0	0	0	0	0	0	0	0	0	0	1.798090646	0	1.798090646	OPS: OPS_Perturbed_Unperturbed
PRKAR1A	0	0	0	0	0	0	0	0	0	1.798080289	0	0	0	0	0	0	0	0	1.798080289	FLOWLBX: FACS_LC3_Low
NCR2	0	0	0	0	0	0	0	0	0	0	0	0	0	0	0	0	0	1.798034441	1.798034441	OPS: OPS_Unstimulated
ZNF812P	0	0	0	0	0	0	0	0	0	0	0	0	0	0	0	0	1.797934496	0	1.797934496	OPS: OPS_Perturbed_Unperturbed
RBM42	1.534916156	0	1.797646514	0	1.673425589	0	1.462237726	0	0	0	0	0	0	0	0	0	0	0	1.797646514	FITNESS: Fitness_cGAMPlow_High
XYLT2	0	0	0	0	0	0	0	0	0	0	0	0	0	0	0	0	1.797622198	0	1.797622198	OPS: OPS_Perturbed_Unperturbed
LOC653513	0	0	0	0	0	0	0	1.797584511	0	0	0	0	0	0	0	0	0	0	1.797584511	FITNESS: FitnessPSlow_Low
PUF60	0	0	0	0	0	0	0	0	0	0	0	0	0	0	0	0	1.797466048	0	1.797466048	OPS: OPS_Perturbed_Unperturbed
ANAPC11	0	0	0	0	0	0	0	0	0	0	0	1.797463176	0	0	0	0	0	0	1.797463176	FLOWLBX: FACS_pSTING_Low
PEDS1-UBE2V1	0	0	0	0	0	0	0	0	0	1.79733926	0	1.764313777	0	0	0	0	0	0	1.79733926	FLOWLBX: FACS_LC3_Low
PAICS	0	0	0	0	0	0	0	0	0	0	0	0	0	0	0	0	1.7969976	0	1.7969976	OPS: OPS_Perturbed_Unperturbed
FAM133B	0	0	0	0	0	0	0	0	0	0	0	0	0	0	0	0	1.796841451	0	1.796841451	OPS: OPS_Perturbed_Unperturbed
NSUN2	0	0	0	0	0	0	0	0	0	1.796601602	0	0	0	0	0	0	0	0	1.796601602	FLOWLBX: FACS_LC3_Low
MAD2L1BP	0	0	0	0	0	0	0	0	0	0	0	1.796584456	0	0	0	0	0	0	1.796584456	FLOWLBX: FACS_pSTING_Low
GTF3C3	0	0	0	0	0	0	0	0	0	0	0	0	0	0	0	0	1.796216853	0	1.796216853	OPS: OPS_Perturbed_Unperturbed
STKLD1	0	0	0	0	0	0	0	0	0	0	0	0	0	0	0	0	1.795904554	0	1.795904554	OPS: OPS_Perturbed_Unperturbed
KCTD14	0	0	0	0	0	0	0	0	0	1.795867289	0	0	0	0	0	0	0	0	1.795867289	FLOWLBX: FACS_LC3_Low
MED10	0	0	0	0	0	0	0	0	0	0	0	0	0	0	0	0	1.795592255	0	1.795592255	OPS: OPS_Perturbed_Unperturbed
FAM187A	0	0	0	0	0	0	0	0	0	0	0	0	0	0	0	0	1.795436106	0	1.795436106	OPS: OPS_Perturbed_Unperturbed
BCDIN3D-AS1	0	1.595325063	0	1.539657019	0	0	0	1.795341094	0	0	0	0	0	0	0	0	0	0	1.795341094	FITNESS: FitnessPSlow_Low
H2BC17	0	1.795224923	0	0	0	1.7770835	0	0	0	0	0	0	0	0	0	0	0	0	1.795224923	FITNESS: Fitness_cGAMPhigh_Low
MTMR1	0	0	0	0	0	0	0	0	0	1.7951363	0	0	0	0	0	0	0	0	1.7951363	FLOWLBX: FACS_LC3_Low
BBLN	0	0	0	0	0	0	0	0	0	0	0	0	0	0	0	0	1.794967658	0	1.794967658	OPS: OPS_Perturbed_Unperturbed
TSPAN4	0	0	0	0	0	0	0	0	0	0	0	0	0	0	0	0	1.794655359	0	1.794655359	OPS: OPS_Perturbed_Unperturbed
HPN	0	0	0	0	0	0	0	0	0	0	1.794583612	0	0	0	0	0	0	0	1.794583612	FLOWLBX: FACS_pSTING_High
RAB10	1.794421602	0	0	0	1.648095188	0	0	0	0	0	0	0	0	0	0	0	0	0	1.794421602	FITNESS: Fitness_cGAMPhigh_High
IPO9	0	0	0	0	0	0	0	0	0	0	0	0	0	0	0	0	1.79434306	0	1.79434306	OPS: OPS_Perturbed_Unperturbed
ZZZ3	0	0	0	0	0	0	0	0	0	0	0	0	0	0	0	0	1.794186911	0	1.794186911	OPS: OPS_Perturbed_Unperturbed
DNAJC24	0	0	0	0	0	0	0	0	0	0	0	0	0	0	0	0	1.794030761	0	1.794030761	OPS: OPS_Perturbed_Unperturbed
ELMOD3	0	0	0	0	0	0	0	0	0	1.792963035	0	0	0	0	0	0	0	0	1.792963035	FLOWLBX: FACS_LC3_Low
OSR1	0	0	0	0	1.630373297	0	1.792905187	0	0	0	0	0	0	0	0	0	0	0	1.792905187	FITNESS: Fitness_PSlow_High
EFNA5	0	0	0	0	0	0	0	0	0	0	0	0	0	0	0	0	0	1.792869177	1.792869177	OPS: OPS_Unstimulated
MED23	0	0	0	0	0	0	0	0	0	0	0	0	0	0	0	0	1.792781566	0	1.792781566	OPS: OPS_Perturbed_Unperturbed
LONP2	0	0	0	0	0	0	0	0	0	0	0	0	0	0	0	0	1.792469267	0	1.792469267	OPS: OPS_Perturbed_Unperturbed
DHCR7	0	0	0	0	0	0	0	0	0	0	0	1.792260542	0	0	0	0	0	0	1.792260542	FLOWLBX: FACS_pSTING_Low
TTC39A	0	0	0	0	0	0	0	0	0	1.792245104	0	0	0	0	0	0	0	0	1.792245104	FLOWLBX: FACS_LC3_Low
DOK1	0	0	0	0	0	0	0	0	0	0	0	0	0	0	0	0	1.792156969	0	1.792156969	OPS: OPS_Perturbed_Unperturbed
GSX2	0	0	0	0	0	0	0	0	0	0	0	0	0	0	0	0	1.792000819	0	1.792000819	OPS: OPS_Perturbed_Unperturbed
IGSF21	0	0	0	0	0	0	0	0	0	1.79153038	0	0	0	0	0	0	0	0	1.79153038	FLOWLBX: FACS_LC3_Low
GALR3	0	0	0	0	0	0	0	0	0	0	0	0	0	0	0	0	1.791376222	0	1.791376222	OPS: OPS_Perturbed_Unperturbed
SLC52A2	0	0	0	0	0	0	0	0	0	0	0	0	0	0	0	0	1.790907773	0	1.790907773	OPS: OPS_Perturbed_Unperturbed
NFYA	0	0	0	0	0	0	0	0	0	0	1.790712338	0	0	0	0	0	0	0	1.790712338	FLOWLBX: FACS_pSTING_High
SRSF6	1.790652663	0	0	1.723815409	1.735527577	0	0	0	0	0	0	0	0	0	0	0	0	0	1.790652663	FITNESS: Fitness_cGAMPhigh_High
TRIM64C	0	0	0	0	0	0	0	0	0	0	0	1.790563038	0	0	0	0	0	0	1.790563038	FLOWLBX: FACS_pSTING_Low
NOXA1	0	0	0	0	0	0	0	0	0	1.790110464	0	0	0	0	0	0	0	0	1.790110464	FLOWLBX: FACS_LC3_Low
HUWE1	1.672886278	0	0	0	1.78912823	0	0	0	0	0	0	0	0	0	0	0	0	0	1.78912823	FITNESS: Fitness_PShigh_High
MATN1-AS1	0	0	0	0	0	0	1.788859889	0	0	0	0	0	0	0	0	0	0	0	1.788859889	FITNESS: Fitness_PSlow_High
CDC5L	0	0	0	1.610318964	0	0	0	1.788726528	0	0	0	0	0	0	0	0	0	0	1.788726528	FITNESS: FitnessPSlow_Low
TFEB	0	1.712811677	0	0	0	1.78816688	0	0	0	0	0	0	0	0	0	0	0	0	1.78816688	FITNESS: Fitness_PShigh_Low
SLC22A8	0	0	0	0	0	0	0	0	0	0	0	1.788050528	0	0	0	0	0	0	1.788050528	FLOWLBX: FACS_pSTING_Low
FMNL1	0	0	0	0	0	0	0	0	0	0	0	0	0	0	0	0	0	1.78779375	1.78779375	OPS: OPS_Unstimulated
ABHD15	0	0	0	0	0	0	0	0	0	1.786615237	0	0	0	0	0	0	0	0	1.786615237	FLOWLBX: FACS_LC3_Low
CDC42BPG	0	0	0	0	0	0	0	0	0	1.693003615	0	1.78639774	0	0	0	0	0	0	1.78639774	FLOWLBX: FACS_pSTING_Low
USP34	0	1.772552272	0	0	0	1.786189072	0	0	0	0	0	0	0	0	0	0	0	0	1.786189072	FITNESS: Fitness_PShigh_Low
MTFP1	0	0	0	0	0	0	0	0	0	1.78592537	0	0	0	0	0	0	0	0	1.78592537	FLOWLBX: FACS_LC3_Low
ATL3	0	0	0	0	0	0	0	0	0	0	0	1.78557794	0	0	0	0	0	0	1.78557794	FLOWLBX: FACS_pSTING_Low
OR51M1	0	0	0	0	0	0	0	0	0	0	0	0	0	0	0	0	0	1.78528915	1.78528915	OPS: OPS_Unstimulated
PRSS3	0	0	0	0	0	0	0	0	0	1.785238512	0	0	0	0	0	0	0	0	1.785238512	FLOWLBX: FACS_LC3_Low
CST11	0	0	0	0	0	0	0	0	0	0	1.785059763	0	0	0	0	0	0	0	1.785059763	FLOWLBX: FACS_pSTING_High
PC	0	0	0	0	0	0	0	0	0	0	0	1.784762506	0	0	0	0	0	0	1.784762506	FLOWLBX: FACS_pSTING_Low
FOXD4L4	0	0	0	0	0	0	0	0	0	1.784554642	0	0	0	0	0	0	0	0	1.784554642	FLOWLBX: FACS_LC3_Low
EPS15	0	0	0	0	0	0	0	0	0	0	0	0	0	0	1.784396476	0	0	0	1.784396476	MASSSPEC: TurboID
OR2V2	0	0	0	0	0	0	0	0	0	0	0	0	1.783724499	0	0	0	0	0	1.783724499	FLOWSTING: FACS_STING_High
PHOX2B-AS1	0	0	0	0	0	0	0	0	0	0	1.783215744	0	0	0	0	0	0	0	1.783215744	FLOWLBX: FACS_pSTING_High
NDUFS8	0	0	0	0	0	0	0	0	0	0	0	1.783144641	0	0	0	0	0	0	1.783144641	FLOWLBX: FACS_pSTING_Low
ARRB2	0	0	0	0	0	0	0	0	0	0	0	0	0	0	0	0	0	1.782806325	1.782806325	OPS: OPS_Unstimulated
CAPN1	0	0	0	0	0	0	0	0	0	1.782520752	0	0	0	0	0	0	0	0	1.782520752	FLOWLBX: FACS_LC3_Low
IBA57	0	0	0	1.566703638	0	1.58823531	0	1.782281901	0	0	0	0	0	0	0	0	0	0	1.782281901	FITNESS: FitnessPSlow_Low
XPR1	0	1.781942896	0	0	0	1.707579231	0	0	0	0	0	0	0	0	0	0	0	0	1.781942896	FITNESS: Fitness_cGAMPhigh_Low
CCL15	0	0	0	0	0	0	0	0	0	1.781848625	0	0	0	0	0	0	0	0	1.781848625	FLOWLBX: FACS_LC3_Low
HMGA1P8	0	0	1.781636907	0	0	0	0	0	0	0	0	0	0	0	0	0	0	0	1.781636907	FITNESS: Fitness_cGAMPlow_High
OR8I2	0	0	0	0	0	0	0	0	0	0	0	1.781543959	0	0	0	0	0	0	1.781543959	FLOWLBX: FACS_pSTING_Low
CD28	0	0	0	0	0	0	0	0	0	0	1.781391409	0	0	0	0	0	0	0	1.781391409	FLOWLBX: FACS_pSTING_High
TRIM58	0	0	0	0	0	0	0	0	0	1.781179383	0	0	0	0	0	0	0	0	1.781179383	FLOWLBX: FACS_LC3_Low
C3orf56	0	0	1.495541381	0	0	0	1.780894528	0	0	0	0	0	0	0	0	0	0	0	1.780894528	FITNESS: Fitness_PSlow_High
API5	0	0	0	0	0	0	0	0	0	1.780513004	0	0	0	0	0	0	0	0	1.780513004	FLOWLBX: FACS_LC3_Low
CYB561D1	0	0	0	0	0	0	0	0	0	0	0	0	0	0	0	0	0	1.780345049	1.780345049	OPS: OPS_Unstimulated
DIAPH2	0	0	0	0	0	0	0	0	0	0	0	1.779960278	0	0	0	0	0	0	1.779960278	FLOWLBX: FACS_pSTING_Low
SLC4A5	0	0	0	0	0	0	0	0	0	1.779849469	0	0	0	0	0	0	0	0	1.779849469	FLOWLBX: FACS_LC3_Low
CYLD	1.779726407	0	0	0	1.77931084	0	0	0	0	0	0	0	0	0	0	0	0	0	1.779726407	FITNESS: Fitness_cGAMPhigh_High
ZNF526	0	0	0	0	0	0	0	0	0	0	1.779586522	0	0	0	0	0	0	0	1.779586522	FLOWLBX: FACS_pSTING_High
PPP1R14B	0	0	0	0	0	0	0	0	0	0	0	1.779174757	0	0	0	0	0	0	1.779174757	FLOWLBX: FACS_pSTING_Low
TRERF1	0	0	0	0	0	1.778805986	0	0	0	0	0	0	0	0	0	0	0	0	1.778805986	FITNESS: Fitness_PShigh_Low
KCNK4-TEX40	0	0	0	0	0	0	0	0	0	1.778530849	0	1.771545957	0	0	0	0	0	0	1.778530849	FLOWLBX: FACS_LC3_Low
NDUFAF2P1	0	0	0	0	0	0	0	0	0	0	0	1.778393418	0	0	0	0	0	0	1.778393418	FLOWLBX: FACS_pSTING_Low
CCDC142	0	0	0	0	0	0	0	0	0	1.777875725	0	0	0	0	0	0	0	0	1.777875725	FLOWLBX: FACS_LC3_Low
MOV10L1	0	0	0	0	0	0	0	0	0	0	0	1.77761624	0	0	0	0	0	0	1.77761624	FLOWLBX: FACS_pSTING_Low
CMIP	0	0	0	0	0	0	0	0	0	1.777223366	0	1.677290558	0	0	0	0	0	0	1.777223366	FLOWLBX: FACS_LC3_Low
USP18	0	1.777120002	0	0	0	1.616106121	0	0	0	0	0	0	0	0	0	0	0	0	1.777120002	FITNESS: Fitness_cGAMPhigh_Low
YEATS4	0	0	0	0	0	0	0	0	0	0	0	0	1.776484432	0	0	0	0	0	1.776484432	FLOWSTING: FACS_STING_High
GLIPR1L1	0	0	0	0	0	0	0	0	0	0	1.776034163	0	0	0	0	0	0	0	1.776034163	FLOWLBX: FACS_pSTING_High
N4BP2	0	0	0	0	0	0	0	0	0	0	0	0	0	0	1.775983527	0	0	0	1.775983527	MASSSPEC: TurboID
DHODH	0	0	0	0	0	0	0	0	0	0	0	0	0	0	0	0	0	1.775486266	1.775486266	OPS: OPS_Unstimulated
CFAP221	0	0	0	0	0	0	0	0	0	1.774641181	0	0	0	0	0	0	0	0	1.774641181	FLOWLBX: FACS_LC3_Low
CCDC39	0	0	0	0	0	0	0	0	0	0	1.774286231	0	0	0	0	0	0	0	1.774286231	FLOWLBX: FACS_pSTING_High
TNFAIP3	0	0	0	0	0	0	0	0	0	0	0	0	0	0	1.774015497	0	0	0	1.774015497	MASSSPEC: TurboID
OAZ1	0	1.704066617	0	1.616364666	0	1.671555965	0	1.773945624	0	0	0	0	0	0	0	0	0	0	1.773945624	FITNESS: FitnessPSlow_Low
NUDT8	0	0	0	0	0	0	0	0	0	0	0	1.773791985	0	0	0	0	0	0	1.773791985	FLOWLBX: FACS_pSTING_Low
CLPSL2	0	1.693347776	0	0	0	1.773775033	0	0	0	0	0	0	0	0	0	0	0	0	1.773775033	FITNESS: Fitness_PShigh_Low
SIL1	0	0	0	0	0	0	0	0	0	1.773366173	0	0	0	0	0	0	0	0	1.773366173	FLOWLBX: FACS_LC3_Low
SKIC3	0	0	0	0	0	0	0	0	0	0	0	0	0	0	0	0	0	1.773088323	1.773088323	OPS: OPS_Unstimulated
RNASEK-C17orf49	0	0	0	0	0	0	0	0	0	1.772732624	0	0	0	0	0	0	0	0	1.772732624	FLOWLBX: FACS_LC3_Low
ITSN1	0	0	0	0	0	0	0	0	0	0	0	0	0	0	1.772561905	0	0	0	1.772561905	MASSSPEC: TurboID
PLCE1	0	0	0	0	0	0	0	0	0	0	0	1.77229064	0	0	0	0	0	0	1.77229064	FLOWLBX: FACS_pSTING_Low
KCNA2	0	0	0	0	0	0	0	0	0	1.772101688	0	0	0	0	0	0	0	0	1.772101688	FLOWLBX: FACS_LC3_Low
EPS15L1	0	0	0	0	0	0	0	0	0	0	0	0	0	0	1.771351559	0	0	0	1.771351559	MASSSPEC: TurboID
TGFB3	0	0	0	0	0	0	0	0	0	0	1.770845737	0	0	0	0	0	0	0	1.770845737	FLOWLBX: FACS_pSTING_High
MTA2	0	1.690795614	0	0	0	1.770638491	0	0	0	0	0	0	0	0	0	0	0	0	1.770638491	FITNESS: Fitness_PShigh_Low
ZC3H14	1.722102545	0	1.517875932	0	1.770329988	0	1.42726983	0	0	0	0	0	0	0	0	0	0	0	1.770329988	FITNESS: Fitness_PShigh_High
MYO6	0	0	0	0	0	0	0	0	0	0	0	0	0	0	1.77025623	0	0	0	1.77025623	MASSSPEC: TurboID
PRELID3BP10	0	0	0	0	0	0	0	0	0	0	0	0	1.769507355	0	0	0	0	0	1.769507355	FLOWSTING: FACS_STING_High
LARP1	1.769347369	0	0	0	0	0	0	0	0	0	0	0	0	0	0	0	0	0	1.769347369	FITNESS: Fitness_cGAMPhigh_High
OR6P1	0	0	0	0	0	0	0	0	0	0	0	1.769335618	0	0	0	0	0	0	1.769335618	FLOWLBX: FACS_pSTING_Low
OR4N1P	0	0	1.520806756	0	1.638485515	0	1.769253132	0	0	0	0	0	0	0	0	0	0	0	1.769253132	FITNESS: Fitness_PSlow_High
ANP32A	0	0	0	0	0	0	0	0	0	0	1.769152732	0	0	0	0	0	0	0	1.769152732	FLOWLBX: FACS_pSTING_High
SNRPG	0	0	0	0	0	0	0	0	0	0	0	1.76860667	0	0	0	0	0	0	1.76860667	FLOWLBX: FACS_pSTING_Low
NPM1	0	0	0	0	0	0	0	0	0	0	0	0	0	0	0	0	0	1.76835426	1.76835426	OPS: OPS_Unstimulated
TBC1D22A	0	0	0	0	0	0	0	0	0	0	0	0	0	0	1.768200055	0	0	0	1.768200055	MASSSPEC: TurboID
ARHGAP20	0	0	0	0	0	0	0	0	0	0	0	1.767881605	0	0	0	0	0	0	1.767881605	FLOWLBX: FACS_pSTING_Low
CLPSL1	0	1.623626255	0	0	0	1.767662476	0	0	0	0	0	0	0	0	0	0	0	0	1.767662476	FITNESS: Fitness_PShigh_Low
SLC39A10	0	0	0	0	0	0	0	0	0	0	1.767477597	0	0	0	0	0	0	0	1.767477597	FLOWLBX: FACS_pSTING_High
SCAMP1	0	0	0	0	0	0	0	0	0	0	0	0	0	0	1.767196984	0	0	0	1.767196984	MASSSPEC: TurboID
TRIM49B	0	0	0	0	0	0	0	0	0	0	0	1.767160399	0	0	0	0	0	0	1.767160399	FLOWLBX: FACS_pSTING_Low
GSTA2	0	0	1.766640616	0	0	0	0	0	0	0	0	0	0	0	0	0	0	0	1.766640616	FITNESS: Fitness_cGAMPlow_High
ARMCX1	0	0	0	0	0	0	0	0	0	1.766537802	0	0	0	0	0	0	0	0	1.766537802	FLOWLBX: FACS_LC3_Low
CCDC86	0	0	0	0	0	0	0	0	0	0	0	1.766443035	0	0	0	0	0	0	1.766443035	FLOWLBX: FACS_pSTING_Low
STUB1	0	1.766146148	0	0	0	0	0	0	0	0	0	0	0	0	0	0	0	0	1.766146148	FITNESS: Fitness_cGAMPhigh_Low
SRSF1	1.766004231	0	0	0	1.681433669	0	0	0	0	0	0	0	0	0	0	0	0	0	1.766004231	FITNESS: Fitness_cGAMPhigh_High
MRPL16	0	0	0	0	0	0	0	0	0	1.765931994	0	0	0	0	0	0	0	0	1.765931994	FLOWLBX: FACS_LC3_Low
EBLN1	0	0	0	0	0	0	0	0	0	0	0	1.765729489	0	0	0	0	0	0	1.765729489	FLOWLBX: FACS_pSTING_Low
LOC105370041	0	0	0	0	0	0	1.765452753	0	0	0	0	0	0	0	0	0	0	0	1.765452753	FITNESS: Fitness_PSlow_High
SAMD9	0	0	0	0	0	0	0	0	0	1.765328602	0	0	0	0	0	0	0	0	1.765328602	FLOWLBX: FACS_LC3_Low
LHFPL5	0	1.657703305	0	0	0	1.764836351	0	0	0	0	0	0	0	0	0	0	0	0	1.764836351	FITNESS: Fitness_PShigh_Low
BIRC3	0	0	0	0	0	0	0	0	0	1.764727609	0	0	0	0	0	0	0	0	1.764727609	FLOWLBX: FACS_LC3_Low
USP5	0	0	0	0	0	0	0	0	0	0	0	0	0	0	1.764211741	0	0	0	1.764211741	MASSSPEC: TurboID
NPHS1	0	0	0	0	0	0	0	0	0	0	1.764180085	0	0	0	0	0	0	0	1.764180085	FLOWLBX: FACS_pSTING_High
ABHD4	0	0	0	0	0	0	0	0	0	1.764128999	0	0	0	0	0	0	0	0	1.764128999	FLOWLBX: FACS_LC3_Low
EIF3A	0	0	0	0	0	0	0	0	0	0	0	1.76361157	0	0	0	0	0	0	1.76361157	FLOWLBX: FACS_pSTING_Low
TRIM51CP	0	0	0	0	0	0	0	0	0	1.763532754	0	0	0	0	0	0	0	0	1.763532754	FLOWLBX: FACS_LC3_Low
RRP15	0	0	0	0	0	0	0	0	0	0	0	1.762913102	0	0	0	0	0	0	1.762913102	FLOWLBX: FACS_pSTING_Low
SLMO2-ATP5E	0	0	0	0	0	0	0	0	0	0	0	0	1.762783427	0	0	0	0	0	1.762783427	FLOWSTING: FACS_STING_High
STT3B	1.762717622	0	0	0	1.63577495	0	0	0	0	0	0	0	0	0	0	0	0	0	1.762717622	FITNESS: Fitness_cGAMPhigh_High
SUN2	0	0	0	0	0	0	0	0	0	1.762347294	0	0	0	0	0	0	0	0	1.762347294	FLOWLBX: FACS_LC3_Low
SLC30A5	0	0	0	0	0	0	0	0	0	0	0	0	0	0	1.762226609	0	0	0	1.762226609	MASSSPEC: TurboID
PPT2-EGFL8	0	0	0	0	0	0	0	0	0	0	0	1.762218353	0	0	0	0	0	0	1.762218353	FLOWLBX: FACS_pSTING_Low
ODF2L	0	0	0	0	0	0	0	0	0	0	0	0	0	0	0	0	0	1.761404574	1.761404574	OPS: OPS_Unstimulated
CLYBL	0	0	0	0	0	0	0	0	0	1.761171099	0	0	0	0	0	0	0	0	1.761171099	FLOWLBX: FACS_LC3_Low
POLE3	0	0	0	0	0	0	0	0	0	0	1.760951514	0	0	0	0	0	0	0	1.760951514	FLOWLBX: FACS_pSTING_High
SSTR3	0	0	0	0	0	0	0	0	0	0	0	1.760839934	0	0	0	0	0	0	1.760839934	FLOWLBX: FACS_pSTING_Low
ZNRD2	0	0	0	0	0	0	0	0	0	1.760586434	0	0	0	0	0	0	0	0	1.760586434	FLOWLBX: FACS_LC3_Low
PDIA6	0	1.760232718	0	1.698047024	0	0	0	1.713588234	0	0	0	0	0	0	0	0	0	0	1.760232718	FITNESS: Fitness_cGAMPhigh_Low
F2	0	0	0	0	0	0	0	0	0	0	0	1.760156224	0	0	0	0	0	0	1.760156224	FLOWLBX: FACS_pSTING_Low
FMO5	0	0	0	0	0	0	0	1.760033817	0	0	0	0	0	0	0	0	0	0	1.760033817	FITNESS: FitnessPSlow_Low
SDHAF2	0	0	0	0	0	0	0	0	0	1.760004036	0	1.741836345	0	0	0	0	0	0	1.760004036	FLOWLBX: FACS_LC3_Low
LOC112268252	0	0	0	0	0	0	0	0	0	0	0	1.759476155	0	0	0	0	0	0	1.759476155	FLOWLBX: FACS_pSTING_Low
GOPC	0	0	0	0	0	0	0	0	0	0	0	0	0	0	1.759249908	0	0	0	1.759249908	MASSSPEC: TurboID
C5orf60	0	0	0	0	0	0	0	0	0	0	0	0	0	0	0	0	0	1.759127562	1.759127562	OPS: OPS_Unstimulated
SESN3	0	0	0	0	0	0	0	0	0	1.758845979	0	0	0	0	0	0	0	0	1.758845979	FLOWLBX: FACS_LC3_Low
BAD	0	0	0	0	0	0	0	0	0	1.749348643	0	1.758799706	0	0	0	0	0	0	1.758799706	FLOWLBX: FACS_pSTING_Low
CEPT1	0	1.758363464	0	0	0	0	0	0	0	0	0	0	0	0	0	0	0	0	1.758363464	FITNESS: Fitness_cGAMPhigh_Low
EIF3M	0	0	0	0	0	0	0	0	0	0	0	1.75812686	0	0	0	0	0	0	1.75812686	FLOWLBX: FACS_pSTING_Low
DNA2	0	0	0	0	0	0	0	1.758114235	0	0	0	0	0	0	0	0	0	0	1.758114235	FITNESS: FitnessPSlow_Low
PIK3R5	0	0	1.511401616	0	0	0	1.757969646	0	0	0	0	0	0	0	0	0	0	0	1.757969646	FITNESS: Fitness_PSlow_High
CCNQ	0	0	0	0	0	0	0	0	0	0	1.757790237	0	0	0	0	0	0	0	1.757790237	FLOWLBX: FACS_pSTING_High
SLC16A1	0	0	0	0	0	0	0	0	0	1.7576968	0	0	0	0	0	0	0	0	1.7576968	FLOWLBX: FACS_LC3_Low
TAGLN	0	0	0	0	0	0	0	0	0	0	0	1.757457597	0	0	0	0	0	0	1.757457597	FLOWLBX: FACS_pSTING_Low
HNRNPD	0	1.641537033	0	0	0	1.757161204	0	1.597892196	0	0	0	0	0	0	0	0	0	0	1.757161204	FITNESS: Fitness_PShigh_Low
ERMAP	0	0	0	0	0	0	0	0	0	1.757125501	0	0	0	0	0	0	0	0	1.757125501	FLOWLBX: FACS_LC3_Low
IL32	0	0	0	0	0	0	0	0	0	0	0	0	0	0	0	0	0	1.756869986	1.756869986	OPS: OPS_Unstimulated
KLHL17	0	0	0	0	0	0	0	0	0	1.756556375	0	0	0	0	0	0	0	0	1.756556375	FLOWLBX: FACS_LC3_Low
AP2B1	1.756309933	0	0	0	1.607841517	0	0	0	0	0	0	0	0	0	0	0	0	0	1.756309933	FITNESS: Fitness_cGAMPhigh_High
OR51F1	0	0	0	0	0	0	0	0	0	0	0	0	1.756303177	0	0	0	0	0	1.756303177	FLOWSTING: FACS_STING_High
GOLGA2	0	0	0	0	0	0	0	0	0	0	0	0	0	0	1.756273392	0	0	0	1.756273392	MASSSPEC: TurboID
PSMG1	0	1.605469842	0	1.584822535	0	0	0	1.756211156	0	0	0	0	0	0	0	0	0	0	1.756211156	FITNESS: FitnessPSlow_Low
OR9Q2	0	0	0	0	0	0	0	0	0	0	0	1.756129742	0	0	0	0	0	0	1.756129742	FLOWLBX: FACS_pSTING_Low
SLC22A9	0	0	0	0	0	0	0	0	0	1.755989406	0	0	0	0	0	0	0	0	1.755989406	FLOWLBX: FACS_LC3_Low
CDC73	0	0	0	0	0	0	0	0	0	0	0	1.755471113	0	0	0	0	0	0	1.755471113	FLOWLBX: FACS_pSTING_Low
RPN2	0	0	0	0	0	0	0	0	0	1.75542458	0	0	0	0	0	0	0	0	1.75542458	FLOWLBX: FACS_LC3_Low
ZFYVE16	0	0	0	0	0	0	0	0	0	0	0	0	0	0	1.755281226	0	0	0	1.755281226	MASSSPEC: TurboID
OR4A47	0	0	0	0	0	0	0	0	0	1.754861881	0	0	0	0	0	0	0	0	1.754861881	FLOWLBX: FACS_LC3_Low
CHMP4B	0	1.720313503	0	1.720422749	0	1.754841653	0	1.636279788	0	0	0	0	0	0	0	0	0	0	1.754841653	FITNESS: Fitness_PShigh_Low
DMAC2L	0	0	0	0	0	0	0	0	0	0	1.754694648	0	0	0	0	0	0	0	1.754694648	FLOWLBX: FACS_pSTING_High
ZNF408	0	0	0	0	0	0	0	0	0	0	0	0	0	0	0	0	0	1.754631649	1.754631649	OPS: OPS_Unstimulated
CABP4	0	0	0	0	0	0	0	0	0	1.754301294	0	0	0	0	0	0	0	0	1.754301294	FLOWLBX: FACS_LC3_Low
LINS1	0	0	0	0	0	0	0	0	0	0	0	1.754164357	0	0	0	0	0	0	1.754164357	FLOWLBX: FACS_pSTING_Low
KRTAP10-6	1.753186874	0	0	0	1.649497026	0	0	0	0	0	0	0	0	0	0	0	0	0	1.753186874	FITNESS: Fitness_cGAMPhigh_High
AQP11	0	0	0	0	0	0	0	0	0	1.753186398	0	0	0	0	0	0	0	0	1.753186398	FLOWLBX: FACS_LC3_Low
CNOT6	0	0	0	0	0	0	0	0	1.608813325	0	1.753170994	0	0	0	0	0	0	0	1.753170994	FLOWLBX: FACS_pSTING_High
AP3M1	0	1.753040259	0	0	0	0	0	0	0	0	0	0	0	0	0	0	0	0	1.753040259	FITNESS: Fitness_cGAMPhigh_Low
CUZD1	0	0	0	0	0	0	0	0	0	1.75263206	0	0	0	0	0	0	0	0	1.75263206	FLOWLBX: FACS_LC3_Low
CCDC124	0	1.639127625	0	0	0	1.75262848	0	0	0	0	0	0	0	0	0	0	0	0	1.75262848	FITNESS: Fitness_PShigh_Low
PALM2AKAP2	0	0	1.752592658	0	0	0	0	0	0	0	0	0	0	0	0	0	0	0	1.752592658	FITNESS: Fitness_cGAMPlow_High
NLGN2	0	0	0	0	0	0	0	0	0	0	0	0	0	0	0	0	0	1.752412351	1.752412351	OPS: OPS_Unstimulated
COG1	0	0	0	0	0	0	0	0	0	0	0	0	0	0	1.75230473	0	0	0	1.75230473	MASSSPEC: TurboID
C4orf3	0	0	0	0	0	0	0	0	0	0	0	1.752230201	0	0	0	0	0	0	1.752230201	FLOWLBX: FACS_pSTING_Low
FAM24B-CUZD1	0	0	0	0	0	0	0	0	0	1.752079774	0	0	0	0	0	0	0	0	1.752079774	FLOWLBX: FACS_LC3_Low
CREB3L1	0	0	0	0	0	0	0	0	0	0	0	1.751592336	0	0	0	0	0	0	1.751592336	FLOWLBX: FACS_pSTING_Low
DEPDC5	0	1.643948593	0	0	0	1.751559562	0	0	0	0	0	0	0	0	0	0	0	0	1.751559562	FITNESS: Fitness_PShigh_Low
PSMG2	0	0	0	0	0	0	0	0	0	1.751529528	0	0	0	0	0	0	0	0	1.751529528	FLOWLBX: FACS_LC3_Low
SPIRE2	0	0	0	0	0	0	0	0	0	1.750981306	0	0	0	0	0	0	0	0	1.750981306	FLOWLBX: FACS_LC3_Low
HAUS5	0	0	1.652638211	0	0	0	1.750640714	0	0	0	0	0	0	0	0	0	0	0	1.750640714	FITNESS: Fitness_PSlow_High
CXCR2	0	0	0	1.578865548	0	0	0	1.750599462	0	0	0	0	0	0	0	0	0	0	1.750599462	FITNESS: FitnessPSlow_Low
RNF216	0	1.680609662	0	0	0	1.750514632	0	0	0	0	0	0	0	0	0	0	0	0	1.750514632	FITNESS: Fitness_PShigh_Low
P2RY2	0	0	0	0	0	0	0	0	0	0	0	1.750326777	0	0	0	0	0	0	1.750326777	FLOWLBX: FACS_pSTING_Low
ORC4	0	0	0	0	0	0	0	0	0	0	0	0	0	0	0	0	0	1.750211898	1.750211898	OPS: OPS_Unstimulated
HMGB1	1.75011638	0	0	0	1.741342791	0	0	0	0	0	0	0	0	0	0	0	0	0	1.75011638	FITNESS: Fitness_cGAMPhigh_High
AMT	0	0	0	0	0	0	0	0	0	0	0	0	1.750057489	0	0	0	0	0	1.750057489	FLOWSTING: FACS_STING_High
THAP11	0	1.749714516	0	0	0	1.657929616	0	0	0	0	0	0	0	0	0	0	0	0	1.749714516	FITNESS: Fitness_cGAMPhigh_Low
ASAH2B	0	0	0	0	0	0	0	0	0	1.748808377	0	0	0	0	0	0	0	0	1.748808377	FLOWLBX: FACS_LC3_Low
CSGALNACT2	0	1.725151856	0	0	0	1.717453495	0	1.74876093	0	0	0	0	0	0	0	0	0	0	1.74876093	FITNESS: FitnessPSlow_Low
COX10	0	0	0	0	0	0	0	0	0	0	0	0	0	0	0	0	0	1.748030096	1.748030096	OPS: OPS_Unstimulated
AMBRA1	0	0	0	0	0	0	0	0	0	0	0	1.747835843	0	0	0	0	0	0	1.747835843	FLOWLBX: FACS_pSTING_Low
WAC	0	0	0	0	0	0	0	0	0	1.747733693	0	0	0	0	0	0	0	0	1.747733693	FLOWLBX: FACS_LC3_Low
TNFRSF6B	0	0	0	0	0	0	0	0	0	0	0	1.747221376	0	0	0	0	0	0	1.747221376	FLOWLBX: FACS_pSTING_Low
PLPBP	1.747097505	0	0	0	1.545349979	0	0	0	0	0	0	0	0	0	0	0	0	0	1.747097505	FITNESS: Fitness_cGAMPhigh_High
LOC107985049	0	0	0	0	0	0	1.747033068	0	0	0	0	0	0	0	0	0	0	0	1.747033068	FITNESS: Fitness_PSlow_High
KLHDC3	0	0	0	0	0	1.667604622	0	1.746938176	0	0	0	0	0	0	0	0	0	0	1.746938176	FITNESS: FitnessPSlow_Low
ETFRF1	0	0	0	0	0	0	0	0	0	1.746666716	0	0	0	0	0	0	0	0	1.746666716	FLOWLBX: FACS_LC3_Low
MFAP1	0	0	0	0	0	0	0	0	1.584274189	0	0	1.746002242	0	0	0	0	0	0	1.746002242	FLOWLBX: FACS_pSTING_Low
VASP	0	0	0	0	0	0	0	0	0	0	0	0	0	0	0	0	0	1.745866753	1.745866753	OPS: OPS_Unstimulated
UBE2R2	0	0	0	0	0	0	0	0	0	0	1.745786505	0	0	0	0	0	0	0	1.745786505	FLOWLBX: FACS_pSTING_High
FADS6	0	0	0	0	0	1.745622426	0	0	0	0	0	0	0	0	0	0	0	0	1.745622426	FITNESS: Fitness_PShigh_Low
NTRK2	0	0	0	0	0	0	0	0	0	1.745607336	0	0	0	0	0	0	0	0	1.745607336	FLOWLBX: FACS_LC3_Low
PDXDC1	0	0	0	0	0	0	0	0	0	0	0	0	0	0	1.745359577	0	0	0	1.745359577	MASSSPEC: TurboID
CCDC186	0	0	0	0	0	0	0	0	0	0	0	1.744796057	0	0	0	0	0	0	1.744796057	FLOWLBX: FACS_pSTING_Low
HNRNPDL	0	1.709196307	0	0	0	1.744705363	0	0	0	0	0	0	0	0	0	0	0	0	1.744705363	FITNESS: Fitness_PShigh_Low
G6PD	1.738341387	0	0	0	1.744441441	0	0	0	0	0	0	0	0	0	0	0	0	0	1.744441441	FITNESS: Fitness_PShigh_High
CUX1	0	0	0	0	0	0	0	0	0	0	0	0	0	0	1.744367412	0	0	0	1.744367412	MASSSPEC: TurboID
NUFIP2	0	0	0	0	0	0	0	0	0	0	0	1.744197777	0	0	0	0	0	0	1.744197777	FLOWLBX: FACS_pSTING_Low
ARID1A	1.744129321	0	0	0	0	0	0	0	0	0	0	0	0	0	0	0	0	0	1.744129321	FITNESS: Fitness_cGAMPhigh_High
UBAP2	0	0	0	0	0	0	0	0	0	0	0	0	1.744037584	0	0	0	0	0	1.744037584	FLOWSTING: FACS_STING_High
SSR3	0	1.742105362	0	0	0	1.743807168	0	0	0	0	0	0	0	0	0	0	0	0	1.743807168	FITNESS: Fitness_PShigh_Low
RAPSN	0	0	0	0	0	0	0	0	0	0	0	1.743602683	0	0	0	0	0	0	1.743602683	FLOWLBX: FACS_pSTING_Low
PPP1R21	0	1.743551428	0	0	0	1.722581334	0	0	0	0	0	0	0	0	0	0	0	0	1.743551428	FITNESS: Fitness_cGAMPhigh_Low
TRIP11	0	0	0	0	0	0	0	0	0	0	0	0	0	0	1.743375248	0	0	0	1.743375248	MASSSPEC: TurboID
UBA52P4	0	0	0	0	0	0	0	1.743339438	0	0	0	0	0	0	0	0	0	0	1.743339438	FITNESS: FitnessPSlow_Low
STON1-GTF2A1L	0	0	0	0	0	0	0	0	0	0	0	1.743010757	0	0	0	0	0	0	1.743010757	FLOWLBX: FACS_pSTING_Low
PRRC2A	0	0	0	0	0	1.742927205	0	0	0	0	0	0	0	0	0	0	0	0	1.742927205	FITNESS: Fitness_PShigh_Low
PLPPR1	0	0	0	0	0	0	0	0	0	0	0	1.742421984	0	0	0	0	0	0	1.742421984	FLOWLBX: FACS_pSTING_Low
CKB	0	0	0	0	0	0	0	0	0	0	0	0	0	0	1.742383083	0	0	0	1.742383083	MASSSPEC: TurboID
OR13C2	0	0	0	0	0	0	0	0	0	1.741957814	0	0	0	0	0	0	0	0	1.741957814	FLOWLBX: FACS_LC3_Low
ZNF23	0	0	0	0	0	0	0	0	0	0	0	0	0	0	0	0	0	1.74159469	1.74159469	OPS: OPS_Unstimulated
PIGFP1	0	0	0	0	0	0	0	0	0	0	1.741536189	0	0	0	0	0	0	0	1.741536189	FLOWLBX: FACS_pSTING_High
RMND5A	0	0	0	0	0	0	0	0	0	1.741443685	0	0	0	0	0	0	0	0	1.741443685	FLOWLBX: FACS_LC3_Low
GGA3	0	0	0	0	0	0	0	0	0	0	0	0	0	0	1.741390918	0	0	0	1.741390918	MASSSPEC: TurboID
FERMT3	0	0	0	0	0	0	0	0	0	0	0	1.741253825	0	0	0	0	0	0	1.741253825	FLOWLBX: FACS_pSTING_Low
MCTS1	0	1.678040314	0	0	0	1.74121954	0	0	0	0	0	0	0	0	0	0	0	0	1.74121954	FITNESS: Fitness_PShigh_Low
TMPRSS6	0	0	0	0	0	0	0	0	0	1.740931325	0	0	0	0	0	0	0	0	1.740931325	FLOWLBX: FACS_LC3_Low
SLC22A25	0	0	0	0	0	0	0	0	0	0	0	1.740674406	0	0	0	0	0	0	1.740674406	FLOWLBX: FACS_pSTING_Low
GGA2	0	0	0	0	0	0	0	0	0	0	0	0	0	0	1.740398754	0	0	0	1.740398754	MASSSPEC: TurboID
MBD2	0	1.600931344	0	0	0	1.74039067	0	0	0	0	0	0	0	0	0	0	0	0	1.74039067	FITNESS: Fitness_PShigh_Low
TRIM43CP	0	0	0	0	0	0	0	0	0	0	0	1.740098073	0	0	0	0	0	0	1.740098073	FLOWLBX: FACS_pSTING_Low
M1AP	0	0	0	0	0	0	0	0	0	1.739911866	0	0	0	0	0	0	0	0	1.739911866	FLOWLBX: FACS_LC3_Low
UBFD1	0	0	0	1.694435353	0	0	0	1.739802137	0	0	0	0	0	0	0	0	0	0	1.739802137	FITNESS: FitnessPSlow_Low
IRF2	0	1.734140292	0	0	0	1.739577695	0	0	0	0	0	0	0	0	0	0	0	0	1.739577695	FITNESS: Fitness_PShigh_Low
STON1	0	0	0	0	0	0	0	0	0	0	0	1.739524809	0	0	0	0	0	0	1.739524809	FLOWLBX: FACS_pSTING_Low
SNRPA1P1	0	0	1.739432216	0	1.567188105	0	1.423430619	0	0	0	0	0	0	0	0	0	0	0	1.739432216	FITNESS: Fitness_cGAMPlow_High
GOLGB1	0	0	0	0	0	0	0	0	0	0	0	0	0	0	1.739406589	0	0	0	1.739406589	MASSSPEC: TurboID
SLC25A12	0	0	0	0	0	0	0	0	0	1.739404741	0	0	0	0	0	0	0	0	1.739404741	FLOWLBX: FACS_LC3_Low
POU2F1	0	0	0	0	0	0	0	0	0	1.738899336	0	0	0	0	0	0	0	0	1.738899336	FLOWLBX: FACS_LC3_Low
UGP2	0	1.648243382	0	1.574066392	0	1.738780081	0	0	0	0	0	0	0	0	0	0	0	0	1.738780081	FITNESS: Fitness_PShigh_Low
AHCYL2	0	0	0	0	0	0	0	0	0	0	1.738774826	0	0	0	0	0	0	0	1.738774826	FLOWLBX: FACS_pSTING_High
NBAS	0	0	0	0	0	0	0	0	0	0	0	1.738387421	0	0	0	0	0	0	1.738387421	FLOWLBX: FACS_pSTING_Low
CARNMT1	1.609829938	0	0	0	1.738373523	0	0	0	0	0	0	0	0	0	0	0	0	0	1.738373523	FITNESS: Fitness_PShigh_High
ACTN2	0	0	0	0	0	0	0	0	0	0	0	0	1.738235017	0	0	0	0	0	1.738235017	FLOWSTING: FACS_STING_High
PPP1R32	0	0	0	1.671831233	0	0	0	1.738056182	0	0	0	0	0	0	0	0	0	0	1.738056182	FITNESS: FitnessPSlow_Low
PKNOX1	0	0	0	0	0	0	0	0	0	1.737893639	0	0	0	0	0	0	0	0	1.737893639	FLOWLBX: FACS_LC3_Low
RIN1	0	0	0	0	0	0	0	0	0	0	0	1.737823266	0	0	0	0	0	0	1.737823266	FLOWLBX: FACS_pSTING_Low
GOLGA3	0	0	0	0	0	0	0	0	0	0	0	0	0	0	1.737422259	0	0	0	1.737422259	MASSSPEC: TurboID
RFWD3	0	0	0	0	0	0	0	0	1.685230871	0	1.73741528	0	0	0	0	0	0	0	1.73741528	FLOWLBX: FACS_pSTING_High
C21orf91	0	0	0	0	0	0	0	0	0	0	0	1.737262114	0	0	0	0	0	0	1.737262114	FLOWLBX: FACS_pSTING_Low
HOOK1	0	0	0	0	0	0	0	0	0	1.736894679	0	0	0	0	0	0	0	0	1.736894679	FLOWLBX: FACS_LC3_Low
UBTD2	0	0	0	0	0	0	0	0	0	1.736397695	0	0	0	0	0	0	0	0	1.736397695	FLOWLBX: FACS_LC3_Low
USP7	0	0	0	0	0	0	0	0	1.73623047	0	0	0	0	0	0	0	0	0	1.73623047	FLOWLBX: FACS_LC3_High
SWSAP1	0	0	0	0	0	0	0	0	0	0	1.7360696	0	0	0	0	0	0	0	1.7360696	FLOWLBX: FACS_pSTING_High
POLD4	0	0	0	0	0	0	0	0	0	1.735902361	0	0	0	0	0	0	0	0	1.735902361	FLOWLBX: FACS_LC3_Low
MCEMP1	0	1.65961435	0	0	0	1.735733123	0	0	0	0	0	0	0	0	0	0	0	0	1.735733123	FITNESS: Fitness_PShigh_Low
MGA	0	0	0	0	0	0	0	0	1.735610988	0	0	0	0	0	0	0	0	0	1.735610988	FLOWLBX: FACS_LC3_High
SERTM1	0	0	0	0	0	0	0	0	0	0	0	1.735596524	0	0	0	0	0	0	1.735596524	FLOWLBX: FACS_pSTING_Low
FNDC3A	0	0	0	0	0	0	0	0	0	0	0	0	0	0	1.73543793	0	0	0	1.73543793	MASSSPEC: TurboID
CCDC175	0	0	0	0	0	0	0	0	0	1.735408663	0	0	0	0	0	0	0	0	1.735408663	FLOWLBX: FACS_LC3_Low
DNTTIP1	0	1.735388184	0	0	0	1.704291856	0	0	0	0	0	0	0	0	0	0	0	0	1.735388184	FITNESS: Fitness_cGAMPhigh_Low
FGFBP3	0	0	0	0	0	0	0	0	0	0	0	0	0	0	0	0	0	1.735320365	1.735320365	OPS: OPS_Unstimulated
ATF7IP	0	0	0	0	0	0	0	0	1.734993181	0	0	0	0	0	0	0	0	0	1.734993181	FLOWLBX: FACS_LC3_High
LYG2	0	0	0	0	0	0	0	0	0	1.734916591	0	0	0	0	0	0	0	0	1.734916591	FLOWLBX: FACS_LC3_Low
MED28	0	0	0	0	0	0	0	0	0	0	1.734737619	0	0	0	0	0	0	0	1.734737619	FLOWLBX: FACS_pSTING_High
MACO1	0	0	0	0	0	0	0	0	0	0	0	0	0	0	1.734445765	0	0	0	1.734445765	MASSSPEC: TurboID
MPHOSPH8	0	0	0	0	0	0	0	0	1.734377045	0	0	0	0	0	0	0	0	0	1.734377045	FLOWLBX: FACS_LC3_High
COL17A1	0	0	0	0	0	0	0	0	0	1.733937277	0	0	0	0	0	0	0	0	1.733937277	FLOWLBX: FACS_LC3_Low
CCDC93	0	1.667387196	0	0	0	1.733585488	0	0	0	0	0	0	0	0	0	0	0	0	1.733585488	FITNESS: Fitness_PShigh_Low
BLZF1	0	0	0	0	0	0	0	0	0	0	0	0	0	0	1.7334536	0	0	0	1.7334536	MASSSPEC: TurboID
ACBD7	0	0	0	0	0	0	0	0	0	1.733450013	0	0	0	0	0	0	0	0	1.733450013	FLOWLBX: FACS_LC3_Low
AKR1B10P1	0	0	0	0	0	0	0	0	0	0	0	1.733416832	0	0	0	0	0	0	1.733416832	FLOWLBX: FACS_pSTING_Low
CDX2	0	0	0	0	0	0	0	0	0	0	0	0	0	0	0	0	0	1.733263867	1.733263867	OPS: OPS_Unstimulated
PPHLN1	0	0	0	0	0	0	0	0	1.733149766	0	0	0	0	0	0	0	0	0	1.733149766	FLOWLBX: FACS_LC3_High
COA5	0	0	0	0	0	0	1.732972209	0	0	0	0	0	0	0	0	0	0	0	1.732972209	FITNESS: Fitness_PSlow_High
UBE2C	0	0	0	0	0	0	0	0	0	0	0	1.732879144	0	0	0	0	0	0	1.732879144	FLOWLBX: FACS_pSTING_Low
EXOC7	1.732745474	0	0	0	1.692535956	0	0	0	0	0	0	0	0	0	0	0	0	0	1.732745474	FITNESS: Fitness_cGAMPhigh_High
ODF2	0	0	0	0	0	0	0	0	0	1.732480215	0	0	0	0	0	0	0	0	1.732480215	FLOWLBX: FACS_LC3_Low
H2AZ1	0	1.728327736	0	0	0	1.732212807	0	0	0	0	0	0	0	0	0	0	0	0	1.732212807	FITNESS: Fitness_PShigh_Low
RAD9A	0	0	0	0	0	0	0	0	0	0	1.732114097	0	0	0	0	0	0	0	1.732114097	FLOWLBX: FACS_pSTING_High
GABARAPL2	0	0	0	0	0	0	0	0	1.731929116	0	0	0	0	0	0	0	0	0	1.731929116	FLOWLBX: FACS_LC3_High
EEF1E1	0	1.731732493	0	0	0	1.661868347	0	0	0	0	0	0	0	0	0	0	0	0	1.731732493	FITNESS: Fitness_cGAMPhigh_Low
ITM2B	0	0	0	0	0	0	0	0	0	0	0	0	0	0	1.731469271	0	0	0	1.731469271	MASSSPEC: TurboID
HNRNPA1	0	0	0	0	0	0	0	0	1.731321265	0	0	0	0	0	0	0	0	0	1.731321265	FLOWLBX: FACS_LC3_High
MRPL37	0	0	0	0	0	0	0	0	0	0	0	1.731283196	0	0	0	0	0	0	1.731283196	FLOWLBX: FACS_pSTING_Low
NUDT11	0	0	0	0	0	0	0	0	0	0	0	0	0	0	0	0	0	1.731224541	1.731224541	OPS: OPS_Unstimulated
PGP	0	0	0	0	0	0	0	1.731220539	0	0	0	0	0	0	0	0	0	0	1.731220539	FITNESS: FitnessPSlow_Low
NMT2	0	0	0	0	0	0	0	0	0	1.731037175	0	0	0	0	0	0	0	0	1.731037175	FLOWLBX: FACS_LC3_Low
ZNF382	0	0	0	0	0	0	0	0	0	0	1.730822233	0	0	0	0	0	0	0	1.730822233	FLOWLBX: FACS_pSTING_High
SSBP1	0	0	0	0	0	0	0	0	0	0	0	1.730756869	0	0	0	0	0	0	1.730756869	FLOWLBX: FACS_pSTING_Low
POLR2J2	0	0	0	0	0	0	0	0	0	1.730559226	0	0	0	0	0	0	0	0	1.730559226	FLOWLBX: FACS_LC3_Low
HMGCR	0	0	0	0	0	0	0	0	0	0	0	0	0	0	1.730477106	0	0	0	1.730477106	MASSSPEC: TurboID
LGALS7B	1.719551414	0	0	0	1.730182819	0	1.450962799	0	0	0	0	0	0	0	0	0	0	0	1.730182819	FITNESS: Fitness_PShigh_High
INTS7	0	0	0	0	0	0	0	0	0	1.730082792	0	0	0	0	0	0	0	0	1.730082792	FLOWLBX: FACS_LC3_Low
RAB2A	1.730017374	0	0	0	1.633746934	0	0	0	0	0	0	0	0	0	0	0	0	0	1.730017374	FITNESS: Fitness_cGAMPhigh_High
C11orf98	0	0	0	0	0	0	0	0	0	0	0	1.729712607	0	0	0	0	0	0	1.729712607	FLOWLBX: FACS_pSTING_Low
GNLY	0	0	0	0	0	0	0	0	0	1.729607862	0	0	0	0	0	0	0	0	1.729607862	FLOWLBX: FACS_LC3_Low
BCCIP	0	0	0	0	0	0	0	1.729548013	0	0	0	0	0	0	0	0	0	0	1.729548013	FITNESS: FitnessPSlow_Low
RPS18P13	1.519720053	0	1.488029003	0	0	0	1.729547521	0	0	0	0	0	0	0	0	0	0	0	1.729547521	FITNESS: Fitness_PSlow_High
BET1L	0	0	0	0	0	0	0	0	0	0	0	0	0	0	1.729484942	0	0	0	1.729484942	MASSSPEC: TurboID
MSL1	0	1.729436177	0	0	0	1.698385787	0	0	0	0	0	0	0	0	0	0	0	0	1.729436177	FITNESS: Fitness_cGAMPhigh_Low
GATA1	0	0	0	0	0	0	0	0	0	0	0	0	0	0	0	0	0	1.729202212	1.729202212	OPS: OPS_Unstimulated
ELMO1	0	0	0	0	0	0	0	0	0	0	0	1.728679436	0	0	0	0	0	0	1.728679436	FLOWLBX: FACS_pSTING_Low
RBM12	0	0	0	0	0	0	0	0	1.728306574	0	0	0	0	0	0	0	0	0	1.728306574	FLOWLBX: FACS_LC3_High
HNRNPR	0	0	0	0	0	0	0	0	0	0	1.728277505	0	0	0	0	0	0	0	1.728277505	FLOWLBX: FACS_pSTING_High
DHRS2	0	0	0	0	0	0	0	0	0	1.728191988	0	0	0	0	0	0	0	0	1.728191988	FLOWLBX: FACS_LC3_Low
TRMT5	0	0	0	0	0	0	0	0	0	0	0	1.728166973	0	0	0	0	0	0	1.728166973	FLOWLBX: FACS_pSTING_Low
ATP5F1C	0	0	0	0	0	0	0	1.727889781	0	0	0	0	0	0	0	0	0	0	1.727889781	FITNESS: FitnessPSlow_Low
KHDC1	0	0	0	0	0	0	0	0	0	1.727722968	0	0	0	0	0	0	0	0	1.727722968	FLOWLBX: FACS_LC3_Low
TOMM5	0	0	0	0	0	0	0	0	0	1.727255399	0	0	0	0	0	0	0	0	1.727255399	FLOWLBX: FACS_LC3_Low
FCGR1BP	0	0	0	0	0	0	0	0	0	0	0	0	1.727249669	0	0	0	0	0	1.727249669	FLOWSTING: FACS_STING_High
BLTP1	0	0	0	0	0	0	0	0	0	0	0	0	0	0	0	0	0	1.727196705	1.727196705	OPS: OPS_Unstimulated
HERC2	0	0	0	0	0	0	0	0	0	0	0	1.727150219	0	0	0	0	0	0	1.727150219	FLOWLBX: FACS_pSTING_Low
SAE1	0	0	0	0	0	0	0	0	1.72711208	0	0	0	0	0	0	0	0	0	1.72711208	FLOWLBX: FACS_LC3_High
RPS15AP5	0	0	1.727102372	0	0	0	1.483377414	0	0	0	0	0	0	0	0	0	0	0	1.727102372	FITNESS: Fitness_cGAMPlow_High
SLC6A16	0	0	0	0	0	0	0	0	0	0	1.72702433	0	0	0	0	0	0	0	1.72702433	FLOWLBX: FACS_pSTING_High
DRG2	0	0	0	0	0	0	0	0	0	0	0	1.726645899	0	0	0	0	0	0	1.726645899	FLOWLBX: FACS_pSTING_Low
TSG101	0	0	0	0	0	0	0	0	0	0	0	0	0	0	1.726508447	0	0	0	1.726508447	MASSSPEC: TurboID
EPRS1	0	1.654987024	0	1.536958968	0	0	0	1.726245716	0	0	0	0	0	0	0	0	0	0	1.726245716	FITNESS: FitnessPSlow_Low
SLC25A51	0	1.726186332	0	0	0	0	0	1.561307913	0	0	0	0	0	0	0	0	0	0	1.726186332	FITNESS: Fitness_cGAMPhigh_Low
RPS18P12	1.51992716	0	1.48823768	0	0	0	1.726158296	0	0	0	0	0	0	0	0	0	0	0	1.726158296	FITNESS: Fitness_PSlow_High
MTMR3	0	0	0	0	0	0	0	0	0	0	0	1.726144264	0	0	0	0	0	0	1.726144264	FLOWLBX: FACS_pSTING_Low
CLPS	0	1.633511356	0	0	0	1.725948634	0	0	0	0	0	0	0	0	0	0	0	0	1.725948634	FITNESS: Fitness_PShigh_Low
ADAM17	0	0	0	0	0	0	0	0	0	0	0	0	0	0	1.725516283	0	0	0	1.725516283	MASSSPEC: TurboID
CDK10	0	0	0	0	0	1.725369547	0	0	0	0	0	0	0	0	0	0	0	0	1.725369547	FITNESS: Fitness_PShigh_Low
YTHDC1	1.516002652	0	0	0	1.725265486	0	0	0	0	0	0	0	0	0	0	0	0	0	1.725265486	FITNESS: Fitness_PShigh_High
ZEB1	0	0	0	0	0	0	0	0	0	0	0	0	0	0	0	0	0	1.725207847	1.725207847	OPS: OPS_Unstimulated
ANGPTL5	0	0	0	0	0	0	0	0	0	1.724938972	0	0	0	0	0	0	0	0	1.724938972	FLOWLBX: FACS_LC3_Low
NFATC2IP	0	1.652553013	0	0	0	1.724797936	0	0	0	0	0	0	0	0	0	0	0	0	1.724797936	FITNESS: Fitness_PShigh_Low
DEGS1	1.724696721	0	0	0	0	0	0	0	0	0	0	0	0	0	0	0	0	0	1.724696721	FITNESS: Fitness_cGAMPhigh_High
ARPC1A	0	0	0	0	0	0	0	1.72461569	0	0	0	0	0	0	0	0	0	0	1.72461569	FITNESS: FitnessPSlow_Low
ZNF142	0	0	0	0	0	0	0	0	0	0	1.72455559	0	0	0	0	0	0	0	1.72455559	FLOWLBX: FACS_pSTING_High
DSC3	0	0	0	0	0	0	0	0	0	0	0	0	0	0	1.724524118	0	0	0	1.724524118	MASSSPEC: TurboID
HMGCS2	0	0	0	0	0	0	0	0	0	1.724479899	0	0	0	0	0	0	0	0	1.724479899	FLOWLBX: FACS_LC3_Low
CTSF	0	0	0	0	0	0	0	0	0	1.724022208	0	0	0	0	0	0	0	0	1.724022208	FLOWLBX: FACS_LC3_Low
FOLR3	0	0	0	0	0	0	0	0	0	0	0	1.723675872	0	0	0	0	0	0	1.723675872	FLOWLBX: FACS_pSTING_Low
GIPC1	0	0	0	0	0	0	0	0	1.723567162	0	0	0	0	0	0	0	0	0	1.723567162	FLOWLBX: FACS_LC3_High
EMILIN3	0	0	0	0	0	0	0	0	0	0	0	0	0	0	1.723531953	0	0	0	1.723531953	MASSSPEC: TurboID
CHTF18	0	0	0	0	0	0	0	0	1.62198945	0	1.723339726	0	0	0	0	0	0	0	1.723339726	FLOWLBX: FACS_pSTING_High
FCHO2	0	0	0	0	0	0	0	0	0	0	0	0	0	0	0	0	0	1.723235468	1.723235468	OPS: OPS_Unstimulated
RAB14	0	0	0	0	0	0	0	0	0	0	0	1.723190052	0	0	0	0	0	0	1.723190052	FLOWLBX: FACS_pSTING_Low
[truncated: 3,311 more rows]
