# Supplementary material for: Classification and functional characterization of regulators of intracellular STING trafficking identified by genome-wide optical pooled screening
Source: bioRxiv. 2024 Apr 9:2024.04.07.588166. Preprint. [Version 1] doi: 10.1101/2024.04.07.588166 (PMC11030420; doi:10.1101/2024.04.07.588166)
Supplement: Supplement 5 [file media-5.csv]

gene_symbol	timepoint	BSUB_ACTIN_HGS_pearson_cell	BSUB_ACTIN_CANX_pearson_cell	BSUB_ACTIN_EEA1_pearson_cell	BSUB_ACTIN_ATP6V1D_pearson_cell	BSUB_ACTIN_HGS_lstsq_slope_cell	BSUB_ACTIN_CANX_lstsq_slope_cell	BSUB_ACTIN_EEA1_lstsq_slope_cell	BSUB_ACTIN_ATP6V1D_lstsq_slope_cell	BSUB_ACTIN_mean_cell	BSUB_ACTIN_max_cell	BSUB_ACTIN_sd_cell	BSUB_ACTIN_mad_cell	BSUB_ACTIN_5_cell	BSUB_ACTIN_25_cell	BSUB_ACTIN_75_cell	BSUB_ACTIN_95_cell	BSUB_ACTIN_HGS_pearson_cytoplasm	BSUB_ACTIN_CANX_pearson_cytoplasm	BSUB_ACTIN_EEA1_pearson_cytoplasm	BSUB_ACTIN_ATP6V1D_pearson_cytoplasm	BSUB_ACTIN_HGS_lstsq_slope_cytoplasm	BSUB_ACTIN_CANX_lstsq_slope_cytoplasm	BSUB_ACTIN_EEA1_lstsq_slope_cytoplasm	BSUB_ACTIN_ATP6V1D_lstsq_slope_cytoplasm	BSUB_ACTIN_mean_cytoplasm	BSUB_ACTIN_max_cytoplasm	BSUB_ACTIN_sd_cytoplasm	BSUB_ACTIN_mad_cytoplasm	BSUB_ACTIN_5_cytoplasm	BSUB_ACTIN_25_cytoplasm	BSUB_ACTIN_75_cytoplasm	BSUB_ACTIN_95_cytoplasm	BSUB_ACTIN_edge_mean_cell	BSUB_ACTIN_edge_std_cell	BSUB_ACTIN_edge_max_cell	BSUB_ACTIN_edge_mean_cytoplasm	BSUB_ACTIN_edge_std_cytoplasm	BSUB_ACTIN_edge_max_cytoplasm	BSUB_overlap_ACTIN_HGS_cell	BSUB_K_ACTIN_HGS_cell	BSUB_K_HGS_ACTIN_cell	BSUB_manders_ACTIN_HGS_cell	BSUB_manders_HGS_ACTIN_cell	BSUB_rwc_ACTIN_HGS_cell	BSUB_rwc_HGS_ACTIN_cell	BSUB_overlap_ACTIN_CANX_cell	BSUB_K_ACTIN_CANX_cell	BSUB_K_CANX_ACTIN_cell
ABHD17A	unstim	0.0016741932	-0.08288091	0.050705902	-0.07832865	0.005840123	-0.43453896	0.0553434	-0.31458694	272.626	3532.3262	392.2501	122.29685	0.0	18.08568	360.72534	1070.7457	-0.0084377555	-0.09957263	0.04365896	-0.09056438	-0.010929319	-0.51216733	0.041623335	-0.3626787	280.72092	3521.3694	397.52048	128.0013	0.007649035	20.98666	373.11597	1090.1942	345.76663	449.07513	2608.61	340.62067	445.82477	2625.0786	0.37925985	0.4676533	0.60539347	0.22437888	0.15149233	0.18216003	0.119946554	0.3473014	1.8663086	0.091977246
ACACA	unstim	0.006703949	-0.07578732	0.05689165	-0.07245536	0.0057452745	-0.39047626	0.056758963	-0.29054263	278.42752	3595.3535	402.16208	124.248024	0.0	18.664474	367.04587	1098.1718	-0.0033350603	-0.089943886	0.050701857	-0.08279456	-0.0124498755	-0.45292902	0.04505637	-0.3351727	284.7229	3585.672	406.5902	128.37602	0.01768438	20.752045	376.8612	1113.6385	343.96817	453.87894	2623.6833	339.06567	450.63477	2640.9058	0.38400888	0.48066944	0.6028814	0.23362944	0.15182893	0.190023	0.12045978	0.3472965	1.7307144	0.09998511
ACBD3	unstim	0.00018956633	-0.0835138	0.05283032	-0.08169105	-0.0018845658	-0.47503027	0.056769013	-0.32504258	265.25476	3445.0068	383.14273	118.90016	0.0	17.236263	349.79117	1045.4918	-0.009715344	-0.09830881	0.04628967	-0.09238818	-0.019097596	-0.5497975	0.043830995	-0.3700596	272.1527	3436.3804	388.02	123.44483	0.060533684	19.413086	360.92297	1062.9099	332.5791	435.9903	2517.1567	328.88605	433.40826	2532.0505	0.37651426	0.45064476	0.607036	0.22322117	0.14900698	0.18130822	0.11762315	0.343054	1.9222552	0.087998234
ADSL	unstim	0.0036190255	-0.078747906	0.056289308	-0.071676746	0.011188048	-0.39460546	0.06528373	-0.26046395	296.4542	3766.597	425.81573	132.32655	0.0	21.096758	390.99625	1166.7578	-0.0073284293	-0.09511329	0.049452297	-0.0826612	-0.008384563	-0.46930906	0.052216295	-0.30693835	302.94943	3755.092	429.78976	136.72305	0.003016345	23.450117	401.67926	1180.4335	367.78796	484.40588	2777.561	363.57962	482.1487	2800.115	0.38572735	0.4865001	0.6025661	0.23597217	0.1525246	0.19169483	0.120713905	0.35038954	1.8492292	0.09666537
AGFG1	unstim	-0.00037360372	-0.08553339	0.048853707	-0.08104071	0.0014447012	-0.4809607	0.05500694	-0.31463683	274.71146	3521.0957	395.0429	123.219765	0.0	18.478317	363.49078	1079.5905	-0.011439109	-0.10193887	0.041296404	-0.09302501	-0.018838694	-0.5642385	0.040451847	-0.36799872	281.90695	3511.5513	399.69	128.25334	0.03253224	20.974264	375.1826	1095.8662	345.7222	448.8236	2567.1946	341.1389	445.98068	2583.3362	0.3786637	0.47769663	0.60082054	0.22634333	0.15108451	0.18365422	0.1193341	0.34428415	1.9739356	0.089002855
ALG12	unstim	0.007562264	-0.07512066	0.057808314	-0.06926279	0.006093312	-0.47311893	0.061739907	-0.30147278	263.29977	3577.8489	384.6605	116.83423	0.012800763	16.196228	346.0436	1040.4291	-0.0033642605	-0.0912781	0.05116867	-0.080910675	-0.016311327	-0.564831	0.048457656	-0.35661322	270.05753	3567.557	389.04843	121.557625	0.13054357	18.518711	356.80948	1055.6456	323.75058	431.81876	2551.2058	319.83743	429.04547	2570.551	0.3777116	0.48391068	0.5971614	0.22213131	0.14795607	0.18052958	0.11733687	0.34937656	2.1776938	0.08176229
ALS2	unstim	0.0009837929	-0.08492031	0.047271416	-0.08204604	0.00033674238	-0.4955555	0.050791766	-0.33081454	270.86115	3504.5322	389.8122	121.57442	0.0	18.116823	358.30933	1063.7963	-0.010902895	-0.101663165	0.03927049	-0.094506785	-0.019733531	-0.5783123	0.035918023	-0.3832648	278.4342	3496.7764	394.86957	126.85835	0.024670979	20.67105	370.47552	1081.462	340.75937	445.1277	2567.8447	335.99472	441.7436	2582.6182	0.37932312	0.48044652	0.60417116	0.2263298	0.15140222	0.18372105	0.119756624	0.34354642	1.9722224	0.08708757
ANKRD49	unstim	0.0063481918	-0.08086288	0.051849205	-0.076115854	0.0014157858	-0.4450531	0.053501453	-0.30677187	275.95956	3631.0723	399.75806	122.94787	0.0	18.55708	362.4655	1088.0333	-0.004553364	-0.095634736	0.045406412	-0.08734258	-0.019201307	-0.52406627	0.04105506	-0.35654777	282.0665	3622.4255	404.4352	127.380875	0.0	20.226229	372.46	1103.7919	344.09357	452.6865	2607.1597	339.67487	450.2216	2630.8313	0.37904763	0.47295967	0.6365021	0.22349091	0.15053438	0.18126513	0.11884502	0.34039545	1.8536485	0.090723455
AP2M1	unstim	0.0011710562	-0.08116114	0.046633072	-0.07517021	0.004045971	-0.5049105	0.054913823	-0.3004099	274.42133	3526.1045	392.86212	123.94266	0.0	18.881638	364.05087	1073.0048	-0.010984053	-0.09957843	0.03625983	-0.088996656	-0.014586197	-0.6046852	0.03665597	-0.3524197	281.84067	3517.6438	398.20984	128.96176	0.0	21.312246	376.17297	1091.5698	344.3918	448.64536	2581.991	340.44965	446.54767	2601.994	0.38082245	0.46994653	0.5704022	0.22457215	0.1524909	0.18226843	0.121012665	0.34585667	1.9889253	0.09264525
AP4B1	unstim	3.7316677e-05	-0.08615109	0.049212664	-0.079671755	0.002618884	-0.48001334	0.055219427	-0.31593454	278.06418	3615.09	401.43402	124.19491	0.0	18.753502	366.55054	1095.2214	-0.009874558	-0.10182068	0.042389706	-0.090985075	-0.015535408	-0.56202585	0.041822262	-0.36678135	284.79	3606.8962	406.3796	128.66588	0.030585125	20.791437	377.32446	1111.8544	343.94705	452.52277	2631.287	340.1091	449.85425	2646.878	0.37773335	0.4731067	0.61617905	0.22462206	0.1499487	0.18221015	0.11846596	0.3428868	1.9481149	0.09004404
AP4M1	unstim	0.0038414195	-0.08209747	0.051216345	-0.07547144	0.0031121722	-0.4653422	0.05782921	-0.29905236	277.4758	3574.7517	399.74338	124.182274	0.0	18.294472	366.73032	1092.1771	-0.0062726564	-0.09470066	0.044936325	-0.08512881	-0.015514843	-0.5313233	0.045275025	-0.3448428	282.76724	3565.538	403.50766	127.68535	0.021085456	20.103987	375.0874	1105.2864	338.35495	448.4468	2603.5525	334.68835	445.73758	2620.3003	0.37947336	0.46188617	0.6078065	0.22333434	0.15211569	0.18162665	0.12056086	0.34329164	1.9152056	0.08898197
AP4S1	unstim	0.004413054	-0.08286075	0.05390291	-0.07590509	0.0032497065	-0.45573252	0.059281383	-0.2932958	282.2331	3657.4253	407.157	126.20253	0.0	19.31812	372.12805	1110.4615	-0.004542347	-0.09640553	0.048149604	-0.08550416	-0.011467772	-0.52366424	0.04845766	-0.3312408	287.70004	3649.6304	410.89462	129.93619	0.039937213	21.218372	380.7041	1123.228	348.8654	459.74066	2662.1453	345.65524	457.79874	2680.572	0.38025674	0.45085108	0.6168091	0.22422346	0.15202056	0.18239321	0.12042341	0.34402865	1.8785782	0.092795104
APLP2	unstim	0.00025349614	-0.08489769	0.04777908	-0.08042256	0.002565985	-0.4751696	0.047661413	-0.3187812	279.52136	3605.6404	402.69135	125.17597	0.0002697459	18.950737	368.86566	1099.5784	-0.010746657	-0.10035327	0.040981915	-0.091650225	-0.01614834	-0.54887646	0.035332344	-0.36491266	287.0589	3596.058	407.56866	130.50963	0.036470905	21.518234	381.18326	1117.0662	349.81967	456.2029	2644.6423	345.53806	453.4775	2661.1812	0.37869602	0.46092412	0.607114	0.22533536	0.15003939	0.18297386	0.11852788	0.34369087	1.8926499	0.09071198
APP	unstim	0.0027038467	-0.08503046	0.050992575	-0.07821807	0.0056952937	-0.4656228	0.054374337	-0.29666322	276.30972	3569.5186	397.09058	124.3353	0.0	18.675182	366.14935	1082.6519	-0.00778486	-0.10027533	0.044589084	-0.08898593	-0.014801768	-0.5434116	0.04082167	-0.34716642	282.67178	3562.6445	401.76718	128.46794	0.058683082	20.823975	375.99713	1098.6113	346.3776	452.87982	2613.4187	342.74353	450.65887	2629.6167	0.37939492	0.45877975	0.6146907	0.223831	0.15192686	0.18191545	0.12005079	0.34444737	1.8964902	0.0899366
APPL1	unstim	0.0005361926	-0.08640587	0.046728782	-0.0800138	-0.0018599151	-0.4897025	0.04918558	-0.322304	270.6848	3575.858	391.14935	121.148384	0.0	18.061516	356.7227	1065.0155	-0.010656641	-0.10298372	0.039484195	-0.091991164	-0.021439483	-0.57045066	0.034799	-0.3730989	277.93802	3564.584	396.00464	126.21226	0.009868303	20.335438	368.5921	1082.4729	338.19104	446.72043	2616.2393	333.3738	443.36093	2631.152	0.37411824	0.46103865	0.60597795	0.21665798	0.1483788	0.17588417	0.11723928	0.34176365	1.931508	0.08708246
ARFRP1	unstim	-0.0042934786	-0.089145735	0.04212056	-0.08454369	0.005361443	-0.515393	0.04551158	-0.32959136	299.08218	3593.209	420.79843	135.98328	0.0	22.666088	398.7938	1167.8385	-0.017270014	-0.110269144	0.031921167	-0.10044621	-0.021606386	-0.63572556	0.027599607	-0.40797994	307.31598	3575.8528	425.5644	141.92114	0.0	25.518253	412.44882	1185.5526	363.4868	462.70456	2616.2708	357.78094	458.45248	2628.826	0.37932765	0.47989643	0.64844763	0.21766603	0.15549661	0.17610632	0.121580586	0.34690502	2.0160456	0.093348406
ARL8B	unstim	-0.0071918145	-0.08846978	0.039027642	-0.08858571	-0.002607625	-0.48659697	0.049567387	-0.3592213	273.71783	3567.6672	395.88617	121.99681	0.0	18.184141	360.86728	1078.9805	-0.017994685	-0.104743905	0.031793743	-0.09970021	-0.023314342	-0.5665659	0.03416687	-0.41442892	280.604	3559.177	400.84244	126.40511	0.0183782	20.43852	371.5762	1096.2242	340.32056	447.8758	2594.3638	336.98645	445.66653	2611.268	0.3704065	0.48037687	0.57645106	0.21586874	0.14534876	0.17480485	0.11468401	0.3383872	1.8876144	0.087981954
ARPC4	unstim	0.009243701	-0.07914759	0.04575933	-0.07145989	0.016892485	-0.4499371	0.05883448	-0.29045957	249.07497	3274.2173	361.70007	110.771736	0.0	15.27866	328.86014	983.6916	-0.00080539443	-0.09615463	0.038035795	-0.08380962	-0.0047355527	-0.54128826	0.04211274	-0.35283217	255.23587	3263.906	365.7763	115.08664	0.047890708	17.419533	338.1904	998.43384	304.63596	403.68878	2361.3738	301.32962	401.06635	2381.532	0.37216893	0.5017878	0.5682782	0.21111582	0.15301415	0.17138064	0.12168961	0.34421876	2.07313	0.086150244
ATF6	unstim	0.0032080552	-0.08175144	0.057798218	-0.08068353	0.0040422357	-0.43587795	0.05949322	-0.31905857	265.5111	3518.5808	387.57678	117.53316	0.0	16.838556	347.93915	1050.3663	-0.0090715485	-0.099911235	0.04914035	-0.09396179	-0.01891004	-0.52449167	0.042741477	-0.38130286	273.64142	3510.869	393.06296	122.93802	0.0409276	19.704832	360.81772	1069.6691	333.08847	440.28503	2563.662	327.71057	436.29205	2575.3132	0.3739657	0.45332518	0.64086854	0.21886818	0.14812142	0.17791422	0.11687833	0.34159443	1.8346273	0.09543964
ATG10	unstim	0.0060697743	-0.08240164	0.052171487	-0.072604336	0.008521953	-0.45757362	0.06441327	-0.2929695	272.77234	3540.077	391.7807	123.29336	0.0061654183	18.508015	360.65543	1068.8307	-0.0034467625	-0.09644733	0.04572256	-0.082648024	-0.009565395	-0.5259839	0.05103671	-0.33648512	278.80972	3530.005	395.6064	127.56649	0.0147893755	20.707998	370.39764	1081.8152	338.06836	442.85645	2572.261	334.5935	440.54355	2588.3867	0.3813665	0.4864782	0.5992364	0.22305271	0.15267864	0.1810737	0.12108319	0.34386832	1.8688202	0.094723195
ATG101	unstim	0.003293911	-0.081924774	0.052115206	-0.077674404	0.007844041	-0.43335116	0.058856897	-0.29077154	284.25034	3605.2292	404.819	129.11363	0.0	20.26718	378.4577	1107.6932	-0.006277608	-0.09597059	0.046249587	-0.08820499	-0.009223071	-0.49909282	0.047662422	-0.33364826	291.09244	3596.5715	409.2424	133.86449	0.011852241	22.695059	389.22028	1124.0105	354.5988	460.4323	2638.1733	350.74945	458.0682	2658.3896	0.3834616	0.45955104	0.61224926	0.22760528	0.15560922	0.18499337	0.12315987	0.34747022	1.8441052	0.095909536
ATG12	unstim	0.006334886	-0.07895297	0.054276023	-0.073685825	0.0068221022	-0.4425367	0.064977325	-0.29268044	272.7716	3503.9849	391.25113	122.98913	0.0013832832	18.357317	361.14474	1070.9863	-0.0022320705	-0.09278208	0.048705537	-0.082942195	-0.009372355	-0.5125456	0.052598342	-0.33449218	278.43	3494.6306	395.14667	126.90506	0.012459441	20.287333	369.96878	1084.5187	337.37186	443.16937	2554.47	333.90146	440.31937	2567.9526	0.38106963	0.4637427	0.6097797	0.22287668	0.15354845	0.18129477	0.12163913	0.3468586	1.8835322	0.093565576
ATG13	unstim	0.006695335	-0.08009553	0.049485337	-0.07519347	0.010064644	-0.439596	0.05945213	-0.307643	271.05576	3527.4294	390.82993	121.65761	0.003909889	17.843668	358.1286	1066.2675	-0.003894066	-0.096132815	0.042923313	-0.08699542	-0.008204648	-0.5162463	0.04642518	-0.35799897	278.2185	3520.4646	395.6736	126.55757	0.020312209	20.235943	369.79688	1083.2588	339.11523	443.92184	2554.0784	334.1982	440.1302	2566.8723	0.3819158	0.47373945	0.60402685	0.22682838	0.15279129	0.18435107	0.121146895	0.34660536	1.9190919	0.093084514
ATG14	unstim	0.0034263597	-0.081654295	0.050766222	-0.07628947	0.006076072	-0.45050275	0.06074483	-0.30277154	279.01196	3585.0835	399.34625	125.99659	0.0	19.503714	370.43942	1091.6536	-0.00895979	-0.09907143	0.04275265	-0.08884184	-0.01792635	-0.53866297	0.04420675	-0.35903767	286.58728	3578.5344	404.8101	131.03201	0.017716866	22.028036	382.0301	1110.6934	344.21616	449.21747	2608.0159	340.35855	446.73145	2627.9944	0.38178027	0.50578594	0.6035443	0.22747597	0.15292181	0.18438137	0.12089717	0.34595552	1.9629726	0.09014999
ATG16L1	unstim	0.0045910575	-0.08154126	0.050773673	-0.076256156	0.0057862187	-0.45485705	0.06080215	-0.2990953	272.1596	3553.4731	392.26532	122.366806	0.0	18.25531	359.33688	1068.6676	-0.0051809684	-0.096703626	0.044064816	-0.08679993	-0.013077507	-0.53078306	0.047239218	-0.34582275	278.39218	3543.7615	396.516	126.4442	0.038806554	20.437393	369.22333	1083.3738	339.28885	448.25552	2605.7405	335.7512	445.65756	2622.051	0.37899965	0.47728372	0.59671897	0.22155467	0.15155873	0.18003443	0.120202266	0.34442735	1.918449	0.091299795
ATG3	unstim	0.006918863	-0.078576654	0.053394172	-0.07071768	0.011181543	-0.44261232	0.062745124	-0.28437218	279.63025	3615.312	401.7356	125.64044	0.0013469564	18.948778	370.4064	1097.63	-0.0027008222	-0.09193213	0.046868622	-0.08048518	-0.0056550275	-0.5125956	0.049055938	-0.32675207	285.5651	3605.3462	405.4218	129.64337	0.052554883	21.307566	379.65887	1110.691	342.61865	451.6703	2618.633	339.18057	449.29272	2633.87	0.38200283	0.4827085	0.6089547	0.22531672	0.15367702	0.1831605	0.122030824	0.34669113	1.897648	0.094987676
ATG4B	unstim	0.00078384945	-0.08512181	0.046594575	-0.08081061	0.0033715689	-0.47630188	0.056482006	-0.31668562	271.32907	3508.8904	390.43375	121.542625	0.022340354	18.27692	359.01276	1065.8491	-0.010104854	-0.10145226	0.039269462	-0.092423886	-0.016734246	-0.558768	0.042180788	-0.3655293	278.41922	3499.3389	395.21933	126.36194	0.053157806	20.717367	370.14185	1082.8	343.3322	446.37924	2566.737	339.00702	443.5795	2584.3672	0.37888062	0.4782319	0.58746046	0.22489972	0.15084161	0.18252482	0.11937891	0.3436371	1.9463656	0.08817707
ATG5	unstim	0.006006017	-0.08305653	0.054418616	-0.074424304	0.0086195255	-0.46854952	0.065792546	-0.29261976	267.8134	3515.4297	386.84305	120.069756	0.0	17.521269	353.38794	1053.3986	-0.0046797846	-0.0989406	0.046814997	-0.08622483	-0.011009318	-0.5493873	0.050553814	-0.34124917	274.99478	3507.8625	391.66388	124.9784	0.037385367	19.977713	364.94003	1070.2793	336.47852	441.09067	2554.567	331.905	437.754	2567.7715	0.37871435	0.46913183	0.60150754	0.22044384	0.15148029	0.17916903	0.12010461	0.3434409	1.9236318	0.089120954
ATG7	unstim	0.008131019	-0.081003845	0.05150816	-0.07112245	0.010090335	-0.44588175	0.061292194	-0.28462258	278.4919	3583.8054	399.15305	125.76255	0.015007198	18.9767	369.25543	1091.2699	-0.0012376197	-0.095726945	0.044757344	-0.081256405	-0.0051506693	-0.51759034	0.04887165	-0.32679713	284.8625	3575.1692	403.20148	130.1975	0.051391553	21.196047	379.70984	1105.4858	343.39075	449.2293	2603.1875	339.38403	446.59006	2618.1685	0.38291866	0.4616494	0.6035922	0.22315465	0.1547175	0.18149535	0.12290127	0.345526	1.8942715	0.0927959
ATG9A	unstim	0.013198442	-0.07526529	0.05904078	-0.06464653	0.012026795	-0.41076064	0.07981745	-0.29231706	274.2996	3546.0635	393.06924	124.42137	0.0	18.519531	364.09702	1071.26	0.0037507876	-0.08975616	0.053164348	-0.07409214	-0.0049673175	-0.4804261	0.06826479	-0.33181933	280.39017	3534.4946	397.09763	128.52495	0.03368835	20.668465	373.73743	1085.1696	329.98975	436.16608	2553.469	326.52408	433.62802	2569.9092	0.3877052	0.5273818	0.56755906	0.23103304	0.15652907	0.18794481	0.12520446	0.34865448	1.842846	0.09604971
ATP6AP1	unstim	0.0017063825	-0.08668601	0.049341813	-0.0815516	-0.0032280383	-0.5089562	0.046923228	-0.32496804	276.42593	3577.009	398.56778	123.81675	0.0	18.383345	365.10764	1088.5317	-0.008530536	-0.10245146	0.04355215	-0.09381649	-0.025351109	-0.58826065	0.033865754	-0.3850755	283.211	3569.9265	403.33157	128.25327	0.08571691	20.789644	375.6193	1104.9816	343.5619	453.39566	2602.388	339.26617	449.73898	2617.9312	0.37886673	0.48396	0.6039127	0.2261365	0.15057516	0.18370381	0.119290546	0.3412489	1.9272361	0.08833733
ATP6V1C1	unstim	-0.0034652022	-0.08377688	0.043668583	-0.08104007	-0.00038281138	-0.47832578	0.050962556	-0.33620974	262.69806	3475.3416	382.598	116.31032	0.0	16.180193	345.20322	1039.7194	-0.01377725	-0.09988126	0.036721043	-0.092298135	-0.01903254	-0.5589451	0.037465338	-0.3869752	270.3703	3466.8972	387.5823	121.69826	0.009475572	18.704365	357.88208	1056.9354	334.81714	437.55923	2529.6973	331.0946	435.32977	2542.5432	0.37575415	0.4967935	0.5598317	0.22653563	0.14771241	0.18352067	0.11685892	0.34445742	2.0041566	0.084557846
ATP6V1D	unstim	0.0016043064	-0.07403408	0.054881215	-0.068153	-0.0014686728	-0.4345653	0.057365306	-0.25750837	277.2993	3512.937	397.21976	124.103065	0.0	18.413786	368.6216	1090.2515	-0.009771037	-0.090632565	0.04691822	-0.07969045	-0.01867183	-0.5109308	0.045038026	-0.2989574	286.30576	3501.9546	403.0468	130.65222	0.020046737	21.664568	382.89536	1111.1321	343.9873	449.79758	2583.4707	340.02213	447.11264	2600.6147	0.37899145	0.44488248	0.62588114	0.22280273	0.15318699	0.1810148	0.121032074	0.3511749	1.9237642	0.094660595
ATP6V1F	unstim	5.2733558e-05	-0.09105595	0.055532366	-0.084403194	0.0018058084	-0.5265817	0.06001392	-0.31711435	272.67102	3545.7773	395.4812	120.970375	0.0	18.101559	357.4563	1080.4814	-0.010354798	-0.10794191	0.04808226	-0.09602799	-0.017633213	-0.6118019	0.044367332	-0.3616457	278.95627	3534.8318	399.22006	125.80759	0.096316904	20.29174	367.76074	1095.0605	343.1844	448.43988	2590.7988	338.46747	445.11578	2604.4246	0.3739412	0.45013452	0.60926825	0.21999806	0.14713031	0.17829427	0.115966335	0.33960608	1.9809909	0.08693406
ATR	unstim	0.00092936814	-0.085671805	0.051603787	-0.08007879	0.0039920267	-0.49236104	0.06058183	-0.3157341	261.60382	3419.1824	378.55554	116.95207	0.0	16.638157	345.9108	1030.9854	-0.009791018	-0.100608036	0.043935664	-0.09140213	-0.01763628	-0.5740666	0.044526853	-0.37226543	269.48303	3409.9702	383.5426	122.31159	0.038414516	19.538494	358.59308	1047.8555	329.92404	431.00494	2477.3208	324.70834	427.3008	2488.0547	0.37720147	0.48402014	0.5895808	0.22385274	0.15024678	0.18160543	0.11893802	0.34332687	2.037706	0.08535677
AZI2	unstim	-0.00077860366	-0.08401499	0.04949113	-0.08188819	0.0008388074	-0.48858282	0.052152093	-0.32412127	270.94855	3552.553	392.3251	120.95498	0.0	17.85048	357.2834	1066.3529	-0.01044392	-0.0984638	0.042782582	-0.09282349	-0.015807796	-0.559584	0.03977441	-0.3677863	277.72873	3543.976	396.99603	125.66772	0.021303836	20.057598	368.05933	1082.5697	340.99854	447.78537	2591.4512	336.91724	445.11893	2606.3494	0.37525943	0.4566483	0.61204356	0.2215739	0.14863293	0.17984028	0.11729197	0.3427287	1.9553539	0.08825856
BECN1	unstim	-0.0027513267	-0.09080038	0.05333974	-0.08409725	0.0015510728	-0.49170905	0.058747053	-0.31183264	263.38705	3485.586	384.60794	116.378204	0.0	16.05381	345.82404	1044.3031	-0.0136886425	-0.106367655	0.045878116	-0.09548571	-0.01658826	-0.5668964	0.044370506	-0.35730293	271.47256	3479.1194	390.0235	121.80083	0.031073524	18.910328	358.63846	1063.607	331.57092	434.34943	2539.5203	327.60596	432.13834	2554.3474	0.37410304	0.46047395	0.61381376	0.22460642	0.14674136	0.1823052	0.11589139	0.33760053	1.9103339	0.084428415
BORCS8	unstim	-0.0028382794	-0.08825091	0.043197986	-0.08385089	-0.0064580264	-0.51815057	0.04850318	-0.3471963	264.03726	3530.126	384.07516	117.61401	0.0	16.805565	347.18802	1040.8824	-0.013625753	-0.10490875	0.036327254	-0.0956379	-0.026207415	-0.60575736	0.034719072	-0.3985523	271.6941	3521.0598	389.55753	122.716	0.0	19.2421	359.31494	1060.2911	333.88904	436.7145	2558.5972	329.1651	434.4202	2582.9172	0.3721807	0.48888698	0.5664493	0.21881834	0.1451135	0.17722133	0.114898756	0.33961824	1.9917629	0.08427987
C11orf97	unstim	-0.001128954	-0.0858468	0.044536293	-0.081395864	0.0016074253	-0.48716548	0.05158168	-0.32773313	271.89374	3549.7327	391.96414	122.47912	0.022508325	18.600441	358.93292	1066.3928	-0.012886827	-0.10241314	0.036720436	-0.093618006	-0.021393664	-0.5750721	0.035804693	-0.3852446	278.92474	3542.4858	397.0641	127.30946	0.03936251	20.7043	370.07047	1084.4293	340.6966	446.84256	2585.4858	336.524	443.885	2602.3882	0.37950522	0.48554933	0.5812545	0.22765666	0.14999574	0.18449746	0.11855144	0.34328532	1.9776828	0.0868303
C19orf25	unstim	0.0036651432	-0.08174865	0.054043613	-0.07587168	0.007913678	-0.47186503	0.05755673	-0.28383148	278.25558	3656.9238	404.9739	123.77686	0.004618807	18.531477	365.61697	1098.3284	-0.005352548	-0.09676845	0.04709171	-0.08664464	-0.0050371555	-0.53730613	0.04608268	-0.32127634	286.60556	3648.5688	409.94427	129.33287	0.09726409	21.730947	379.3217	1116.4106	345.45706	458.07382	2655.891	341.21866	455.69897	2673.0344	0.37358898	0.4377171	0.6251742	0.2171748	0.1479352	0.17666125	0.11698468	0.3408165	1.9106002	0.09137871
C1orf109	unstim	-2.6970345e-05	-0.08286067	0.04602892	-0.08251027	0.0055320575	-0.46289003	0.050472938	-0.3199874	272.66806	3453.448	391.18674	122.30709	0.0	18.087862	362.3963	1071.0792	-0.014378354	-0.101733856	0.036068134	-0.097300604	-0.017919246	-0.5473828	0.03583356	-0.37648907	282.12958	3443.203	396.67014	129.63417	0.0022848463	21.468052	378.0681	1089.9711	338.14374	438.03607	2495.118	332.4093	434.18665	2515.5984	0.38124672	0.48841888	0.5868281	0.22891894	0.15498522	0.18572052	0.12293189	0.34806445	1.9665809	0.09011386
CAMLG	unstim	0.0005758144	-0.08716931	0.052242357	-0.08215562	-0.0006509437	-0.49830893	0.060273573	-0.3116234	273.92377	3564.0566	396.2497	122.36412	0.0	18.069183	360.48917	1081.0646	-0.008680247	-0.101557426	0.045553517	-0.09311951	-0.014828276	-0.5740779	0.04807612	-0.35485116	280.29752	3553.5227	400.48932	126.93245	0.018637806	20.209406	370.79678	1095.8192	345.7892	452.50226	2613.2944	341.5527	450.5451	2632.5027	0.37587938	0.44590366	0.6260874	0.22161508	0.14905065	0.17998219	0.11751776	0.34059492	1.9019841	0.09097906
CCDC115	unstim	-0.00024201188	-0.086672984	0.057898615	-0.083510675	0.0043477076	-0.51995295	0.06494374	-0.3072586	261.93567	3452.2676	379.49933	117.099594	0.0	16.92143	345.1483	1031.0859	-0.011111905	-0.10375932	0.049956977	-0.09709381	-0.017486665	-0.61032397	0.049861915	-0.36662236	269.39383	3444.3386	385.25482	122.14862	0.01192919	19.173986	356.09235	1051.1013	333.6349	438.33813	2538.771	329.99332	435.0315	2548.5798	0.37320846	0.46665102	0.603718	0.21772	0.14913964	0.1765982	0.117698036	0.34169918	2.0586874	0.08496612
CCZ1	unstim	0.0045365393	-0.08576325	0.041927934	-0.07927852	0.008088051	-0.48467088	0.06083689	-0.3148083	271.17194	3531.1748	391.30194	121.22087	0.0	17.726713	358.2334	1068.2115	-0.0055822185	-0.101162635	0.03536209	-0.09133029	-0.009031599	-0.56120265	0.046985894	-0.36221865	278.02563	3522.056	396.12167	126.02829	0.014676303	19.887947	369.38678	1084.8688	339.99844	445.23474	2567.3687	335.99576	442.76556	2586.3105	0.38007152	0.49128217	0.58077097	0.22310853	0.15282884	0.18102767	0.12124263	0.34431037	1.9969205	0.086248025
CDC37	unstim	0.0069963126	-0.08530711	0.0501763	-0.0743098	0.0056020217	-0.471306	0.060197245	-0.30713874	268.09286	3445.391	388.0511	118.81915	0.0	16.874767	353.12494	1066.2079	-0.0061764526	-0.104445234	0.040085092	-0.08896017	-0.019455872	-0.5777692	0.041141212	-0.37411362	276.8805	3439.7966	393.81378	125.176765	0.0	19.89725	367.2443	1086.3826	343.9393	443.35892	2538.145	338.97437	439.26404	2549.1096	0.38077176	0.5022467	0.60699546	0.22535485	0.15322836	0.18299745	0.12140742	0.34135133	1.9534698	0.09021872
CFAP20	unstim	-0.010123888	-0.09816574	0.023903567	-0.09297181	-0.0043523973	-0.577336	0.032989282	-0.40791458	270.55692	3500.251	387.34708	121.86388	0.0	19.006033	359.22095	1051.6897	-0.02372257	-0.11611543	0.01605945	-0.1075539	-0.034070507	-0.6800864	0.013265203	-0.49085233	277.54468	3492.7644	392.93842	126.7602	0.020125356	20.816586	370.27524	1070.9736	346.27432	447.3231	2582.6802	343.42932	446.7077	2609.4607	0.37894896	0.5920204	0.4965398	0.23521163	0.14890061	0.18938522	0.1180059	0.33977455	2.2001815	0.0789477
CGB5	unstim	0.0040039956	-0.08113919	0.05312223	-0.076366395	0.008247833	-0.47500968	0.059921455	-0.30843338	272.77057	3564.116	395.2888	121.55478	0.0	17.751665	359.7802	1075.3507	-0.005424707	-0.09591394	0.047042284	-0.0867918	-0.00988943	-0.5516568	0.047534805	-0.35531265	279.1606	3552.5195	398.57837	126.5321	0.008558083	20.081156	370.396	1087.7542	341.56915	448.32092	2597.738	337.13428	445.36917	2617.9016	0.37808424	0.46903205	0.62397635	0.22306208	0.15041825	0.18114147	0.11884057	0.34499162	1.9977146	0.08828977
CHMP5	unstim	0.00053072383	-0.09070559	0.04548289	-0.085503474	0.0061063953	-0.5352793	0.052944936	-0.32650262	271.76895	3598.3264	396.02597	120.1428	0.0	17.255415	357.04807	1076.534	-0.009991082	-0.107302316	0.038320336	-0.0973528	-0.011955854	-0.6182932	0.03945627	-0.3734527	279.2754	3584.9363	400.98962	125.482	0.0	19.363953	369.86157	1093.8491	350.2477	457.5504	2632.5796	345.64847	454.30496	2652.9993	0.37457076	0.4588701	0.5773857	0.21841401	0.14826645	0.1775899	0.11750754	0.336985	1.9856597	0.08286046
CHORDC1	unstim	0.0016125123	-0.08903309	0.044589207	-0.08137106	0.004772819	-0.5234244	0.05031973	-0.32819587	273.35388	3439.0017	389.27637	123.32489	0.0106601	19.284502	362.30032	1072.0995	-0.009822512	-0.10543238	0.038249932	-0.093492456	-0.016574144	-0.6071099	0.03746164	-0.38092607	280.7311	3434.8704	394.57205	128.09824	0.024071557	21.567493	374.68124	1090.2413	339.77692	442.0074	2546.2273	335.6231	439.5135	2561.5706	0.3823619	0.5115121	0.57516295	0.23035659	0.15450378	0.18680553	0.12257604	0.34525296	2.0503366	0.083899826
CHUK	unstim	-0.0007265178	-0.08670406	0.048256528	-0.08380522	0.0017823202	-0.48909253	0.054694396	-0.31737137	279.153	3597.1965	401.29337	125.12203	0.0	19.311728	369.15787	1095.999	-0.012508945	-0.10337865	0.040653806	-0.09540123	-0.018059341	-0.56680566	0.040966123	-0.3672547	287.19662	3586.5405	406.69818	130.74965	0.018498829	21.940445	382.00668	1115.2661	355.65475	456.5742	2616.3608	350.27798	452.97	2632.567	0.3796373	0.4788322	0.6086704	0.22877494	0.15041378	0.18567817	0.11861362	0.34332234	1.9581258	0.088605165
CNOT2	unstim	0.0026110148	-0.08262064	0.054623283	-0.079518676	0.0008013435	-0.46948555	0.056801647	-0.31865835	272.13065	3671.8008	398.3239	120.283195	0.0	17.428345	355.975	1077.625	-0.007312489	-0.09667151	0.04815936	-0.08984113	-0.017932354	-0.53725797	0.044467982	-0.3656991	278.98627	3665.213	403.1516	125.02316	0.0072462717	19.656404	366.96832	1094.1289	340.74603	453.35706	2661.9268	336.54556	450.5721	2676.7766	0.37580928	0.44891655	0.6047039	0.22501232	0.14651853	0.18312144	0.115995936	0.34077585	1.877662	0.089413725
COG3	unstim	-0.0031202894	-0.08454316	0.046514675	-0.0837856	-0.0025319997	-0.47666937	0.051436722	-0.33776045	267.69016	3583.0713	390.9027	118.15987	0.0	17.173424	350.5223	1061.4996	-0.014690678	-0.10071359	0.03937867	-0.09516707	-0.024444405	-0.55671024	0.036837276	-0.3932165	274.93997	3572.984	395.9857	123.108665	0.20332135	19.435356	362.09695	1079.2426	339.75458	446.54276	2592.7556	335.4486	442.8963	2605.764	0.3739132	0.49837542	0.5751126	0.22484346	0.14491248	0.18224552	0.11453302	0.3407218	1.9233551	0.08711269
COG5	unstim	0.00027024976	-0.084751606	0.043822914	-0.0827471	0.002426171	-0.49371547	0.04919205	-0.32877856	267.08353	3515.1829	388.0102	118.94334	0.0	17.287401	350.78287	1055.5382	-0.009639573	-0.100000285	0.037388653	-0.09358712	-0.01796637	-0.5737182	0.035993263	-0.38015395	273.56866	3504.945	392.32132	123.33717	0.040461764	19.520306	361.10123	1070.8379	337.4942	441.54153	2564.0476	333.47638	439.06207	2580.6785	0.37641096	0.4793105	0.5718112	0.22424562	0.14671001	0.18204178	0.11617493	0.34211096	1.9706243	0.08593253
COG8	unstim	0.0011105381	-0.08604353	0.04856146	-0.08222031	-0.00036895522	-0.512251	0.0521903	-0.32879704	263.65985	3538.0874	383.15778	117.45986	0.015687032	16.586063	348.24478	1037.2963	-0.007663725	-0.099621326	0.04340455	-0.09177785	-0.016206777	-0.57503074	0.042024035	-0.36481416	270.9199	3529.2275	387.86115	122.18775	0.07066746	19.098867	360.10666	1053.5896	331.0084	437.1805	2588.6606	327.6036	435.06857	2603.6838	0.37521076	0.46401155	0.5853298	0.22335812	0.14760417	0.18134116	0.11715573	0.33980584	1.9700248	0.08645296
CSTF3	unstim	0.0032252213	-0.082754314	0.05537062	-0.07620286	0.008237078	-0.45010185	0.06995165	-0.2846308	265.81128	3519.3262	386.34387	118.46396	0.0	16.935616	349.85684	1048.4341	-0.0060492805	-0.095881216	0.050706536	-0.0843339	-0.0069830157	-0.50375426	0.06046881	-0.3133791	272.6303	3512.0012	390.1334	123.10604	0.07683915	19.66602	361.2418	1061.579	325.3261	432.08197	2530.1006	322.83023	430.88364	2546.7976	0.37643814	0.43269366	0.5853216	0.22350341	0.14819416	0.18171954	0.11748449	0.34083232	1.8811476	0.089118995
CUL2	unstim	-0.0019303511	-0.08409189	0.046862245	-0.08088895	-0.0025813251	-0.49657705	0.04851723	-0.32581195	281.29987	3563.6362	403.00238	126.58113	0.0	19.256285	372.4211	1106.1978	-0.012502955	-0.0997063	0.03957995	-0.09193593	-0.019629762	-0.5741058	0.034715515	-0.3733948	287.91882	3553.0745	407.1929	131.13539	0.06745254	21.829319	382.6617	1120.5779	353.09326	459.57654	2619.7957	348.86392	456.13364	2631.3418	0.37817153	0.4545237	0.6170868	0.22329178	0.15065652	0.18120135	0.11875073	0.34658822	1.940659	0.09119804
CUL3	unstim	-0.0020073878	-0.086558506	0.039038494	-0.07938479	0.004708599	-0.49379295	0.054913245	-0.3190956	255.98274	3282.937	365.33987	116.66004	0.0	17.328115	338.94785	1002.054	-0.011313633	-0.10034067	0.032606497	-0.088400826	-0.011360206	-0.5665834	0.042709325	-0.36080745	263.002	3274.3816	370.42535	121.32585	0.0	19.386982	349.87494	1021.13605	321.58148	423.02283	2461.0874	317.6125	419.42072	2469.5698	0.37480703	0.49448833	0.5378236	0.21257582	0.1522459	0.1721899	0.12089596	0.3446583	2.007508	0.08479138
CYLD	unstim	0.00014077972	-0.085209385	0.04938498	-0.08054718	0.0023863455	-0.47082654	0.05326539	-0.3068798	277.326	3581.6104	401.1942	122.94942	0.0	18.113567	365.5792	1095.493	-0.010609199	-0.10134653	0.04278866	-0.092139564	-0.016437635	-0.5525096	0.040523004	-0.3559759	285.0068	3572.1948	406.17374	128.13695	0.048221983	20.83495	377.96783	1113.364	347.638	455.35577	2617.4963	342.94415	452.29114	2632.9036	0.37732205	0.47497302	0.60514957	0.22435743	0.15076314	0.18214777	0.11915641	0.34162566	1.9083496	0.090060495
DHX36	unstim	-0.00015309594	-0.08732174	0.043063022	-0.08300844	-0.0023727275	-0.4970138	0.04521787	-0.33997783	278.19595	3564.7734	399.62033	124.97773	0.0	18.88199	368.07645	1093.6012	-0.010985644	-0.10321081	0.036090218	-0.09417074	-0.021046085	-0.56940234	0.033265945	-0.38437238	286.53647	3557.7466	404.8625	130.57729	0.0429037	21.926882	381.38168	1112.7787	350.50928	452.0831	2593.9807	346.0974	449.20676	2609.188	0.38018876	0.47864777	0.5958712	0.22713782	0.1512944	0.18428236	0.11963714	0.34330806	1.9451574	0.088203505
DNAJC13	unstim	0.0040112115	-0.08592258	0.046859622	-0.0820097	0.0104041975	-0.50136465	0.05558825	-0.34668168	267.7543	3584.7275	387.92816	120.4763	0.0	18.083864	352.41107	1050.8616	-0.0069709145	-0.102552794	0.04003688	-0.09358257	-0.009789517	-0.5839176	0.042076807	-0.40054852	274.95633	3573.4087	393.05206	125.50923	0.006676433	20.307325	363.737	1069.2153	333.88556	442.59073	2589.795	329.7883	439.93854	2608.3599	0.37990296	0.50943077	0.56380033	0.22549894	0.14815702	0.18284576	0.11757834	0.34313095	2.031359	0.08560372
DPH2	unstim	-0.0040505016	-0.089485265	0.0399787	-0.09045847	-0.002222306	-0.5564143	0.042653657	-0.39590046	257.68668	3510.9802	378.7404	114.38163	0.0	15.647965	336.7299	1020.5954	-0.018462898	-0.110346325	0.031551518	-0.10455487	-0.032847494	-0.6583455	0.02471485	-0.4678363	267.1611	3495.685	384.6668	120.64355	0.15410699	19.12263	351.75665	1042.891	330.4212	433.03226	2532.3132	324.76828	429.42535	2551.7334	0.3754666	0.5193206	0.55254716	0.22974055	0.14342944	0.18580574	0.11345278	0.34108177	2.1554768	0.078788
DPP3	unstim	-0.0008775089	-0.08436746	0.04984798	-0.084904715	0.0012527168	-0.50291175	0.058028866	-0.34235254	261.30148	3441.8462	379.1293	116.430855	0.0	16.763264	343.98047	1030.4214	-0.012381551	-0.102223165	0.041327734	-0.09838061	-0.020286402	-0.59777445	0.040570874	-0.40355942	269.02393	3429.9612	384.28986	121.69618	0.02165627	19.113392	356.9406	1048.9896	334.2346	437.93796	2512.083	329.49683	434.63306	2526.0083	0.37623182	0.48645863	0.5926492	0.22534521	0.14876822	0.18272863	0.11744914	0.34451604	2.0854483	0.08326525
DTYMK	unstim	0.0021770417	-0.08098258	0.041911494	-0.08180952	0.0026391707	-0.44793555	0.044058558	-0.3131041	275.60977	3555.3364	396.9095	123.87844	0.0	19.05378	363.89307	1079.7156	-0.013473848	-0.1018771	0.031484727	-0.09704771	-0.029357553	-0.55773705	0.020334652	-0.38657424	285.91388	3548.8704	402.485	131.57716	0.10954327	23.157215	380.2	1101.1915	353.73236	452.25174	2631.258	345.00375	447.0686	2640.5774	0.38566443	0.49621934	0.59516793	0.23811209	0.15144548	0.19306734	0.11976895	0.34876278	1.9867207	0.09088304
DYNLL1	unstim	0.0032645313	-0.07982309	0.053594887	-0.07837961	0.007585139	-0.47448274	0.059715122	-0.313198	258.38474	3541.617	379.64987	113.538795	0.0	15.545699	338.5711	1025.6294	-0.0070419363	-0.0950646	0.04640775	-0.08961652	-0.013594261	-0.55489004	0.04592878	-0.36193627	265.346	3530.569	384.02277	118.81837	0.02929351	17.831278	349.9624	1040.6902	334.86914	437.958	2566.251	330.0302	434.5098	2578.1108	0.37916473	0.5002936	0.5846602	0.236082	0.14637351	0.19169095	0.1160075	0.34371802	2.1353292	0.08220939
DYNLL2	unstim	0.0005376228	-0.0831562	0.049823456	-0.080195956	0.00032942544	-0.47675297	0.052698057	-0.31728506	273.54437	3542.193	393.545	122.83825	0.0	18.433928	361.59393	1075.2087	-0.009653828	-0.09809111	0.04306711	-0.09084035	-0.017937114	-0.5531428	0.03980003	-0.36332217	280.1533	3533.2773	397.86566	127.52421	0.015925385	20.72425	372.30365	1089.8845	344.06888	449.05658	2599.4597	339.81888	446.21527	2614.123	0.37909013	0.4723985	0.6014917	0.22619145	0.15083075	0.18361335	0.11925838	0.34437707	1.968081	0.08748251
EI24	unstim	-0.00068071217	-0.08260754	0.050630532	-0.08188943	0.0019787096	-0.47974154	0.059810985	-0.31685212	267.7628	3468.4822	385.47495	120.55123	0.0	18.08472	354.00955	1049.5027	-0.010384512	-0.09773884	0.043727607	-0.09331547	-0.015225275	-0.5540454	0.04758279	-0.3614473	274.34506	3461.7974	389.9618	125.03166	0.0022334103	20.395144	364.54303	1065.3761	337.20135	439.7831	2542.5632	333.58362	437.5429	2559.6157	0.37798485	0.48562834	0.58362985	0.22411606	0.15011512	0.18170245	0.11875979	0.34558502	1.9460407	0.089028046
EIPR1	unstim	0.011885117	-0.06953906	0.06282718	-0.059618898	0.010759914	-0.34511137	0.066117615	-0.2324896	271.76093	3659.4155	398.43744	119.489265	0.0	16.818607	355.85556	1077.5933	0.0030395784	-0.08226496	0.057968684	-0.06837033	-0.0048985616	-0.4002496	0.056763057	-0.26628414	277.45145	3652.2092	402.58472	123.10098	0.02809332	18.68047	364.83676	1092.2617	332.92795	449.05856	2650.0505	329.74197	446.66315	2665.0676	0.38043147	0.46433496	0.60787207	0.22976242	0.14968237	0.18736726	0.11915296	0.34536657	1.6482072	0.10241299
EMC1	unstim	0.0018065606	-0.08326531	0.051127825	-0.081279635	-0.0009912787	-0.50791866	0.05361657	-0.32555825	264.7703	3526.6213	386.1896	116.929436	0.0	16.731192	347.58472	1047.2336	-0.008483741	-0.09861073	0.043850012	-0.0925355	-0.019500067	-0.5778035	0.04055484	-0.3709071	272.23587	3516.299	391.16138	122.24142	0.016391888	19.160238	360.1114	1064.5199	330.97607	437.3204	2554.8613	326.68817	434.26477	2571.996	0.37430972	0.4544029	0.59523565	0.22266972	0.1453711	0.18093693	0.115049906	0.3400726	1.9700663	0.0866498
EMC3	unstim	-0.00058911485	-0.08640941	0.044975534	-0.084672496	0.0020123578	-0.4974098	0.05699447	-0.3240173	269.20648	3465.6602	387.68463	120.5171	0.0	17.557226	356.27682	1059.5483	-0.0128765395	-0.10486505	0.037324857	-0.0985407	-0.022196066	-0.59603757	0.040832676	-0.38962156	277.85425	3456.673	393.07922	126.246185	0.042694397	20.829294	370.04477	1078.2039	338.55487	438.0443	2518.6763	333.2897	434.82034	2532.559	0.37946835	0.4716978	0.5814746	0.22686811	0.1507835	0.18402031	0.119229384	0.34394613	2.0448172	0.08473059
EMC7	unstim	-0.0017826739	-0.0886555	0.04622432	-0.084303044	-0.0020304883	-0.5089252	0.048859112	-0.33806017	279.73438	3571.5244	401.4292	125.68665	0.0	19.129242	370.18472	1100.0916	-0.0115643125	-0.10343176	0.03937996	-0.095583305	-0.019321766	-0.58370286	0.036343776	-0.387269	285.53165	3562.473	405.5664	129.5605	0.006765704	21.079935	379.2052	1114.2434	349.30624	452.6804	2598.7815	345.18524	450.35455	2618.0728	0.37746677	0.47052893	0.59586614	0.22433168	0.150171	0.18196774	0.11872122	0.34208816	1.9318647	0.08754742
EMC8	unstim	0.0029759011	-0.081947066	0.05465872	-0.07937692	0.0020783	-0.4813165	0.05821341	-0.3102771	275.95535	3587.8435	399.08026	123.07509	0.027333718	18.350142	364.1324	1087.6685	-0.0077876463	-0.098278254	0.047620166	-0.091226436	-0.016249461	-0.56536883	0.044806134	-0.36005774	283.49017	3579.4841	404.13727	128.20804	0.026449194	20.968061	376.1713	1105.5253	342.78278	450.7962	2617.1072	338.80328	448.1938	2634.1438	0.37748554	0.45536402	0.6397761	0.22163363	0.15008529	0.17999636	0.118370295	0.34450856	2.0019484	0.087991364
EPG5	unstim	0.0038636965	-0.08373966	0.045948252	-0.07776901	0.007039483	-0.47237536	0.0549624	-0.32415158	268.92325	3506.2534	387.4694	120.96781	0.0	17.93736	355.20508	1056.872	-0.005707123	-0.09825093	0.039397154	-0.08775196	-0.01210594	-0.54726493	0.041048534	-0.37179995	275.2929	3497.7424	391.71942	125.46373	0.024356794	20.070934	365.49567	1071.5701	333.25436	439.28848	2562.7417	329.20938	436.19876	2575.675	0.3801844	0.48134503	0.5993105	0.22521149	0.15077242	0.18288583	0.11935921	0.3443544	1.9354942	0.09040514
EPS15	unstim	0.0016764578	-0.083667845	0.05259616	-0.07762905	-0.00014112303	-0.47133735	0.052183714	-0.30980042	275.74988	3588.1467	398.07233	123.35689	0.009068068	18.50418	364.2076	1083.3383	-0.007940598	-0.09747418	0.046346698	-0.08754328	-0.016665598	-0.5364146	0.041028257	-0.3516986	282.28375	3580.0918	402.5755	127.73354	0.03938431	20.743296	374.55493	1099.4618	343.74878	451.26352	2606.6602	339.9649	448.81863	2622.3032	0.37664732	0.45595667	0.6269805	0.22135724	0.14908803	0.17984335	0.11768304	0.34246305	1.8931346	0.08999851
EPS15L1	unstim	0.0018140118	-0.082057215	0.053603668	-0.07836344	0.0020554548	-0.45067412	0.06005895	-0.30026844	269.79517	3473.9858	388.7189	120.750244	0.0	17.955833	356.46817	1063.0106	-0.00949949	-0.097673416	0.045631617	-0.090625845	-0.01719477	-0.5251178	0.046015434	-0.3514069	277.1632	3466.9998	393.80283	125.62213	0.021229329	20.356743	368.3084	1080.6216	338.50177	442.91458	2555.2236	334.48962	439.92743	2570.775	0.37567678	0.44510317	0.6172311	0.21896613	0.15013331	0.17782833	0.11845809	0.34319663	1.9454792	0.08862556
FADS2	unstim	0.002723565	-0.08091591	0.05670704	-0.07685343	0.006084698	-0.46808118	0.06339831	-0.29070804	271.9917	3544.7664	393.02036	121.259155	0.0	17.655075	359.05664	1072.9523	-0.007831799	-0.09737536	0.049308136	-0.088483974	-0.014073119	-0.558401	0.04809863	-0.34468094	279.18414	3534.1702	397.41797	126.56526	0.025778452	20.213728	370.6121	1087.8431	338.74097	444.47653	2577.9802	335.01572	442.10425	2596.8499	0.37798652	0.45821476	0.62708956	0.2216655	0.15131871	0.18009323	0.11936542	0.34592652	2.0124648	0.090519845
FASN	unstim	-0.0028653983	-0.083177805	0.044448145	-0.08214699	-0.00029586768	-0.47365612	0.049867354	-0.33861732	268.6468	3484.475	386.85394	120.28237	0.0	17.825039	355.54596	1056.4612	-0.013771614	-0.09817222	0.037329014	-0.0936316	-0.020970173	-0.54809195	0.035976756	-0.3902373	275.3479	3475.3474	391.40604	124.869934	0.0350019	20.061232	366.03763	1072.9429	336.47647	439.34244	2536.9314	332.17624	436.35193	2550.665	0.376002	0.4945867	0.5996394	0.22441265	0.14928174	0.18185635	0.11773963	0.34382585	1.916937	0.091490425
FCF1	unstim	-0.0060581397	-0.08698502	0.04284046	-0.08592238	-0.0034739363	-0.47421053	0.04896996	-0.32393613	270.28815	3525.9058	391.91647	120.72787	0.0	17.910282	355.59177	1062.6293	-0.017511273	-0.10433864	0.03524721	-0.09822223	-0.024886299	-0.55436283	0.035283983	-0.37306076	278.0681	3516.7915	397.03275	125.92172	0.07478476	20.624537	367.8013	1082.7332	340.67868	444.16333	2565.7012	336.14026	441.15506	2578.1777	0.376317	0.4756226	0.594223	0.22624217	0.14766723	0.18350531	0.11643805	0.34303105	1.9180651	0.086960316
FIG4	unstim	-0.00072878174	-0.08444939	0.0397262	-0.084407896	0.0061216755	-0.485684	0.04717343	-0.35225108	268.20676	3477.8447	386.80963	119.940414	0.0	17.391161	354.90945	1055.2949	-0.011585158	-0.10008191	0.032284908	-0.097105466	-0.015297745	-0.56570536	0.032555927	-0.4088138	275.96597	3469.1577	391.96558	125.18586	0.045589544	20.088198	367.27676	1073.7479	337.6854	439.58987	2547.2961	333.17697	436.84995	2565.147	0.37712914	0.5002782	0.5543862	0.22144225	0.15027742	0.17940654	0.11925347	0.34502983	2.0976043	0.0829385
FLCN	unstim	-0.0044204686	-0.084068954	0.0425923	-0.08378597	-0.0042714896	-0.49775738	0.058321714	-0.36906317	264.2959	3527.0688	380.94684	119.53918	0.0	17.493792	349.13275	1036.2831	-0.015347126	-0.10037696	0.034747627	-0.095572546	-0.028990615	-0.5850688	0.04234301	-0.42918026	271.80988	3521.6875	386.2134	124.57115	0.076027684	19.920904	361.1521	1053.3843	330.65607	435.7316	2560.583	326.748	432.19592	2570.3684	0.37673032	0.5342225	0.568793	0.22658734	0.14704257	0.18311197	0.11614062	0.34661594	2.1234372	0.08518321
GET1	unstim	0.0002248008	-0.07890879	0.055333696	-0.08035055	0.0020458035	-0.42916828	0.066770114	-0.30572483	265.3007	3494.591	386.13797	117.6992	0.06896734	16.902683	348.67535	1050.0616	-0.011393564	-0.096596874	0.046387035	-0.09364705	-0.016560005	-0.52008116	0.049235813	-0.35953972	271.64764	3483.8862	390.19202	121.87124	0.06350721	19.124687	358.6273	1064.6931	331.54715	432.0053	2471.517	327.69122	429.4388	2487.386	0.36996084	0.46931764	0.57793957	0.21376055	0.14733157	0.17332534	0.11649626	0.34534252	1.9028902	0.09199987
GET3	unstim	0.0021499542	-0.08354215	0.050661694	-0.07829441	0.0024365135	-0.46417746	0.05909694	-0.31755713	269.08112	3575.987	390.37457	119.32311	0.067907445	17.324396	355.59985	1059.3843	-0.0107806055	-0.10152556	0.042919308	-0.09162555	-0.020082412	-0.5507622	0.041843887	-0.37602141	277.87067	3570.0308	396.45895	124.980316	0.17681086	20.458134	368.92242	1081.4983	340.51483	445.00266	2601.6587	336.88065	442.89243	2623.3071	0.37223724	0.45488456	0.58146393	0.21591613	0.15044662	0.17546462	0.119461015	0.34134257	1.9060948	0.08953034
GET4	unstim	-0.00059839955	-0.07431125	0.045402285	-0.07510927	0.000103346996	-0.39374202	0.054288387	-0.2919425	257.40363	3665.1833	383.4019	112.67259	0.0	15.339087	333.97498	1022.4686	-0.00933546	-0.08807488	0.040094085	-0.08495701	-0.014015362	-0.45954934	0.041332223	-0.33238512	262.8807	3655.6272	387.21075	116.577774	0.025945876	17.232353	342.1367	1035.6167	326.45407	440.41953	2650.9353	322.78677	437.35287	2660.409	0.3626902	0.46496594	0.54868454	0.20658807	0.13892405	0.16730544	0.11026826	0.3414507	1.7880039	0.09619083
GGA2	unstim	0.006191486	-0.07895126	0.05426732	-0.07368144	0.009083599	-0.44204566	0.058620133	-0.29430595	272.5684	3528.4612	392.52087	122.51402	0.0	18.199097	360.44687	1070.1685	-0.0047158054	-0.09508812	0.047379106	-0.085131966	-0.010583605	-0.5234289	0.04493427	-0.34590283	279.9914	3518.3066	397.5984	127.65131	0.0154068405	20.67592	372.13098	1087.7971	339.237	445.93814	2585.921	334.85687	442.68912	2599.9485	0.38115984	0.48383877	0.6059611	0.22628857	0.15237531	0.1838755	0.120720856	0.34684622	1.9533869	0.09019027
GNPTAB	unstim	0.0015253276	-0.08623295	0.045749262	-0.083950356	0.0036860507	-0.5056726	0.05174535	-0.3459095	265.43857	3503.921	383.4356	119.32448	0.0	17.54982	350.06818	1042.9427	-0.008714403	-0.10146449	0.039112765	-0.0945065	-0.016018031	-0.58420044	0.038850766	-0.39341158	272.2168	3494.7317	387.8897	123.92348	0.05372535	19.945433	360.66504	1058.6113	333.6102	437.46588	2543.428	329.43707	435.2248	2561.6804	0.3786335	0.48615292	0.58767915	0.22614786	0.14896062	0.18346372	0.11773062	0.34253484	2.043616	0.083323166
GNPTG	unstim	0.00593336	-0.08234689	0.052059453	-0.07397883	0.007345445	-0.47983357	0.05991596	-0.29765785	270.1672	3533.185	390.26144	120.90079	0.011458119	17.793312	356.48685	1063.6842	-0.0042903656	-0.097419426	0.04534073	-0.08491963	-0.011836884	-0.5557619	0.046009313	-0.34492517	276.34305	3523.438	394.6391	125.06549	0.02383446	19.688433	366.47452	1078.8231	336.63364	442.1121	2569.4377	333.46567	440.14304	2587.0828	0.38024408	0.4716844	0.6040816	0.22571765	0.15177797	0.18355389	0.120339625	0.34353617	1.9593922	0.0874069
GOLGA2	unstim	0.002760762	-0.08550392	0.055875093	-0.08035267	0.0024402784	-0.47644746	0.05788618	-0.29678303	280.1593	3669.7517	405.114	124.83029	0.0	18.61302	369.85535	1104.2278	-0.0073606474	-0.1005676	0.0492002	-0.0918221	-0.013656411	-0.5467316	0.04614339	-0.3401436	287.57056	3660.619	409.97903	130.12079	0.040130995	21.168644	381.71237	1121.1012	348.62915	456.89706	2644.3235	344.14044	454.06747	2662.225	0.3769207	0.43142202	0.6409955	0.2224746	0.14912644	0.18083484	0.117554374	0.34199488	1.8703631	0.08979208
GOLGA3	unstim	0.004009665	-0.08048179	0.055563215	-0.07655968	0.0056850174	-0.45224354	0.05649979	-0.292949	275.43307	3592.2195	398.6527	122.87874	0.0	18.193419	363.19992	1085.6005	-0.0055753086	-0.09460818	0.049631663	-0.0862934	-0.012551872	-0.52605206	0.04485078	-0.33742923	281.48178	3583.6233	402.89697	127.00797	0.020219993	20.19348	372.57062	1100.5994	344.62775	453.15012	2619.5903	340.67578	450.52594	2635.6523	0.37967348	0.46740034	0.6275051	0.22762053	0.1507677	0.18503167	0.119073346	0.34474176	1.9164077	0.09161149
GOLGA8N	unstim	0.0020790566	-0.08384405	0.049812093	-0.078400865	0.006458807	-0.47828716	0.05271939	-0.30634898	277.98358	3581.6147	399.84354	124.57889	0.0	18.668623	367.9278	1093.8375	-0.008833242	-0.09917721	0.042518996	-0.08976929	-0.010270238	-0.56707025	0.038032692	-0.35634875	284.3875	3572.308	404.3552	128.80785	0.0	20.89465	377.9066	1109.0171	354.86945	458.02292	2616.2886	350.99863	455.6003	2629.0789	0.37984332	0.47095838	0.59591705	0.22652593	0.1507115	0.18375595	0.119051225	0.34342465	1.934746	0.088275
GORASP2	unstim	-3.3834647e-05	-0.08523446	0.05063325	-0.08162609	0.0026929006	-0.47912097	0.05411374	-0.32113022	269.56006	3526.2808	388.4375	121.26924	0.00013000295	18.176401	355.85947	1057.8107	-0.011205857	-0.10114475	0.04355766	-0.09362529	-0.019410675	-0.5574517	0.039177474	-0.37852025	276.6655	3516.2559	393.131	126.2679	0.009215629	20.479237	367.29352	1074.6826	335.77914	441.2389	2559.0295	331.72025	438.51865	2575.495	0.3773668	0.4811273	0.60653055	0.22322255	0.1486514	0.18094368	0.1170967	0.3437087	1.9394375	0.09092864
GPAT4	unstim	0.008961261	-0.07634285	0.063631244	-0.0677679	0.0067636264	-0.40389553	0.061411988	-0.2626053	291.795	3722.6194	418.32382	130.73126	0.0	20.054289	386.98618	1145.521	0.00055545336	-0.089436986	0.05881603	-0.07625024	-0.010186305	-0.46814233	0.051274985	-0.30230248	297.8409	3708.7783	422.43396	134.85478	0.02454508	22.102278	396.56638	1160.11	354.28848	464.97247	2688.2966	351.24564	462.97217	2704.9124	0.38440612	0.45238557	0.65285987	0.22692579	0.15644848	0.18490826	0.124017306	0.34702268	1.7783661	0.099328354
GPR89A	unstim	0.0058931913	-0.07517245	0.05548707	-0.070985384	0.0048411437	-0.422224	0.063847356	-0.27238336	279.19174	3598.7002	404.71542	124.24772	0.0	18.495993	366.99606	1102.3971	-0.003969633	-0.0893778	0.04909723	-0.08060357	-0.011787051	-0.5015048	0.050873704	-0.3172082	286.47522	3588.2766	409.1349	129.25757	0.104317255	21.410738	378.0469	1119.5181	352.40628	462.52692	2673.9949	347.4123	459.66202	2694.4226	0.38230795	0.474672	0.58051664	0.23068567	0.15285954	0.1878122	0.12176252	0.34963372	1.9827573	0.08920262
GPR89B	unstim	-0.0015552195	-0.08251658	0.05144443	-0.07856598	-0.0007894604	-0.47949505	0.05524866	-0.31244555	270.7119	3540.9834	390.82562	121.28603	0.0	18.026548	357.33972	1065.1648	-0.010467358	-0.097225666	0.045826867	-0.08945726	-0.019828944	-0.55573845	0.043324906	-0.3635625	277.03717	3532.678	395.1035	125.08602	0.56221336	20.40377	366.62177	1080.3063	339.45377	445.79346	2611.3174	335.94247	443.02097	2625.0012	0.37537536	0.4821745	0.6087976	0.22139212	0.14905918	0.17950435	0.11774803	0.34246287	1.9753278	0.08703658
HGS	unstim	0.021226604	-0.080075674	0.05124156	-0.07425872	0.01813847	-0.44184443	0.059256416	-0.2826778	280.0464	3565.8115	401.75134	125.217155	0.0	19.267405	371.5321	1098.7815	0.012948783	-0.094484985	0.044700023	-0.08487476	0.0059971362	-0.50103873	0.04804288	-0.32013825	285.4507	3545.736	405.0864	129.06592	0.0	21.228632	379.99872	1111.6108	343.8272	448.0479	2556.7048	339.58945	444.91754	2578.7256	0.37573034	0.37882847	0.8032822	0.20462202	0.16068074	0.16693896	0.12598132	0.34531972	1.9122179	0.09105913
HMGCR	unstim	0.0063213627	-0.08127	0.049677633	-0.07520208	0.0019455926	-0.43911147	0.053808644	-0.2933008	276.8366	3581.2188	399.81012	123.54251	0.0	18.347761	364.41382	1093.3591	-0.0063529555	-0.09903809	0.041314647	-0.08704827	-0.016705941	-0.5248911	0.040033784	-0.33154774	284.79398	3571.924	405.9035	128.53433	0.013773368	21.230436	376.3836	1113.0637	346.4388	457.58798	2626.0593	341.42935	454.86877	2648.3464	0.384038	0.47080323	0.60933745	0.22845529	0.15379615	0.18590404	0.12183735	0.34703383	1.8745128	0.09106462
HSD17B12	unstim	0.008651025	-0.077628545	0.04348368	-0.074644625	0.005810048	-0.4235142	0.048820164	-0.3114849	278.87112	3610.3816	400.72913	125.53891	0.0	19.480915	368.27173	1095.7524	-0.004923283	-0.09861387	0.03367158	-0.09044661	-0.020448774	-0.5214863	0.029955823	-0.38255757	287.70636	3601.8008	406.8425	131.29329	0.01970058	22.138535	383.26428	1116.333	343.02505	449.21054	2624.7058	337.72305	446.32388	2648.6562	0.3859149	0.5020969	0.6061155	0.23332295	0.15328263	0.1896447	0.12149293	0.34892038	1.8977196	0.092778906
IKBKB	unstim	0.003305034	-0.0821453	0.051339347	-0.07790449	0.00458642	-0.47572267	0.057245135	-0.31101212	270.18472	3492.061	388.8211	121.47859	0.0	18.10934	357.22424	1060.8628	-0.008132736	-0.098568015	0.043780856	-0.089507386	-0.01544811	-0.5566032	0.04368208	-0.3570676	277.63727	3482.6982	393.8362	126.549095	0.023866098	20.639183	369.21545	1078.1813	338.0647	442.82437	2563.6052	333.55093	439.85608	2580.6982	0.37942958	0.4709086	0.59966785	0.22436045	0.1514199	0.1823222	0.1198554	0.34516013	1.9588248	0.08846098
IKBKE	unstim	-0.0008410754	-0.08728791	0.049001362	-0.08180556	0.0026953223	-0.48910546	0.05337275	-0.31283063	275.7655	3550.9016	397.11172	123.40996	0.0	18.680883	364.17093	1085.9482	-0.011196937	-0.10224237	0.042482514	-0.092879795	-0.017083446	-0.5672311	0.040143035	-0.36438897	282.16864	3543.7654	401.59183	127.71809	0.08107775	20.857153	374.34747	1100.976	345.0824	449.9581	2583.0303	341.04285	447.58176	2599.2039	0.37607136	0.4633258	0.6198906	0.22205259	0.14954472	0.18023592	0.11797781	0.3405459	1.9278766	0.0887685
IKBKG	unstim	-0.00091183983	-0.08636597	0.05449447	-0.08261812	-0.002472697	-0.48834878	0.056374613	-0.30916518	280.86957	3611.8962	401.34225	127.495384	0.021711677	20.201927	372.29944	1096.0039	-0.011639262	-0.102834985	0.047337465	-0.09396174	-0.01778999	-0.56381565	0.04498907	-0.34894088	288.5582	3605.52	406.4492	132.34102	0.21439673	22.99761	384.32043	1114.3501	351.90747	455.27536	2620.7864	347.25146	452.01428	2633.9705	0.37680185	0.4337534	0.64356315	0.22047995	0.1495712	0.17896162	0.11770537	0.344563	1.9048069	0.08989928
ILF2	unstim	0.0051468783	-0.08313703	0.06579664	-0.07706944	-0.003774128	-0.46252295	0.07011557	-0.31100535	263.7114	3583.0496	389.82733	114.88616	0.0	16.293665	341.96628	1056.2935	-0.0047130883	-0.09818435	0.05645556	-0.08814121	-0.01569313	-0.5340809	0.057174284	-0.34986475	270.2452	3566.45	393.7882	119.79169	0.025289735	18.520353	352.01602	1069.8492	325.37238	437.85062	2526.1953	321.99847	435.16772	2536.3872	0.37141743	0.4089138	0.6403343	0.2160068	0.14582014	0.17607054	0.115316875	0.3376169	1.8615427	0.087210484
INTS15	unstim	0.006684141	-0.08004149	0.057477992	-0.07382809	0.0065845866	-0.42919537	0.061972473	-0.2743695	261.56268	3544.674	380.9076	117.195786	0.0	16.947973	343.30115	1029.1686	-0.0014571947	-0.09256543	0.052466623	-0.08259778	-0.008264583	-0.49199605	0.051274087	-0.3112898	266.94815	3539.7852	384.93222	120.783516	0.0	18.572393	351.7844	1042.8547	320.6498	426.83798	2545.8247	317.75363	424.48282	2556.0598	0.37324357	0.41841117	0.632048	0.21607366	0.14653754	0.1760262	0.11577639	0.33873126	1.8714526	0.08897154
IRAK1	unstim	0.0011307717	-0.082626805	0.051698014	-0.078458905	0.0046936283	-0.47270074	0.056934856	-0.3116624	273.38727	3509.8823	391.63934	123.58937	0.0	18.838984	362.07742	1071.355	-0.008646888	-0.097491644	0.04566031	-0.08884213	-0.01504286	-0.54909134	0.044980228	-0.35920313	279.47305	3501.3035	395.83438	127.601456	0.096393086	20.902895	371.81577	1085.6091	342.069	445.58774	2573.2085	337.72958	442.60767	2589.4958	0.3789373	0.49225646	0.60573804	0.22342716	0.15116598	0.18123727	0.11939921	0.3454276	2.0120955	0.08648966
IRF3	unstim	-0.000494276	-0.086794816	0.046706248	-0.083360344	0.0036533168	-0.5115092	0.056790456	-0.3271306	264.7563	3430.5725	381.23425	118.840935	0.0	17.29107	350.1849	1041.2334	-0.012513825	-0.10473476	0.0384949	-0.096471936	-0.020773936	-0.6092969	0.038707063	-0.38840246	272.2018	3419.9856	386.28677	123.9812	0.069971986	19.719145	362.26398	1058.7441	331.65063	433.22632	2498.3704	327.88455	430.97403	2517.4883	0.37794265	0.48381212	0.5968257	0.22358784	0.15102294	0.18124273	0.11923718	0.3444989	2.058588	0.085101426
ITCH	unstim	-0.00087508763	-0.08438847	0.04903462	-0.08069037	0.0019341271	-0.4651733	0.052912157	-0.30514914	279.1749	3653.5398	403.20023	124.87868	0.0070460364	18.895088	368.02725	1097.8811	-0.0113435555	-0.0991881	0.042505685	-0.091121115	-0.019301936	-0.542693	0.03981013	-0.35408944	285.96835	3642.485	407.72134	129.56573	0.035743777	21.151737	378.9157	1113.81	349.37863	457.83585	2652.8315	345.16772	454.8534	2668.8313	0.3787017	0.48175842	0.6015994	0.22887376	0.14824808	0.18563135	0.117006965	0.34235337	1.906997	0.09091912
ITM2B	unstim	0.0008605131	-0.08443462	0.051978704	-0.08047073	0.0013919952	-0.47907296	0.055937875	-0.31095293	274.54822	3552.2986	395.75168	122.92155	0.0	18.42367	362.43793	1081.0806	-0.00940671	-0.09929093	0.04530186	-0.09127336	-0.015720272	-0.55117244	0.043592222	-0.3527221	281.5058	3543.416	400.38428	127.732124	0.0674052	20.758142	373.67047	1097.5576	343.77374	449.82245	2597.9922	339.41513	446.8467	2612.7146	0.3778916	0.45847872	0.61713666	0.22372964	0.15010835	0.18165463	0.11847957	0.3431777	1.9514902	0.0888524
ITSN2	unstim	0.0027993456	-0.080933474	0.049369108	-0.07732513	0.0051364903	-0.46281084	0.054469347	-0.30519268	277.96713	3505.3723	396.61273	125.65975	0.0	19.28863	368.7863	1089.1409	-0.008488923	-0.09724606	0.041508548	-0.08937369	-0.01710341	-0.54811513	0.039054316	-0.36090884	284.9545	3496.294	401.39615	130.38182	0.017900053	21.603376	380.06885	1106.1652	345.85007	447.33795	2564.0474	342.05374	444.9488	2581.5244	0.38244796	0.49398538	0.6118052	0.22625615	0.15440251	0.18369594	0.12208658	0.3481586	1.9641703	0.08951557
JTB	unstim	-0.002384833	-0.088776805	0.048136666	-0.08579735	-0.003021353	-0.5058971	0.051170263	-0.32350206	271.8145	3601.7312	397.18396	120.05587	0.0	17.468447	355.13174	1078.3116	-0.011902505	-0.1032558	0.04203363	-0.09616058	-0.019268183	-0.5764607	0.039668348	-0.3660801	278.81058	3589.2969	401.3933	125.20021	0.010551208	19.950548	366.73007	1093.3501	345.74472	456.47858	2646.7632	341.76468	453.97217	2664.5762	0.3710913	0.44274676	0.6086547	0.21511054	0.14478023	0.17461802	0.114098065	0.33716172	1.9108043	0.0881732
KCTD10	unstim	0.013024397	-0.0892361	0.061393145	-0.070900224	0.016340759	-0.4799693	0.066433765	-0.24413796	282.22684	3551.2134	398.6624	129.43031	0.0	20.658365	377.14282	1095.8833	0.0029400324	-0.105726734	0.054719765	-0.08243451	-0.0012546129	-0.56192625	0.053017415	-0.29345202	291.27405	3546.1777	404.8892	135.2411	0.08368658	23.665539	391.39597	1117.6814	349.0566	452.92905	2608.3474	345.28357	449.78415	2621.5156	0.382718	0.4085162	0.7079586	0.21235506	0.16022544	0.17294128	0.1261521	0.3424307	1.8770571	0.09327024
KDELR1	unstim	-0.0032959231	-0.085971326	0.04435271	-0.08506438	-0.0015677438	-0.49607292	0.048121486	-0.3302479	275.60373	3538.112	396.0349	123.729324	0.0	18.591476	364.7855	1082.7594	-0.014371794	-0.10364218	0.037012696	-0.097742565	-0.020954788	-0.58041275	0.033820387	-0.38382545	283.8907	3529.9685	401.69727	129.12804	0.06585416	21.518091	377.85565	1102.7975	350.45316	454.10104	2610.6404	345.21436	450.94177	2625.636	0.37694776	0.46875063	0.58389115	0.22402014	0.14899623	0.18157354	0.11759404	0.34442875	1.9769483	0.088473566
KEAP1	unstim	0.017486949	-0.07672496	0.077343814	-0.056440886	0.011800121	-0.42851266	0.07034453	-0.23623209	299.4488	3751.755	425.5726	134.63383	0.0	21.509417	398.81854	1170.4839	0.009219923	-0.089635275	0.07261589	-0.06522473	-0.004514509	-0.49272394	0.060863297	-0.27782777	304.48392	3739.1628	428.45193	138.62997	0.0	23.224508	407.7099	1179.7814	349.0928	470.2151	2750.0024	345.0019	467.4804	2763.895	0.38597086	0.4357627	0.67002034	0.21865426	0.16220334	0.17882375	0.12905954	0.34926367	1.7638662	0.10926292
LAMTOR2	unstim	0.0016112953	-0.08260198	0.050930683	-0.079917	0.0060505113	-0.5004516	0.057837594	-0.33918065	260.2201	3420.5747	375.6784	117.24058	0.0	17.141716	343.3823	1022.7207	-0.009253689	-0.098264255	0.044289645	-0.09113559	-0.014523587	-0.5861745	0.043668456	-0.3927315	266.7816	3409.336	379.92236	121.93435	0.028030349	19.291922	353.96585	1038.2743	326.04846	426.48538	2488.4084	321.32086	423.3778	2501.799	0.3759516	0.47974163	0.59204865	0.21894507	0.1494699	0.17755885	0.11805558	0.34524685	2.082706	0.08570807
LAMTOR3	unstim	-0.0016602103	-0.08459852	0.046900436	-0.08070795	-0.0015452877	-0.4895574	0.052237984	-0.33373868	264.9263	3510.5408	384.17435	118.28151	0.0	16.96109	348.9208	1043.946	-0.011887407	-0.09987457	0.040177625	-0.091780014	-0.022153024	-0.5681702	0.03758872	-0.38778022	272.01016	3502.1655	388.93652	123.15116	0.0138374455	19.31355	360.37152	1060.7362	331.50485	435.98618	2561.2644	326.6364	432.38995	2575.164	0.37572482	0.4923496	0.5936548	0.22302584	0.14745444	0.18067953	0.11650253	0.34290692	1.9938822	0.08642936
LAMTOR4	unstim	-0.0058249496	-0.090572275	0.042779915	-0.08877541	-0.0066116634	-0.52366775	0.046164125	-0.35411173	264.41547	3546.6355	386.5125	117.39632	0.0	16.87622	345.91614	1047.1846	-0.014939851	-0.1047898	0.036433455	-0.09898755	-0.022234343	-0.59310067	0.03377388	-0.39619616	271.1305	3541.0938	391.5079	121.7557	0.02445405	18.839983	356.6591	1064.5214	330.49036	438.59055	2564.929	327.50818	436.4038	2581.57	0.3709314	0.4666589	0.57713073	0.2213573	0.14286548	0.17934117	0.112677395	0.33840796	1.9846963	0.08312668
LEO1	unstim	-0.003362607	-0.08262827	0.046117317	-0.08488585	0.003970942	-0.46494305	0.058397453	-0.31481758	270.66428	3529.13	392.1432	120.32286	0.011844569	17.648794	356.23758	1068.2167	-0.014280154	-0.09933903	0.038862474	-0.09724533	-0.013699637	-0.5548241	0.04425524	-0.36332694	277.55853	3521.4097	396.53262	125.08322	0.03561271	20.210339	367.53543	1082.6476	339.85376	447.412	2586.55	335.47165	443.565	2601.431	0.37475097	0.4559774	0.5819433	0.22210702	0.1471209	0.18030031	0.11616024	0.34405065	1.9867744	0.08749549
LIPT2	unstim	-2.3441262e-05	-0.080467574	0.049263317	-0.08041177	0.0029221638	-0.49709773	0.054724354	-0.32620642	271.25092	3475.3367	388.366	122.518715	0.0	18.637163	360.34378	1060.2952	-0.009841321	-0.0963432	0.042671002	-0.09089137	-0.014168815	-0.5867685	0.040930144	-0.37234157	277.82254	3467.6846	392.9556	127.17276	0.018706677	20.720152	370.75067	1075.8698	337.89838	441.81	2559.1194	334.73462	439.54306	2574.1072	0.3772307	0.46619734	0.6236048	0.22019663	0.1519049	0.17866644	0.11980564	0.34824535	2.0808327	0.08811716
LRBA	unstim	-0.0003488917	-0.08565726	0.04909517	-0.08310954	0.0021088568	-0.502401	0.05323546	-0.33108783	273.6166	3539.8774	393.6551	122.590355	0.0	18.38751	362.17612	1073.8822	-0.011291952	-0.101764776	0.04179594	-0.09491541	-0.018333726	-0.5864959	0.038828578	-0.38372526	280.99332	3529.503	398.66208	127.43303	0.03907321	20.944027	373.86334	1091.9586	343.4914	447.34177	2579.303	339.09708	444.37958	2596.0193	0.3776361	0.47308302	0.6057959	0.2234637	0.15017632	0.18125226	0.11855251	0.34350199	2.011381	0.08697891
LUC7L2	unstim	0.0030121226	-0.08428403	0.045684207	-0.07933395	0.0031232957	-0.4731582	0.05238657	-0.3168435	271.89688	3547.0706	392.8393	121.69789	0.0	17.893642	359.05475	1069.4293	-0.0080692135	-0.101046495	0.038269993	-0.091452785	-0.016345033	-0.5551178	0.037815213	-0.36790526	279.30896	3538.087	397.97067	126.59876	0.039494533	20.28517	370.82468	1087.6454	343.14706	446.2174	2570.8774	338.6908	443.3622	2588.6099	0.37964675	0.47552872	0.5926527	0.22595419	0.15032078	0.18348399	0.11910602	0.34398282	1.9263759	0.089045994
LYST	unstim	-0.00089269975	-0.08888382	0.051978715	-0.082519494	0.0026791338	-0.4769883	0.060742147	-0.30897355	265.78424	3511.803	386.34766	118.30667	0.034571532	17.02886	348.87833	1050.226	-0.012828902	-0.106288984	0.04405652	-0.0954446	-0.018885499	-0.5665433	0.045286685	-0.36457533	273.14948	3501.9788	391.52914	123.37563	0.042846277	19.385237	360.85175	1068.0052	334.66705	440.8158	2560.343	329.9435	437.70053	2577.5442	0.37312937	0.4591786	0.604234	0.21796063	0.14682245	0.17687808	0.115814455	0.33676	1.909036	0.08688381
MAP2K1	unstim	0.0052549723	-0.07941201	0.0540492	-0.075755745	0.010790018	-0.44363546	0.06105791	-0.27964047	277.18198	3619.2258	401.02286	123.92811	0.015674528	18.62858	365.08887	1090.7867	-0.0062063686	-0.09577016	0.046294942	-0.08767074	-0.009635376	-0.52372664	0.04648831	-0.32978693	285.13608	3612.907	406.44113	129.29945	0.07335449	21.306578	377.9866	1109.3478	348.35342	458.19394	2651.6477	344.5633	455.5557	2667.6438	0.379482	0.45252788	0.630037	0.2237726	0.15188098	0.18207663	0.120003395	0.34590304	1.9182525	0.091959186
MAP2K3	unstim	0.002928428	-0.08316518	0.05252003	-0.07803874	0.0008839258	-0.46990547	0.05490923	-0.30429694	275.08505	3604.1582	397.31955	123.03516	0.0	18.328613	363.3164	1081.4441	-0.0069136117	-0.097874306	0.046048466	-0.08874241	-0.015665859	-0.54563123	0.042353097	-0.34955454	281.6087	3594.3552	401.4545	127.564125	0.043618556	20.657358	373.8362	1096.4252	342.80682	447.90222	2607.1157	338.52698	445.0487	2621.5813	0.37953502	0.45927888	0.6148242	0.22674857	0.15067807	0.18435562	0.11920846	0.34475935	1.9425224	0.08914518
MAP2K4	unstim	0.0012899518	-0.08472096	0.053133316	-0.07930606	0.0031032958	-0.4893852	0.056602273	-0.30433044	272.93805	3558.6304	394.4649	121.728584	0.03329834	18.020813	360.41327	1074.3479	-0.008875689	-0.10008985	0.046192862	-0.08978613	-0.014116695	-0.56769115	0.043232273	-0.3502247	280.10394	3549.9622	399.16	126.64373	0.15368707	20.510237	371.7952	1091.1465	342.12195	447.4912	2590.5474	338.36288	445.03186	2607.6582	0.3760479	0.4509112	0.62061334	0.22155353	0.14982766	0.17995335	0.11829746	0.34302807	1.9968002	0.08743371
MAP2K7	unstim	0.004696125	-0.0835753	0.050627563	-0.07859339	0.008303045	-0.4931042	0.05230016	-0.32278764	268.02924	3549.719	389.8839	119.22413	0.0	17.059475	352.91183	1056.4172	-0.0070450725	-0.10057872	0.04282748	-0.09132369	-0.015181577	-0.57836825	0.036790803	-0.3846193	275.52692	3542.7505	395.40564	124.22847	0.027617248	19.318148	364.94708	1075.4341	339.84637	445.154	2582.751	335.4131	442.35483	2600.1863	0.37861714	0.48742437	0.6025838	0.22826822	0.14865956	0.1854806	0.11766988	0.3417553	1.9861292	0.085196845
MAP3K7	unstim	0.000527907	-0.0843882	0.046403028	-0.07928601	0.0038073792	-0.47018218	0.051062457	-0.29814187	282.90335	3639.871	407.61374	126.61196	0.011469867	19.31266	374.13202	1111.2025	-0.0104921395	-0.10076661	0.038886677	-0.09170929	-0.01457688	-0.54964346	0.037657853	-0.34581697	291.08875	3631.0403	412.5536	132.17801	0.27825227	22.36179	387.07468	1129.1855	360.26828	466.62552	2688.5676	355.66293	463.56778	2705.634	0.38033533	0.45887914	0.6042099	0.22912967	0.15095009	0.1861689	0.11939955	0.34552097	1.9133276	0.09179091
MAPK14	unstim	0.008075121	-0.078647554	0.062058467	-0.067960136	0.006813726	-0.41254088	0.06304461	-0.2594286	270.9708	3606.1167	393.846	120.5864	0.0	17.288548	356.438	1070.3885	-0.00042420352	-0.09173917	0.056476314	-0.077397965	-0.008152431	-0.47839677	0.05212545	-0.2987018	276.2579	3597.6357	397.51797	124.23875	0.018995386	19.006992	364.78534	1083.1461	333.89572	443.9536	2617.197	330.5036	441.10455	2630.127	0.37843713	0.44733348	0.63226265	0.22241673	0.15036355	0.18122345	0.11915617	0.34325764	1.7687142	0.09642718
MAPKAPK2	unstim	0.0023368928	-0.081610814	0.050952952	-0.079501726	0.0019481305	-0.47774738	0.056668293	-0.31855094	273.58395	3571.0886	396.48264	121.86733	0.0	18.061926	360.0163	1079.9988	-0.007946939	-0.096481875	0.044232387	-0.09027958	-0.017116623	-0.5559057	0.043126654	-0.36594722	280.18362	3561.3896	400.9103	126.19767	0.062705964	20.419277	370.30905	1095.421	346.17575	451.67593	2614.1135	342.16196	449.13547	2628.8438	0.37868637	0.4767325	0.60413	0.22578682	0.14922352	0.1832951	0.11798781	0.34358308	1.976141	0.08890768
MB21D2	unstim	0.0015215906	-0.085088484	0.045557972	-0.08129455	0.0057952255	-0.47666594	0.047668435	-0.331461	266.71512	3513.9307	386.04968	119.52638	0.07822451	17.485525	351.25723	1049.0464	-0.010017264	-0.101583995	0.03857972	-0.09294764	-0.016769987	-0.55898416	0.03406558	-0.3841208	273.35303	3507.528	390.68445	124.12601	0.12096493	19.614508	362.07748	1064.3634	333.51715	438.33807	2557.95	328.78003	435.38177	2572.3372	0.37829468	0.49258876	0.58280677	0.22552517	0.14867377	0.18318096	0.11776593	0.3418846	1.9285593	0.0872151
MBTPS1	unstim	0.0026708578	-0.08496155	0.049249995	-0.08011323	0.0049827853	-0.46877593	0.051453713	-0.30146217	281.9231	3616.36	403.63754	127.54081	0.025532084	19.84965	373.3143	1103.6377	-0.007893543	-0.10106295	0.042699903	-0.09122436	-0.013481583	-0.54505986	0.038425878	-0.34735623	289.0262	3604.404	408.20816	132.37317	0.08730307	22.320023	384.56503	1119.815	351.195	458.6302	2651.8206	346.98645	455.4631	2668.769	0.38005653	0.45282793	0.6312553	0.22412013	0.15240471	0.18206769	0.12022193	0.3448653	1.8661754	0.090127155
MBTPS2	unstim	0.00010901735	-0.084108405	0.048830498	-0.08100912	-0.0013238513	-0.4738399	0.0504918	-0.31693995	280.73013	3582.0042	402.06607	126.42701	0.0	19.438354	372.2236	1099.7266	-0.010344581	-0.09959618	0.04231302	-0.09178532	-0.018741954	-0.5484472	0.038631212	-0.35980722	289.03818	3573.9915	407.23154	132.21869	0.062488392	22.390627	385.8373	1117.7787	354.43002	459.2134	2630.233	349.75473	456.01605	2643.658	0.38033497	0.44852272	0.62213546	0.22816099	0.15225099	0.18526755	0.120095864	0.34506053	1.9018847	0.090096146
MCMBP	unstim	-0.00076851196	-0.08128067	0.05022416	-0.08171104	0.004810798	-0.4846933	0.05421227	-0.32282645	273.99454	3511.0645	396.78986	121.32301	0.0	17.933083	361.26132	1085.2279	-0.013963724	-0.0986791	0.04163808	-0.09459433	-0.019085674	-0.5647955	0.03909449	-0.37299848	282.84366	3505.905	402.75903	127.01382	0.20044956	21.178984	374.8467	1105.9196	348.97446	451.70963	2572.6514	344.40945	448.94092	2595.926	0.3766832	0.4552319	0.5838722	0.2245907	0.1488938	0.18254268	0.11785385	0.34546778	2.0145783	0.086888894
MMGT1	unstim	0.00033739716	-0.08794244	0.0467795	-0.08506317	0.0017976168	-0.5310272	0.053676665	-0.33805546	264.26492	3475.9773	384.24084	117.15909	0.0076066228	16.639364	347.81088	1044.6813	-0.011209787	-0.10504163	0.03868206	-0.09864952	-0.01872123	-0.6229622	0.03809872	-0.39370602	272.09064	3468.1443	389.50336	122.579506	0.015856883	19.259354	360.60236	1063.1407	336.29453	439.37372	2547.2407	331.14456	436.1742	2566.1814	0.37711444	0.48633915	0.5822273	0.22483958	0.14864644	0.18233575	0.117650494	0.34028497	2.0955117	0.081941724
MNAT1	unstim	0.002106995	-0.0860284	0.052200265	-0.07929659	0.00508461	-0.4707384	0.05746079	-0.29704216	286.65826	3636.1296	410.94733	129.12875	0.0	20.221874	379.7375	1121.2965	-0.008261965	-0.100181215	0.04597997	-0.09016813	-0.01381656	-0.5477881	0.044531163	-0.34674895	292.58798	3624.2798	414.1387	133.7888	0.00034475452	22.508072	389.4202	1132.6122	359.6468	469.4775	2675.0493	353.99316	465.2171	2688.118	0.3796609	0.45459956	0.61556846	0.22443557	0.15160884	0.18218867	0.1196814	0.34377995	1.9133803	0.0923811
MOCS3	unstim	0.00466413	-0.08088724	0.050309412	-0.07717962	0.0062036226	-0.4625652	0.055475976	-0.31138858	271.7921	3500.127	393.43143	120.16865	0.0	17.550146	357.97644	1076.01	-0.0076705078	-0.09909775	0.041779544	-0.09060771	-0.020502506	-0.5558579	0.03704055	-0.38187283	277.82788	3490.0154	397.69952	124.01697	0.018114366	19.662033	367.48004	1090.9891	337.90594	443.35886	2562.2393	333.42166	439.89984	2575.0247	0.37685257	0.4646943	0.62586564	0.22277509	0.1487773	0.18097977	0.11748495	0.34289235	1.8463305	0.09355722
MON2	unstim	-0.0031791585	-0.081339896	0.04950458	-0.08274907	0.00046228623	-0.39930263	0.053798113	-0.30556038	283.18393	3622.4543	403.42062	128.73892	0.0	20.398102	376.23517	1103.3309	-0.013394973	-0.095956974	0.043984454	-0.093303256	-0.02005395	-0.4665055	0.0426984	-0.35011882	289.7811	3613.3228	407.61856	133.25513	0.08062103	22.823366	386.94254	1118.2859	346.6893	453.4357	2618.4717	342.83313	450.65546	2635.4211	0.37857705	0.48532057	0.61450315	0.22428234	0.152496	0.18183784	0.12029935	0.34862396	1.752137	0.10258121
MTG2	unstim	0.0018462131	-0.08253554	0.051286202	-0.07760882	0.0019493152	-0.46655744	0.048170228	-0.311164	287.0427	3644.6562	410.00266	129.73714	0.0	20.619211	380.6914	1121.5939	-0.006656394	-0.09572554	0.046188172	-0.08588728	-0.01753291	-0.53379774	0.036234554	-0.35226104	293.18912	3637.8413	413.9215	134.31772	0.0064862464	22.681795	390.76483	1135.1532	356.15607	466.6724	2669.6736	352.8819	464.2181	2689.7424	0.38204128	0.48149866	0.62063974	0.2308085	0.15191253	0.18740757	0.11987223	0.34640142	1.881371	0.09321688
MTMR9	unstim	-0.0007143669	-0.08582947	0.035453174	-0.08012953	0.005432452	-0.5033235	0.05223142	-0.3434802	263.52975	3466.4492	380.24716	118.819374	0.0	17.383863	347.81866	1035.2805	-0.010643869	-0.10218029	0.028711284	-0.0916928	-0.012617146	-0.58424103	0.03710231	-0.39303592	271.33673	3456.707	385.46048	124.158424	0.048937302	19.969582	360.36554	1053.3779	330.66876	431.54553	2511.7625	326.48853	428.40192	2528.9734	0.36630428	0.49107373	0.5101955	0.19518484	0.14783677	0.15762837	0.11776706	0.34436634	2.0654902	0.0840131
MYO6	unstim	0.003950122	-0.08118287	0.055494122	-0.075261235	0.0029797554	-0.46117222	0.05526437	-0.2975141	277.1351	3616.668	403.32254	122.34033	0.0	17.906233	363.82202	1098.7283	-0.005922252	-0.095964536	0.049149737	-0.08597383	-0.016224029	-0.5374574	0.042721093	-0.34503877	283.66946	3604.9749	407.379	126.97693	0.05783343	20.214037	374.31906	1113.1914	344.5779	455.56808	2636.4902	339.91367	452.39883	2653.065	0.3773034	0.46384627	0.6372328	0.22332767	0.15034978	0.18160903	0.11886756	0.3441938	1.9369226	0.08984754
N4BP1	unstim	-0.0032001666	-0.08830545	0.048047055	-0.08372529	-0.0063184267	-0.49371198	0.051015187	-0.3272462	277.8258	3661.3777	403.46353	123.6166	0.0	18.327454	365.7007	1095.6818	-0.013796141	-0.10260234	0.041447703	-0.0941978	-0.025242168	-0.5644708	0.039058417	-0.37054637	285.01663	3653.9856	408.2929	128.58936	0.0094698155	20.886719	376.6882	1113.3306	347.40656	456.5606	2640.5957	342.79706	453.46182	2657.169	0.37586263	0.46908042	0.5898308	0.22517268	0.14674042	0.18249917	0.11588611	0.33914804	1.9008822	0.08751576
N4BP2	unstim	0.0004666465	-0.08238475	0.051529616	-0.07995713	-4.5946916e-05	-0.47860485	0.05399981	-0.31520492	270.24536	3475.8215	387.99628	121.83387	0.008135968	18.166918	357.8061	1060.3757	-0.009611505	-0.097399935	0.04462601	-0.090894535	-0.019795552	-0.5570554	0.039888505	-0.36873356	277.03384	3467.0173	392.58737	126.46162	0.05919699	20.389648	368.68878	1076.3918	337.68994	440.73196	2536.3508	333.41815	437.81155	2554.8535	0.37613365	0.45838556	0.6268539	0.218436	0.15106449	0.17731892	0.1190842	0.3461612	2.0067205	0.0876167
NAA30	unstim	-0.0021210865	-0.086238265	0.04696471	-0.08571871	0.002346749	-0.48584694	0.054780416	-0.32310256	284.4368	3665.1343	408.75546	127.78186	0.0	19.960041	375.49704	1116.5359	-0.013409696	-0.1027777	0.03945211	-0.0974947	-0.015804464	-0.56718564	0.040618878	-0.36839095	292.2318	3655.1746	413.7495	133.15428	0.09381527	22.597042	388.25983	1133.8362	359.8343	466.53986	2689.4597	355.02493	463.0775	2705.648	0.3770923	0.4526718	0.6053621	0.2229683	0.1489066	0.18108729	0.117423415	0.34340176	1.9319599	0.08922987
NAA35	unstim	-0.0074115116	-0.089672916	0.037506428	-0.08992484	-0.0005118326	-0.4912878	0.04168994	-0.34960583	278.49615	3605.567	401.5598	124.319046	0.0	18.942965	368.00586	1095.4509	-0.018770138	-0.10641067	0.029506244	-0.10251164	-0.02590669	-0.5772634	0.025704846	-0.41499704	285.9988	3595.6016	406.53375	129.28444	0.019452963	21.566809	379.76724	1113.9099	356.4039	462.36603	2659.1663	351.61096	458.87305	2673.1038	0.37431228	0.5115191	0.55973786	0.22474043	0.1476553	0.18204105	0.11685417	0.3380623	1.861975	0.089255355
NAA38	unstim	-0.0012064116	-0.08795075	0.046362247	-0.08355469	0.0013865137	-0.5066671	0.05018808	-0.32019934	287.9384	3636.4414	413.25903	128.47668	0.00924106	19.933033	380.8048	1133.9288	-0.015526187	-0.10884571	0.036704373	-0.09906873	-0.022317879	-0.59875256	0.03488258	-0.37892938	299.47443	3627.9744	420.35837	136.01187	0.051465005	24.20749	399.7156	1159.4453	367.88132	472.55588	2684.694	361.55368	468.87555	2703.7183	0.3807381	0.4778888	0.59518707	0.23091152	0.15172876	0.18734932	0.11997251	0.34472194	1.9279795	0.09119466
NAPG	unstim	0.0026027982	-0.0829238	0.055616457	-0.07473336	0.0035977918	-0.43688664	0.057296723	-0.28498518	286.71075	3715.1619	413.255	128.18929	0.0	19.573244	379.1774	1125.8064	-0.0073809153	-0.09831151	0.049235333	-0.08592814	-0.015645135	-0.5165105	0.044062205	-0.33588275	293.7729	3706.034	417.81836	133.11813	0.015509379	21.927204	390.6316	1141.6884	357.37677	469.41742	2731.9722	352.99182	466.82047	2745.9453	0.37594387	0.44475648	0.63412154	0.21752484	0.15001684	0.17680524	0.11839309	0.34531233	1.8332391	0.09572064
NBR1	unstim	0.0048423535	-0.082461074	0.05573144	-0.076107666	0.004700543	-0.46990243	0.060157847	-0.2988656	274.26385	3555.4167	396.07437	122.468765	0.0008763716	18.191912	361.76425	1081.123	-0.006064219	-0.0987271	0.048248567	-0.08848413	-0.014638076	-0.54822	0.04631443	-0.35051203	282.45792	3547.505	401.7912	127.98105	0.040116083	20.746464	375.1596	1100.9569	348.6654	452.77866	2601.2905	343.97818	449.60138	2616.226	0.3798863	0.45828423	0.6302089	0.22566423	0.15136628	0.18350829	0.11953378	0.34527478	1.9574362	0.089238256
NCOA4	unstim	-0.001625438	-0.08476385	0.04411792	-0.08176907	-0.0023700933	-0.4793931	0.047111984	-0.33714032	265.17557	3496.1763	384.34335	118.544235	0.0	17.225195	349.01862	1045.8337	-0.01234828	-0.10031135	0.0368165	-0.09337074	-0.021237787	-0.5528744	0.03367573	-0.38613647	272.47787	3488.682	389.35327	123.656586	0.017233962	19.542456	360.82083	1062.9653	337.0471	440.85434	2548.355	332.49075	437.80884	2562.6223	0.37727216	0.48568845	0.5631025	0.22732428	0.1470445	0.18432978	0.116502695	0.34196305	1.9084978	0.08974862
NCOA7	unstim	-0.001302585	-0.08521394	0.042799667	-0.08304329	-7.094636e-05	-0.4946435	0.04807177	-0.33384028	279.13202	3564.0425	400.39133	125.349365	0.037550658	19.059202	369.68158	1096.5198	-0.011819064	-0.10109477	0.035823017	-0.09379105	-0.019413488	-0.57435006	0.0340639	-0.3836742	286.42007	3555.6934	405.17078	130.32307	0.12969515	21.6047	381.42975	1113.062	349.6231	455.06302	2613.7915	345.5473	452.63626	2631.9272	0.37700605	0.45091912	0.6096536	0.22117662	0.15088347	0.17956252	0.119076006	0.34443358	1.9462119	0.08911867
NDFIP1	unstim	0.004453546	-0.08228117	0.050923385	-0.07643441	0.010825841	-0.45121074	0.06148784	-0.29173186	273.15216	3549.884	393.56406	122.25062	0.0	18.215006	361.2166	1074.4794	-0.005711809	-0.09695297	0.04474205	-0.086983554	-0.00959196	-0.5271113	0.0488466	-0.34125036	279.78967	3541.6467	397.96317	126.80455	0.04668853	20.547895	371.56287	1090.4362	341.684	447.17352	2591.2964	337.37216	444.3271	2606.534	0.38085088	0.49706697	0.6134457	0.22760537	0.15253164	0.1848092	0.120656274	0.34352735	1.9553019	0.0913971
NDUFB11	unstim	-0.0024278208	-0.083691925	0.04546256	-0.08235115	-0.0009946582	-0.46519232	0.052953035	-0.31572253	275.87347	3595.3855	398.5194	123.288155	0.0	18.550379	363.72412	1086.3735	-0.012648553	-0.099364966	0.03855401	-0.093534864	-0.01884807	-0.5406821	0.03963446	-0.36259538	283.48257	3586.482	403.38037	128.58618	0.08677103	21.26892	375.84125	1103.6747	350.31213	455.6878	2639.9292	345.96597	453.14914	2657.055	0.37711188	0.468927	0.5887635	0.2249398	0.14859933	0.18250872	0.117380515	0.34465227	1.900672	0.08967415
NGLY1	unstim	-0.0003018316	-0.08061131	0.05509824	-0.078192666	-0.00014696155	-0.4411261	0.056098036	-0.3148656	273.7807	3600.0408	397.3571	122.05189	0.0	18.11468	359.15552	1081.912	-0.009620456	-0.09486438	0.049407206	-0.08769002	-0.018422924	-0.51786083	0.043715347	-0.359839	280.12906	3588.4172	401.41953	126.82791	0.0	19.923458	370.30032	1096.3213	340.2425	451.12482	2642.2312	336.48438	448.77478	2660.808	0.37470782	0.4776973	0.6093695	0.2205991	0.14756674	0.17893656	0.11631314	0.3441044	1.8488598	0.09718778
NOLC1	unstim	0.007634985	-0.080803394	0.05358155	-0.074848816	0.010764378	-0.46398082	0.06136828	-0.29989982	260.41672	3505.4119	380.5287	115.60483	0.0	15.808843	342.45425	1028.6284	-0.0025767412	-0.0965705	0.04688593	-0.086176515	-0.0078273	-0.54692143	0.04762973	-0.34919724	267.32196	3496.0107	385.5932	120.24699	0.015383791	17.98182	353.28687	1046.0588	327.31525	433.2043	2529.884	323.55716	430.42624	2549.8398	0.37925386	0.4885963	0.5918475	0.22517961	0.14994943	0.18301395	0.11902608	0.3428663	1.9429792	0.08790574
NOP56	unstim	0.0029590528	-0.07802832	0.052481595	-0.07456791	0.010164951	-0.42517957	0.050071	-0.3178814	272.1989	3566.7034	393.96356	122.512596	0.0	18.081078	359.8821	1065.0181	-0.007890077	-0.0942981	0.045977436	-0.08501129	-0.010464721	-0.5008647	0.03838635	-0.36660603	280.0179	3558.1235	398.72617	128.1933	0.03169097	21.083609	372.2446	1081.921	341.05713	447.40033	2592.0718	336.73087	444.96582	2608.399	0.3822249	0.5219723	0.5761481	0.23688518	0.1502267	0.19197121	0.11921573	0.34780657	1.9331803	0.09134328
NPC1	unstim	-0.0005132604	-0.08275566	0.043997448	-0.08572765	-0.00091290235	-0.4880981	0.048037898	-0.36192188	267.09457	3479.5686	384.72617	120.245514	0.037347496	17.781786	352.78284	1049.3146	-0.011649808	-0.09887039	0.036717426	-0.09746551	-0.022021793	-0.5692953	0.03336225	-0.41684943	274.1454	3470.716	389.677	124.89811	0.09124259	20.098942	364.04672	1066.5038	333.37494	434.9849	2511.6008	329.2958	432.62555	2529.4336	0.37857002	0.49773207	0.59005374	0.22636501	0.14967234	0.18352704	0.11830121	0.34556708	2.0114908	0.08720612
NPC2	unstim	0.0053647896	-0.07841777	0.05240937	-0.07408	0.0055816215	-0.44227216	0.05925629	-0.29644287	267.49878	3518.289	386.23846	120.35846	0.0	17.75869	353.1594	1049.8368	-0.0054472443	-0.09348927	0.045581844	-0.08476111	-0.012876526	-0.5177483	0.0467635	-0.34182522	273.78815	3509.653	390.79968	124.49946	0.009760879	19.873705	362.87332	1065.8053	329.18845	435.1473	2542.519	325.41968	432.1774	2559.1238	0.38040793	0.47201514	0.59804004	0.22629103	0.15130612	0.18385784	0.119876325	0.345761	1.9347194	0.090620145
NUBP2	unstim	-0.0021430282	-0.092488386	0.04301284	-0.08827612	-7.919172e-05	-0.55350035	0.041520867	-0.35001788	265.1644	3562.971	387.1607	117.76736	0.0	16.583414	348.77698	1047.5176	-0.012394771	-0.10607941	0.037964325	-0.09892247	-0.0190325	-0.6264564	0.029250398	-0.39612973	270.56613	3556.4333	391.2745	121.868484	0.0	18.243628	357.7134	1059.3998	337.08163	438.18555	2544.4849	333.07315	435.71344	2561.4531	0.37498757	0.45293266	0.58523107	0.22384591	0.14557824	0.1816553	0.11510894	0.33624902	2.0158868	0.08176114
NUDCD2	unstim	0.0018475035	-0.0821886	0.049160298	-0.07890448	0.003070173	-0.44988248	0.053106144	-0.28709576	273.83734	3597.53	397.02655	121.72723	0.0	17.815767	360.3858	1081.3367	-0.007914001	-0.09703603	0.04266684	-0.08973567	-0.01325774	-0.5214537	0.040183865	-0.33026615	280.8295	3586.7317	401.61658	126.646545	0.005783977	20.108753	371.87473	1097.2397	342.32193	450.2039	2611.4285	337.7832	447.1826	2627.7034	0.37499347	0.43213946	0.6346779	0.2176911	0.1498677	0.17697796	0.118200675	0.34251472	1.872457	0.09157255
OCRL	unstim	0.0015131757	-0.082341164	0.04632992	-0.07731299	0.005768657	-0.45972005	0.05502018	-0.31472966	264.45956	3446.4832	381.69852	118.7886	0.0	17.486403	348.9595	1039.5995	-0.008417246	-0.0980657	0.0398715	-0.08893034	-0.013747346	-0.5405883	0.04082242	-0.36752725	272.12524	3436.2148	386.76913	124.07799	0.0067316303	20.068121	361.51666	1057.3835	335.53436	437.40125	2527.511	330.58978	433.90686	2542.9243	0.37957036	0.50796354	0.57622075	0.22660418	0.15117122	0.1836505	0.11967461	0.345407	1.9917905	0.08642159
OGA	unstim	0.009975388	-0.07240245	0.06336218	-0.066832356	0.009719541	-0.41746828	0.066821575	-0.26506263	275.3001	3597.1204	396.7035	123.59856	0.0	18.333174	363.99625	1080.9589	0.0005753533	-0.08621105	0.057905257	-0.07673698	-0.008381671	-0.48868653	0.055536173	-0.31089506	280.78925	3586.3044	400.3761	127.22662	0.021718182	20.235737	372.69522	1094.1498	330.32324	443.59174	2618.6982	326.72534	440.70035	2630.6252	0.38035813	0.45051387	0.63223594	0.22390765	0.15249546	0.18249922	0.12094534	0.3472387	1.8843079	0.093990475
ORC3	unstim	0.0013251763	-0.08954862	0.057863917	-0.08018296	0.002231321	-0.4936649	0.061851494	-0.28778836	276.589	3595.3435	401.28625	122.62325	0.0	18.624653	362.9876	1094.6553	-0.009623648	-0.105221696	0.051527504	-0.09161375	-0.015636092	-0.5608545	0.050483543	-0.3321588	284.30154	3586.3372	406.8487	127.80646	0.00028918363	20.89293	375.67966	1114.0237	351.87912	458.33212	2629.96	346.54626	454.4357	2641.929	0.37392253	0.42489383	0.63713664	0.2167164	0.14749366	0.17627501	0.11624434	0.33897808	1.867146	0.08848705
OSTC	unstim	0.0024201071	-0.08446435	0.050105363	-0.07963296	0.0042098104	-0.58624053	0.058210827	-0.34396052	264.86414	3548.553	384.43924	118.4917	0.0	16.995129	349.74054	1040.2864	-0.008217226	-0.099538	0.04371949	-0.090309836	-0.018309414	-0.6838617	0.043879215	-0.39892226	271.75067	3540.323	389.30695	123.09737	0.009029717	19.281809	360.38354	1057.5724	332.05502	436.4492	2578.3765	327.49374	433.85074	2594.2102	0.380826	0.53357464	0.5806479	0.23313558	0.14968665	0.1887646	0.11859804	0.34509304	2.4026654	0.07917263
PABPC1	unstim	-0.0056685763	-0.08561975	0.043099377	-0.08802828	0.000509191	-0.48908955	0.049391307	-0.3433919	264.70236	3492.859	384.9448	117.67656	0.0	16.927969	346.78528	1048.964	-0.016479831	-0.10160053	0.035582684	-0.10060307	-0.019578762	-0.5747841	0.03379645	-0.40203786	271.78766	3487.1907	389.9152	122.27887	0.020305986	19.144617	358.36545	1066.416	334.9664	441.5839	2584.9443	332.19373	439.8384	2600.606	0.37020555	0.45503303	0.59061146	0.21432525	0.14611521	0.17378972	0.115041785	0.3419896	2.0059316	0.08634093
PAXBP1	unstim	0.0074959137	-0.078828275	0.056441996	-0.071271464	0.006939182	-0.4601343	0.058612496	-0.29372412	272.434	3593.5593	393.8176	122.62655	0.0	18.059916	359.07535	1071.523	-0.0029852237	-0.09396729	0.049507204	-0.08215998	-0.012573112	-0.5373039	0.04598578	-0.33985788	279.05865	3585.14	398.18243	126.83498	0.0123957535	20.398748	369.43018	1087.9515	335.21423	446.07806	2605.2788	331.80023	444.25385	2622.304	0.38078785	0.48003796	0.6152401	0.22512132	0.15120491	0.18297762	0.119812846	0.34481576	1.9578794	0.08817791
PIK3C3	unstim	-0.0013714953	-0.088354856	0.03819905	-0.08486208	0.0018826104	-0.48763213	0.0449728	-0.32577536	273.96063	3580.0532	394.75186	123.20567	0.0	18.431208	361.9738	1072.8691	-0.011974652	-0.10332959	0.030362044	-0.096001886	-0.015317194	-0.55554	0.0309931	-0.36882052	281.7235	3572.1047	399.53656	128.37047	0.03669132	21.655756	373.86963	1089.9204	348.85855	447.98526	2596.9302	344.0507	445.55725	2616.3904	0.38038242	0.45443213	0.56633145	0.2306661	0.14932173	0.18743755	0.118214495	0.3417424	1.8826208	0.086543426
PIK3R4	unstim	-0.0002313972	-0.08546352	0.050752196	-0.08158732	0.0034713305	-0.4917085	0.057261538	-0.31229946	275.4806	3507.6917	394.45865	124.108406	0.0	19.066847	364.84613	1079.8738	-0.011483231	-0.102758065	0.043343715	-0.09375784	-0.017371565	-0.5749256	0.043629237	-0.36194098	283.29446	3499.6218	399.53738	129.48708	0.02439901	21.806149	377.57953	1097.1768	343.20627	448.66653	2577.2146	339.20572	446.09146	2593.0312	0.37742132	0.45990756	0.60774344	0.22230746	0.150999	0.18047222	0.119269125	0.34328553	1.9447588	0.089494884
PIKFYVE	unstim	0.002939694	-0.08179876	0.046150547	-0.078612275	0.005936333	-0.5179217	0.045408297	-0.35214767	257.0906	3401.4094	373.30637	114.97672	0.01769607	16.172865	338.98807	1011.7986	-0.008553107	-0.09858754	0.03865624	-0.09121419	-0.014918794	-0.6052777	0.032688644	-0.40196335	263.9899	3390.6821	378.36343	119.78487	0.026573775	18.34615	349.83002	1029.3901	323.15768	423.36746	2465.7766	318.6594	420.26587	2481.3699	0.37844032	0.5064986	0.5748289	0.2263779	0.14894	0.1835267	0.1180287	0.34543753	2.1190364	0.085067764
PITPNB	unstim	-0.0015049297	-0.08501431	0.055700697	-0.08507095	-0.0043741567	-0.491552	0.05409841	-0.33316487	277.3961	3588.437	400.9483	123.44408	0.0	18.321556	365.63715	1095.0034	-0.010627852	-0.09948272	0.049436063	-0.09453222	-0.019269709	-0.55774426	0.043489616	-0.37031326	284.59723	3581.6763	405.95306	128.56256	0.004442227	20.558487	377.20074	1112.4885	348.28174	455.95685	2616.7412	344.176	453.49573	2633.3176	0.37644044	0.43488687	0.6442775	0.22474128	0.14994706	0.18246429	0.11803827	0.34353778	1.8878146	0.08920636
PMVK	unstim	0.011139663	-0.077804916	0.058532238	-0.07117659	0.01310923	-0.4319031	0.060223687	-0.2761484	273.41232	3595.18	395.93976	122.43149	0.0	18.029829	359.9984	1075.9719	0.0024513723	-0.091145255	0.05284482	-0.08022525	-0.0012537295	-0.5011325	0.047724355	-0.31581357	278.047	3580.923	398.907	125.814644	0.0036468727	19.65491	367.41437	1086.3855	333.4025	446.16028	2603.2993	330.18668	443.3012	2615.726	0.38254666	0.45205143	0.6301373	0.223986	0.15295684	0.18252617	0.121265896	0.34700015	1.9703112	0.08768161
POT1	unstim	-0.008235233	-0.09467845	0.042179137	-0.08784341	-0.007669699	-0.5354241	0.04495394	-0.33469018	283.58527	3605.9739	405.51044	128.68536	0.0	19.962378	375.3978	1108.6824	-0.016841467	-0.10876218	0.037013013	-0.09788569	-0.028283404	-0.61453664	0.032984868	-0.3873531	291.35052	3592.7852	410.04245	133.26537	0.1351776	23.405222	387.61047	1126.7449	349.81732	457.99445	2676.731	346.1308	454.19177	2689.7249	0.3741892	0.46891904	0.6191505	0.21837686	0.14902742	0.17654023	0.11700037	0.34125543	1.919199	0.088682696
PPIA	unstim	-0.0010224443	-0.08238058	0.04624947	-0.08265881	0.001854574	-0.47083956	0.05144424	-0.30837497	278.22098	3504.6843	396.52197	126.1911	0.0	19.393646	369.52924	1090.6617	-0.012171894	-0.098300256	0.03920922	-0.09454607	-0.017787835	-0.5462173	0.037842102	-0.35692424	285.81332	3495.5344	401.08975	131.0553	0.11593894	22.501883	381.50616	1106.3525	352.19434	450.13876	2579.4087	348.4021	448.1674	2599.2917	0.38161728	0.46944565	0.60866237	0.2276846	0.15377282	0.18465415	0.12145131	0.35025042	1.9511613	0.09309788
PPP2R5D	unstim	0.0020269265	-0.08441632	0.05179204	-0.078190185	0.0027903214	-0.46690783	0.05486916	-0.30147132	279.59277	3686.625	407.48877	123.25959	0.0	18.223375	366.44186	1109.0056	-0.009410948	-0.10105901	0.044631667	-0.09035524	-0.017955555	-0.5509425	0.041093823	-0.35333484	287.02673	3677.8066	412.73114	128.1621	0.054502133	20.775013	377.96112	1127.3391	353.10928	464.3203	2686.1304	348.5547	461.24393	2702.8547	0.37799335	0.4593351	0.6169247	0.22685452	0.14926818	0.18441086	0.11805553	0.34135807	1.8743272	0.092378005
PRKCSH	unstim	0.004677115	-0.0816524	0.05909388	-0.07432513	0.0072526964	-0.47329673	0.06584893	-0.28687304	278.02115	3577.0146	400.3414	123.78287	0.0	18.300632	368.42395	1094.6396	-0.00480126	-0.09682034	0.052901022	-0.08468104	-0.008460217	-0.5550502	0.054695014	-0.329767	283.47168	3564.4575	404.1954	127.61701	0.005606044	20.248362	376.7163	1107.6913	342.90475	451.12787	2597.8003	339.82205	449.10214	2619.6375	0.38178807	0.4783877	0.59898406	0.22971685	0.15368974	0.18686512	0.12193875	0.34573594	2.0673912	0.08618321
PRMT5	unstim	-0.0019347598	-0.085498445	0.057893228	-0.07963998	-0.004878574	-0.46462715	0.060341235	-0.30066723	282.5746	3607.3625	404.25998	127.859215	0.0	19.517687	374.79037	1106.7678	-0.0109028965	-0.09919721	0.051499076	-0.089166805	-0.020728283	-0.5351899	0.04818078	-0.34265763	288.4453	3595.844	408.33273	131.70985	0.0022801189	21.317413	384.51343	1121.203	353.10876	459.29294	2623.0273	348.73175	457.09494	2645.446	0.3752989	0.42647052	0.6631207	0.2174026	0.151957	0.17690702	0.11949108	0.34292796	1.889153	0.09094373
PTAR1	unstim	-0.00018576469	-0.085474506	0.038554724	-0.08243638	0.0025652917	-0.48752403	0.040745914	-0.3238437	281.9789	3634.2156	405.63834	126.38677	0.0	19.36833	372.5236	1108.0745	-0.010689851	-0.10080932	0.03177912	-0.09370819	-0.020436	-0.564944	0.02607338	-0.3784651	288.39673	3626.0615	409.80765	131.03545	0.0011794826	21.71053	382.63882	1122.0438	353.11453	459.8392	2643.3362	349.08112	457.1313	2660.0068	0.3778275	0.4923088	0.5838871	0.22170793	0.15140416	0.17989635	0.119882144	0.34475622	1.9979036	0.08776282
PTPA	unstim	0.013955303	-0.08360371	0.05505994	-0.070418134	0.021923052	-0.44549823	0.071895	-0.25923696	264.66995	3691.39	396.75006	113.61726	0.0	15.522684	338.38538	1065.3662	0.005619098	-0.09658518	0.04990657	-0.079758	0.0034000534	-0.5154196	0.058821507	-0.30689946	270.75415	3675.4797	400.68738	117.84586	0.0	17.269161	348.27655	1081.0914	338.3932	457.23648	2655.4224	333.81552	453.2627	2670.2065	0.37451553	0.47263288	0.62773865	0.22333303	0.14531001	0.18170044	0.1151105	0.33132464	1.8540847	0.091103494
PTPN23	unstim	0.013118633	-0.08388924	0.04357733	-0.073735245	0.009554316	-0.47097662	0.04498013	-0.31325933	276.46616	3519.8276	394.27026	125.031204	0.0	19.098429	367.6644	1079.9199	0.0013056428	-0.099544995	0.03548725	-0.08631914	-0.013274034	-0.5523275	0.029315187	-0.37284914	283.7252	3503.8733	398.17554	129.93286	0.124652155	22.39	378.52567	1094.5894	345.1872	448.61258	2577.9668	339.37073	444.20123	2582.517	0.38221064	0.4676425	0.65989053	0.21992035	0.15741841	0.17860489	0.12426658	0.34532183	1.9261867	0.08703139
PWP2	unstim	-0.009728474	-0.09617441	0.031207329	-0.09378337	-0.010499653	-0.52457255	0.039950017	-0.3672722	272.22714	3534.7666	390.84195	123.01977	0.0	18.683783	359.11844	1067.2852	-0.020709563	-0.11218373	0.023452722	-0.10690334	-0.029054202	-0.59806615	0.028676549	-0.41647646	279.91202	3525.0425	395.87592	128.63216	0.0	21.15118	372.13065	1084.7025	344.1969	441.45392	2559.3608	340.014	438.87894	2573.6953	0.37757614	0.46447366	0.56922555	0.22641124	0.1439875	0.18323864	0.112973996	0.3403418	1.9359589	0.08373127
RAB21	unstim	-0.0146143	-0.09002122	0.036850154	-0.092057474	-0.012737801	-0.52245545	0.04037975	-0.36449862	270.3466	3477.6987	389.977	120.45212	0.006644667	17.959143	356.9058	1065.101	-0.026795333	-0.10793143	0.0289463	-0.10549347	-0.03520093	-0.6167023	0.02488841	-0.42551443	279.19278	3468.0938	395.6432	126.5826	0.16867039	21.012182	371.1711	1085.6085	347.48578	445.1769	2544.3872	342.24487	442.21896	2562.6968	0.36644256	0.49642876	0.5477539	0.21418454	0.14684057	0.17318723	0.11570647	0.34179705	2.041856	0.084632516
RAB5B	unstim	-0.00038787394	-0.08620379	0.04690974	-0.07918598	0.0006287138	-0.5028121	0.050216977	-0.32862836	267.52914	3513.572	386.02435	120.412056	0.018992132	18.010183	353.05392	1049.8221	-0.011197004	-0.10201018	0.039344463	-0.09054524	-0.021578249	-0.58865064	0.034549594	-0.38263106	274.07187	3503.4768	390.35593	124.90397	0.06167477	20.214668	363.35626	1065.5588	337.9427	442.74466	2567.8003	333.50723	439.7269	2582.164	0.3768747	0.48652053	0.5819082	0.22348984	0.14872755	0.18132327	0.11774526	0.3418539	1.9770753	0.08638893
RAB9A	unstim	-0.0043875943	-0.09555058	0.041126367	-0.0900946	-0.007930988	-0.5633811	0.04492486	-0.38276368	256.59897	3449.2195	375.0597	113.86566	0.0	15.799225	336.1133	1018.3447	-0.01555402	-0.111669056	0.034286346	-0.101248905	-0.028977318	-0.644688	0.031281885	-0.43017927	263.79852	3443.4094	380.10904	118.92534	0.026185373	18.22197	347.43793	1035.4967	326.49976	429.7223	2510.6895	321.67963	426.4117	2524.4607	0.3729335	0.4913036	0.57277685	0.22238591	0.14409569	0.1799981	0.113788754	0.33446604	2.0152602	0.08147018
RABEP1	unstim	0.0015358365	-0.08400982	0.053693954	-0.08006055	0.0033623746	-0.49731264	0.061179068	-0.31827867	265.8056	3450.3518	382.8587	119.25251	0.0	17.22081	351.95895	1044.8699	-0.009164643	-0.09936562	0.046745133	-0.09155925	-0.016502898	-0.57285523	0.04842583	-0.36970982	272.9661	3442.7654	387.74954	124.11841	0.029182803	19.554306	363.4549	1061.645	330.76678	432.61203	2513.0198	326.48596	429.7044	2526.455	0.37813735	0.48421347	0.6069266	0.22519313	0.15123624	0.18269235	0.11941381	0.3438107	2.0249572	0.08604664
RABGEF1	unstim	-0.0042616758	-0.08741602	0.049547125	-0.080260016	-0.0024786107	-0.5061802	0.0530367	-0.33563557	258.4694	3405.5493	373.85614	116.06081	0.0	16.679893	340.98724	1016.4753	-0.014820234	-0.10400926	0.041766208	-0.09276741	-0.024003308	-0.5965033	0.038471304	-0.3930795	265.30823	3398.8271	378.73715	120.62411	0.012583602	18.817701	352.0618	1033.213	324.1635	429.39374	2500.924	319.59552	426.11722	2518.356	0.36296603	0.48269624	0.52320355	0.19525063	0.14839438	0.157916	0.11794549	0.33959356	1.9933398	0.08482346
RB1CC1	unstim	0.0038770062	-0.082694314	0.05531744	-0.07584518	0.0056720497	-0.459055	0.060954172	-0.29925334	270.91013	3528.2244	390.7034	121.81498	0.051498026	18.12686	357.33112	1065.1743	-0.005348525	-0.09608881	0.0491102	-0.08540513	-0.013788391	-0.5284076	0.04763316	-0.34282625	276.189	3521.253	394.579	125.38366	0.0479816	19.786348	365.4181	1078.4318	333.8604	440.8755	2560.3992	330.3614	438.1851	2572.5894	0.37868047	0.46136495	0.6317792	0.22078234	0.1508921	0.17947088	0.119134024	0.3437958	1.9111379	0.09163355
RBSN	unstim	-0.007652611	-0.09012767	0.030496975	-0.08619357	-0.007224577	-0.529004	0.034383014	-0.32072192	269.4361	3556.622	390.39078	120.23669	0.047835253	17.812532	354.36496	1061.69	-0.0175616	-0.10685115	0.023591444	-0.09873462	-0.026600573	-0.6115788	0.020650674	-0.37401715	277.52814	3548.855	395.90237	125.78649	0.14632906	20.410168	367.55905	1080.9658	346.88403	450.6132	2610.7979	342.297	447.90744	2626.872	0.35556975	0.45049116	0.54644746	0.19283901	0.1441826	0.15607437	0.11402838	0.33886382	1.9543205	0.08602891
RGP1	unstim	-0.0006584873	-0.08177807	0.053250678	-0.0769871	0.004201895	-0.43841004	0.055039033	-0.2901852	288.27234	3622.2056	411.1591	130.01465	0.0	20.35217	383.12158	1129.1407	-0.011366021	-0.097525306	0.046858706	-0.08890865	-0.014930736	-0.51322377	0.04234057	-0.342687	295.41327	3616.4094	416.09732	134.7754	0.008804966	22.87641	394.15192	1146.2031	357.03998	463.46765	2661.5046	352.92432	460.85178	2679.494	0.3775245	0.4471879	0.6314369	0.21839158	0.15325065	0.17728862	0.12079505	0.34715372	1.8163053	0.09627917
RIC1	unstim	0.004120595	-0.07951487	0.062084764	-0.07305326	0.0071569085	-0.41452953	0.061431948	-0.2664982	290.33188	3668.6892	416.51028	130.02661	0.007866049	20.481775	384.12845	1140.7866	-0.0060119284	-0.09501617	0.055264737	-0.0850334	-0.009860231	-0.48726413	0.049307857	-0.31343248	296.49106	3659.517	420.7652	134.36244	0.051066086	22.595459	393.44604	1155.782	354.2877	466.44275	2698.963	350.47272	464.04083	2715.2458	0.3737193	0.41195795	0.6624378	0.20885034	0.15358134	0.16998866	0.12104196	0.3463167	1.7553134	0.100703806
RIPK1	unstim	-0.00090849434	-0.083267815	0.04795257	-0.079973325	-0.0014759847	-0.4693955	0.0522188	-0.31437856	276.19025	3598.0933	399.76978	122.846794	0.0	18.352547	364.14807	1089.3486	-0.011587241	-0.099262916	0.04120568	-0.091179214	-0.02113676	-0.54585797	0.03930015	-0.36110896	283.4736	3588.6528	404.74612	127.84379	0.023264902	20.793959	375.67368	1106.3207	347.48047	453.7171	2619.526	343.18967	450.93277	2636.65	0.37684673	0.47912282	0.61202735	0.22552194	0.14934988	0.18283322	0.117834255	0.34404853	1.9103826	0.09128845
RMC1	unstim	0.0022853636	-0.08758507	0.041820955	-0.083562344	0.0035090898	-0.5060149	0.05559724	-0.3278681	277.38577	3548.7979	397.65662	124.55822	0.0002868295	18.90818	368.13223	1087.7451	-0.008970535	-0.10449793	0.035103027	-0.0970318	-0.016933361	-0.59013146	0.040908556	-0.38398004	285.39954	3539.8997	403.09027	129.91158	0.059984505	21.609392	381.15607	1106.439	346.76166	449.3024	2579.261	341.74408	445.93484	2595.2876	0.37662652	0.48620957	0.5869037	0.21467938	0.1537412	0.1741232	0.1218531	0.34380564	1.9989731	0.08746594
RNASEK	unstim	0.0001151436	-0.08848608	0.046903096	-0.08744172	-0.0032066004	-0.53729427	0.047554966	-0.35115343	274.40686	3515.295	395.29193	121.82876	0.0	18.56378	361.69717	1084.1481	-0.013465939	-0.107280806	0.037753932	-0.10291084	-0.024109447	-0.6221118	0.03313814	-0.40149707	283.40872	3501.9749	401.14273	127.77678	0.010169674	21.678808	376.1775	1104.3665	348.40485	449.0278	2549.1448	342.32156	445.10153	2563.1326	0.3759455	0.4545077	0.61444086	0.22008383	0.14952205	0.17878541	0.11802885	0.34336096	1.9982983	0.086797476
RPS6KA1	unstim	-0.003053269	-0.08884099	0.046978798	-0.0851042	-0.004244515	-0.5169476	0.050352667	-0.33819407	270.09985	3521.896	389.10065	121.20316	0.0	18.012054	356.8517	1061.0734	-0.014335018	-0.106259644	0.03868643	-0.09799268	-0.023637759	-0.60140574	0.03507683	-0.39158037	278.23114	3516.1125	394.82037	126.60951	0.050665427	20.682781	369.833	1081.2574	344.36954	446.3079	2578.55	339.70947	443.43295	2593.55	0.37600678	0.46924537	0.5934184	0.22221154	0.14898184	0.18009904	0.11765358	0.3431063	1.9758302	0.08661828
RPS6KA3	unstim	0.004415575	-0.08279001	0.050299376	-0.07771233	0.0050301915	-0.47078803	0.052725382	-0.31190425	275.3613	3584.5237	397.84738	123.00157	0.0	18.248137	363.3257	1083.4695	-0.005897648	-0.09811436	0.043744683	-0.08860684	-0.014638309	-0.54422855	0.040265396	-0.35478994	282.65256	3576.289	402.87653	128.04115	0.023662446	20.528957	375.15695	1101.2118	345.7544	451.8615	2605.7986	341.827	449.32196	2624.0393	0.38018245	0.4722239	0.6171113	0.22799425	0.15094279	0.18525529	0.119435765	0.34377775	1.9092934	0.090875246
RPTOR	unstim	0.0032825342	-0.08650374	0.05399638	-0.080015965	0.0006800236	-0.48121676	0.054981906	-0.29372087	279.25064	3649.952	403.6544	124.86745	0.0	19.006735	368.02032	1098.0518	-0.0057182442	-0.101396814	0.048693445	-0.09024309	-0.014241121	-0.5599301	0.04507045	-0.333101	285.25363	3640.8115	408.128	128.75227	0.024380147	21.027802	377.09128	1113.412	347.2591	458.2661	2678.3774	343.8219	454.7382	2691.4443	0.3761766	0.42318574	0.6479832	0.21996312	0.14818436	0.17890304	0.11683069	0.34100658	1.8936019	0.088828206
RWDD4	unstim	0.009378833	-0.07731084	0.055864856	-0.0671245	0.0073041017	-0.43942288	0.059724532	-0.2766408	274.8377	3537.4033	395.82925	122.901886	0.0	18.25635	363.07324	1082.6501	-0.00031975718	-0.09190914	0.049997266	-0.077118084	-0.011598371	-0.5155182	0.047698706	-0.32431212	280.63095	3523.597	399.33536	127.01429	0.034182683	20.390163	372.3016	1095.1697	335.21527	444.4071	2583.3704	331.7252	442.01312	2602.942	0.3815702	0.47070503	0.6097312	0.22483051	0.15323079	0.18297513	0.121705025	0.34572387	1.9090536	0.09262774
SCAP	unstim	-0.0024058425	-0.09050061	0.039990507	-0.08937366	0.001330158	-0.53426373	0.04839764	-0.34028995	269.58386	3537.527	390.73395	120.56099	0.0	18.064373	354.06198	1063.3374	-0.012064266	-0.10510231	0.034184713	-0.099464275	-0.015208921	-0.6088556	0.038070526	-0.37488487	276.7375	3526.8933	395.76636	125.1572	0.044947565	20.549665	364.77344	1082.4604	344.1748	449.41885	2586.27	338.74106	445.50253	2595.9182	0.37535954	0.4597227	0.5793703	0.22588055	0.14485791	0.18343575	0.11446192	0.3391261	2.06449	0.08109808
SEC16A	unstim	-0.0031254378	-0.086220644	0.043561976	-0.086917184	-0.0030269579	-0.46844918	0.04885971	-0.33734593	279.29147	3611.4253	404.22623	124.04815	0.0	18.449427	368.78662	1101.2653	-0.0135543505	-0.10173087	0.036639333	-0.097927764	-0.019588245	-0.5325357	0.03720957	-0.37817147	287.77902	3604.0752	409.50204	130.22815	0.03499714	21.47749	382.3765	1120.2468	355.5767	461.33655	2640.8672	350.30225	458.22763	2655.207	0.37680662	0.45696718	0.60398555	0.22480667	0.15035221	0.18245155	0.11874942	0.34497833	1.8431431	0.09476932
SEC24C	unstim	0.0012417291	-0.08514497	0.049752146	-0.08070781	0.0068903305	-0.45453712	0.054060623	-0.3101542	273.83463	3565.44	394.08957	123.21495	0.0	18.51407	362.55066	1072.6488	-0.009663016	-0.10158667	0.041776523	-0.093407065	-0.01551697	-0.531941	0.036795955	-0.37724197	281.55685	3556.5251	399.1084	128.39346	0.034840144	21.333403	374.71915	1091.1144	343.09567	447.69934	2608.915	338.0215	444.17587	2625.5842	0.3741834	0.4529534	0.64131135	0.21117789	0.15144697	0.1712984	0.11917031	0.34414876	1.8757486	0.093392886
SLC2A1	unstim	0.0026441433	-0.08569534	0.047788706	-0.079597205	0.0023719198	-0.50255966	0.05006083	-0.34976578	268.26648	3543.032	388.48926	119.87883	0.0	17.308771	353.69147	1056.5806	-0.005191364	-0.09872244	0.042774282	-0.08843896	-0.013156205	-0.5701292	0.038539894	-0.39018297	273.4537	3532.555	392.0569	123.66385	0.0	18.790781	362.11124	1069.7367	334.54324	436.07938	2547.7158	330.73627	434.0114	2566.5889	0.37995273	0.48850632	0.5926621	0.22822236	0.1492502	0.18505208	0.11810204	0.34272602	1.9727166	0.0868068
SMPD1	unstim	0.004650281	-0.08281022	0.052807845	-0.07602637	0.0071596215	-0.41687974	0.091656744	-0.3157398	275.78745	3582.0854	397.20615	123.66355	0.0	18.468287	364.71298	1082.7333	-0.0063072005	-0.098807104	0.046033494	-0.087420225	-0.012399381	-0.0111524435	0.11684997	-0.12532592	283.22626	3573.961	402.11703	128.81378	0.038011957	20.97599	376.8529	1099.8494	348.5524	452.70612	2610.0435	343.90192	450.0745	2625.0544	0.37966815	0.47221577	0.5995173	0.22321764	0.15221453	0.18142903	0.120621994	0.34420732	1.9566286	0.089162864
SNX1	unstim	-0.00089755707	-0.08390317	0.048462257	-0.080712125	0.0012696731	-0.48186496	0.053899348	-0.31374493	268.23752	3532.7678	389.1852	119.478226	0.0	17.458868	352.95944	1057.1992	-0.01110765	-0.0998804	0.041799597	-0.092220746	-0.018811302	-0.56534314	0.03994293	-0.37031	275.56442	3525.8206	394.40952	124.241005	0.088612236	19.814615	364.69928	1075.0156	334.6959	439.3755	2561.3755	331.26645	436.90332	2575.895	0.37446043	0.4689758	0.5971744	0.2196781	0.1477516	0.17824292	0.11675114	0.34179896	1.9652386	0.08631787
SP2	unstim	-0.00095294067	-0.085668564	0.04713638	-0.083428964	1.3096665e-05	-0.48780397	0.0501067	-0.3262411	271.70972	3537.83	393.1518	120.71354	0.0	17.66406	358.32983	1072.2976	-0.011541511	-0.101705454	0.039746623	-0.09460971	-0.01987017	-0.56778246	0.03585253	-0.37556553	278.6486	3531.003	397.6925	125.637085	0.0318848	20.106619	369.55246	1088.151	340.71127	447.86154	2594.732	336.52664	444.72922	2607.556	0.37789673	0.47154897	0.6012193	0.22560157	0.14938067	0.18325335	0.118038796	0.34244007	1.9274523	0.08693441
SPG21	unstim	0.0023483133	-0.08428859	0.047303036	-0.0786123	0.0064554457	-0.4980227	0.053976983	-0.32818997	271.41995	3550.6511	391.7973	121.410934	0.0	17.883112	358.5652	1068.449	-0.008528341	-0.10020503	0.04004573	-0.090607926	-0.014360051	-0.57839507	0.03909041	-0.38439378	278.839	3542.7693	397.04135	126.39093	0.016261227	20.177076	370.70074	1086.3273	345.6346	449.93057	2598.837	340.87262	446.56927	2611.942	0.3797201	0.48590428	0.6129585	0.22758043	0.15057369	0.1845225	0.11894909	0.34489134	2.054124	0.08686041
SPNS1	unstim	-0.0032132792	-0.09711787	0.038083456	-0.088688314	-0.008056986	-0.5572057	0.038578115	-0.36167747	264.2742	3557.7378	385.54642	117.62227	0.0	16.869339	345.94492	1045.282	-0.012732438	-0.112154156	0.031633727	-0.099372275	-0.02642335	-0.6665851	0.025959937	-0.41354594	270.68048	3549.1138	390.38132	121.6965	0.00093245966	18.730103	356.30087	1062.3804	335.59277	443.25443	2603.511	331.8783	440.68912	2620.7004	0.3727253	0.44469985	0.584283	0.21868572	0.14587882	0.17747553	0.11523207	0.3348781	1.9168627	0.08364944
SQSTM1	unstim	-0.00024505818	-0.08610201	0.049219213	-0.08187981	0.00024801726	-0.47765085	0.050592974	-0.33107337	272.7045	3541.4036	393.1848	122.38022	0.0	18.201998	360.12466	1072.1096	-0.011211321	-0.10229521	0.042343445	-0.09400185	-0.020579115	-0.5643616	0.03773767	-0.38623545	280.25058	3530.7388	398.05627	127.666695	0.019843556	20.779106	372.34152	1088.8706	344.7647	447.83002	2581.9714	340.88638	445.56903	2604.634	0.37700054	0.4671562	0.6056078	0.22391813	0.14928372	0.18179753	0.117961146	0.34216565	1.9133474	0.090838134
SREBF2	unstim	0.002978576	-0.08213903	0.04608833	-0.07820675	0.007807305	-0.45732003	0.054717127	-0.30177307	277.53735	3569.7563	398.68634	124.23247	0.0022619853	18.522232	368.43634	1089.9702	-0.008889738	-0.09897261	0.03852991	-0.09028199	-0.012672072	-0.53806496	0.040403683	-0.3531973	285.39697	3558.2642	403.2542	129.8234	0.07591556	21.45993	381.33286	1106.908	348.95547	452.09573	2610.2585	343.42435	448.42685	2622.5776	0.38207632	0.48680907	0.58530664	0.22929277	0.15343072	0.1863441	0.12170634	0.34587827	1.9521981	0.08863665
STAG2	unstim	0.010289794	-0.07686419	0.053060822	-0.07082465	0.01374383	-0.44429493	0.06717989	-0.28789678	249.6526	3493.401	369.98676	109.994415	0.0	14.643473	324.59918	992.54047	-0.0011660242	-0.09400121	0.04551289	-0.08343222	-0.0059319106	-0.53110635	0.051526915	-0.3441374	256.96713	3480.4246	375.31366	114.88242	0.021677239	16.834085	336.31085	1011.0114	319.26944	428.43375	2530.217	315.15765	425.1872	2550.424	0.3774356	0.47676256	0.57000405	0.22695579	0.14316069	0.18467109	0.11371285	0.3412205	1.9879451	0.08231352
STAM	unstim	0.008521705	-0.08391298	0.051295087	-0.07819559	0.007936236	-0.4853476	0.05618176	-0.309495	271.82556	3528.7532	391.54868	122.065704	0.0	18.186577	359.29858	1067.1749	-0.0006347037	-0.099363714	0.044617724	-0.08906271	-0.0063897106	-0.5647566	0.044079494	-0.35349593	278.78635	3520.2458	395.94705	126.93343	0.026556198	20.684973	370.44885	1082.8523	339.77667	442.84314	2564.1934	335.6761	440.31323	2580.6682	0.37237784	0.38204056	0.69490194	0.20393597	0.15257792	0.16614021	0.119954295	0.34404665	1.9525661	0.0880405
STING1	unstim	0.0002451025	-0.09079967	0.048072346	-0.082111485	0.0016331811	-0.51075304	0.053778853	-0.30229303	269.65094	3535.2095	390.55008	120.03456	0.018814981	17.80388	354.7092	1063.4884	-0.012213271	-0.10783319	0.040640455	-0.09448591	-0.018957714	-0.5922189	0.040221114	-0.35286435	276.39807	3524.298	395.80518	124.33071	0.09874173	19.7653	365.66528	1080.6564	342.76724	446.19315	2570.6226	338.62875	443.3358	2587.3062	0.37714905	0.44558898	0.5909006	0.22369497	0.14858872	0.18171264	0.11746104	0.33819795	1.9108006	0.08737983
STX17	unstim	0.0063865874	-0.08199958	0.05455835	-0.074669264	0.010019124	-0.45523593	0.06026091	-0.2838133	277.37433	3588.9934	399.36322	124.472595	0.0	18.772253	366.8756	1088.3851	-0.004458465	-0.09743909	0.048046898	-0.085777275	-0.012390847	-0.5350533	0.046522178	-0.33547205	283.81018	3578.2004	403.79688	128.75314	0.047609936	20.941032	377.14575	1104.198	347.45773	454.33878	2617.97	343.7841	451.78055	2634.537	0.38266274	0.48616582	0.6161314	0.22930062	0.15234706	0.18631378	0.12055101	0.34506258	1.9153519	0.091794565
STX5	unstim	0.0019515275	-0.0827915	0.05352639	-0.07607262	0.0024915591	-0.46694258	0.060695574	-0.2951841	266.36258	3597.4465	389.02817	118.64255	0.0	17.04621	349.01498	1052.4178	-0.007969668	-0.09840717	0.04628634	-0.08720245	-0.014402468	-0.5453399	0.04799928	-0.34210643	272.54953	3587.4448	393.33136	122.895	0.0	18.940464	358.921	1067.5458	335.3246	443.83566	2598.0093	331.69455	441.4105	2615.0344	0.37666157	0.45558193	0.59189415	0.2244382	0.14730725	0.18244651	0.11663893	0.34209925	1.9536574	0.0851953
SUCO	unstim	2.133284e-05	-0.08870623	0.04737837	-0.083168864	0.0019121293	-0.51628107	0.0540442	-0.32232067	267.06653	3518.7012	388.90323	117.951324	0.0	16.82899	350.79816	1057.777	-0.012254302	-0.10765181	0.03908445	-0.09670494	-0.018497568	-0.61109966	0.03895559	-0.37598732	275.7293	3511.5312	394.82803	123.88633	0.021274382	19.686377	364.8088	1078.3025	340.97482	445.96262	2572.213	335.67636	442.40308	2588.613	0.37675497	0.4676462	0.5956349	0.22625285	0.14837942	0.18368682	0.1173102	0.34025565	2.0501502	0.083188154
SUMO2	unstim	0.011550948	-0.07697575	0.055808835	-0.06626927	0.015320252	-0.42752683	0.06352865	-0.26105875	270.0182	3608.9285	388.68823	121.13817	0.5683564	18.517595	356.7457	1055.3987	0.0007937359	-0.093668796	0.0482842	-0.078538984	-0.005506331	-0.5155496	0.04858364	-0.3170813	277.63922	3599.2085	394.54138	126.00132	0.72911865	21.157887	368.41418	1074.4274	335.33582	446.2148	2637.0745	331.57544	443.23868	2657.3865	0.38207632	0.49624225	0.5764821	0.22363834	0.15353507	0.181992	0.122342534	0.34405622	1.8738552	0.08617564
SURF4	unstim	0.006269887	-0.079165205	0.05666525	-0.071694486	0.0026625115	-0.43363088	0.059413712	-0.2952948	269.67694	3566.3767	388.8686	121.6723	0.0	18.165567	356.3078	1055.9491	-0.00308896	-0.09315128	0.050823826	-0.081432834	-0.016312199	-0.5033039	0.04698947	-0.34110567	275.96375	3556.9292	393.06964	125.9904	0.020705285	20.354326	366.297	1070.7941	328.1524	437.7374	2568.133	324.3762	434.9577	2587.9817	0.37594295	0.44821492	0.61795634	0.21343733	0.15062892	0.17350258	0.1192539	0.34653407	1.8621341	0.09214132
SYS1	unstim	0.00028756217	-0.084539555	0.048240934	-0.079617806	-0.004199741	-0.47906017	0.04705927	-0.3111466	294.23068	3805.4106	422.0897	131.62466	0.0	21.072573	389.94086	1152.2013	-0.009317178	-0.09711276	0.043530583	-0.08828628	-0.021360701	-0.5319347	0.039295822	-0.34536892	300.83664	3801.7556	427.2129	136.18996	0.0	22.844364	400.62387	1169.053	372.15338	482.36108	2787.4822	366.97534	478.65588	2803.6733	0.3786094	0.46350503	0.6503463	0.2247879	0.14900501	0.1824513	0.117248	0.34240982	1.9225891	0.086662196
TAB1	unstim	0.000980615	-0.0839478	0.049771637	-0.07940371	0.0036104606	-0.47509933	0.054719172	-0.30932084	276.7696	3564.3894	397.96118	124.01177	0.0	18.748663	366.2333	1087.471	-0.009852353	-0.10070588	0.042548686	-0.09141399	-0.015587177	-0.56249815	0.03981787	-0.36154264	284.22787	3553.5767	402.9305	129.16568	0.020637944	21.2727	378.18323	1105.2296	348.52423	453.77573	2613.798	343.9701	450.7313	2629.7693	0.37976238	0.4645148	0.61253136	0.22668381	0.15149072	0.18406117	0.119763	0.34554046	1.9694012	0.08964422
TANK	unstim	0.0006996416	-0.08529026	0.050523397	-0.07981354	-0.00019479937	-0.48259076	0.05374991	-0.3120468	272.60828	3558.7334	393.41183	121.994125	0.0	18.03506	359.95615	1072.7501	-0.010057211	-0.10098132	0.043783247	-0.09098442	-0.018958353	-0.5607173	0.040493336	-0.36005864	279.60638	3550.4146	398.40433	126.81781	0.035099644	20.218523	371.0989	1089.882	342.5593	448.5206	2594.0613	338.6376	445.74838	2608.6912	0.37694275	0.45088154	0.606284	0.22111271	0.14969009	0.17964	0.11826989	0.34287325	1.899235	0.08845657
TBC1D22A	unstim	0.003949333	-0.08169241	0.052687313	-0.0751568	0.008182322	-0.4536351	0.056952354	-0.29027006	278.651	3600.8835	400.62772	125.52925	0.001135494	19.009722	368.75818	1091.8175	-0.00731378	-0.0984234	0.045610096	-0.0874211	-0.013382749	-0.53696376	0.0425449	-0.34566376	286.2671	3592.3416	406.0801	130.4976	0.043349534	21.464056	380.73087	1111.8839	347.00366	455.1273	2630.0356	342.82574	452.2389	2647.6167	0.38179103	0.47906002	0.6200961	0.22808467	0.1521522	0.18525533	0.12021559	0.34699604	1.9381961	0.09251145
TBC1D22B	unstim	0.0007399481	-0.080599755	0.05394763	-0.07909311	-0.0013969569	-0.44032857	0.058342945	-0.30137554	279.23962	3625.2402	404.23834	124.303665	0.0	18.813099	367.22757	1102.3842	-0.010649216	-0.09718342	0.046560373	-0.09113002	-0.020472545	-0.52009225	0.04500889	-0.34805632	286.8364	3614.9294	409.33963	129.48906	0.026422903	21.302177	379.6991	1120.0391	349.33884	458.05093	2647.7441	344.75018	455.0193	2663.8823	0.37826923	0.45211086	0.6243944	0.22676462	0.1492605	0.18409866	0.11781282	0.3460997	1.8936883	0.09352784
TBK1	unstim	0.0031423105	-0.0836767	0.051892065	-0.0790883	0.0062413597	-0.48372793	0.056892376	-0.304699	273.585	3537.903	392.81998	123.24433	0.008240063	18.567202	362.2179	1073.6775	-0.008107753	-0.10034256	0.043922212	-0.09129002	-0.013171982	-0.5708374	0.0422206	-0.35455695	280.99615	3528.3606	397.64734	128.33456	0.038677327	21.225203	374.01205	1090.6605	343.6881	446.73947	2584.8157	339.3417	443.82828	2602.1987	0.37901083	0.45949984	0.61634606	0.22165303	0.15270181	0.18008618	0.12066136	0.34609094	1.9957027	0.08784133
TFRC	unstim	-0.004182632	-0.08882129	0.039147448	-0.08436914	-0.0023298794	-0.51114714	0.03524678	-0.36205375	271.15915	3474.5618	388.5927	121.69529	0.0	18.823553	359.27396	1061.548	-0.017345494	-0.10608272	0.03142671	-0.097875066	-0.027011784	-0.59146005	0.019815093	-0.4210024	279.07022	3461.5752	393.36395	127.19331	0.017625036	21.566626	372.3919	1079.431	348.71756	446.65704	2580.2495	344.29907	444.0992	2600.4497	0.38118103	0.5343014	0.54597956	0.23442186	0.1479834	0.189606	0.11691229	0.3447371	1.9005375	0.08784999
TICRR	unstim	0.00023098235	-0.08746259	0.05256617	-0.080680326	0.0018650383	-0.45784777	0.052538265	-0.29577	288.14377	3738.5244	415.1974	129.21585	0.0	20.023983	380.4747	1131.2786	-0.0103976	-0.10225404	0.04522855	-0.09175503	-0.016607095	-0.5150722	0.039140232	-0.34275514	295.05438	3727.0347	419.56516	133.88986	0.054357346	22.544344	391.2996	1147.1875	360.62894	470.81943	2736.846	356.98175	468.97964	2759.7695	0.37933037	0.45796257	0.6276308	0.2252165	0.151304	0.18290558	0.11942425	0.34303218	1.8083246	0.09406501
TMEM199	unstim	0.0033256295	-0.086964905	0.053851992	-0.07859513	0.0022319593	-0.50036997	0.055915847	-0.29458278	277.117	3592.2227	397.18442	125.01847	0.0	19.286224	367.0724	1085.6415	-0.007212445	-0.10281909	0.046303704	-0.09016029	-0.013419079	-0.57515967	0.04404179	-0.33601573	284.12262	3582.92	401.9315	129.70726	0.05633897	21.783741	378.15848	1101.5852	343.9486	448.97028	2625.197	339.22595	445.7867	2643.1113	0.3775729	0.42477366	0.64828587	0.21718718	0.15302467	0.17662622	0.120709576	0.34281525	1.9740455	0.085180305
TMEM251	unstim	0.00042667706	-0.084066674	0.043385133	-0.08226624	0.00058377034	-0.49142614	0.051751766	-0.33761206	266.55194	3460.8245	383.11343	120.0236	0.0414262	17.852255	352.99744	1045.7727	-0.011095475	-0.10060327	0.035836224	-0.09443498	-0.02048295	-0.57717204	0.036350578	-0.39086512	273.83536	3453.3696	387.95975	125.1567	0.06542019	20.275753	364.68625	1063.0306	334.6714	438.07526	2527.601	330.30762	435.0748	2544.5527	0.37966296	0.49034026	0.58688974	0.22649695	0.15077133	0.18354307	0.11918112	0.3441673	2.0446262	0.08489346
TMEM41B	unstim	0.00677363	-0.07858525	0.06363889	-0.07367581	0.004754626	-0.4549272	0.068389006	-0.29869118	267.25107	3507.801	387.0328	120.278625	0.0	17.62388	351.6106	1050.5485	-0.0017766289	-0.09144432	0.05796144	-0.08275173	-0.009613607	-0.520287	0.057258192	-0.3366537	272.0239	3495.8367	390.0976	123.64138	0.010237754	19.291042	359.583	1060.5947	328.4287	434.53934	2533.202	325.02737	432.37305	2551.378	0.37773058	0.4350604	0.63948226	0.21977745	0.14934836	0.1786974	0.117837004	0.34627894	1.9256532	0.0939725
TNFAIP3	unstim	0.0014050896	-0.087079234	0.050237417	-0.08081534	0.00057524134	-0.48154125	0.051808424	-0.31067836	281.99716	3615.3152	404.79233	126.42596	0.0	19.394953	373.0098	1108.2306	-0.009272143	-0.102848776	0.043556225	-0.09236553	-0.017478414	-0.5550408	0.040137175	-0.3548164	289.9833	3606.8496	409.99466	132.00879	0.0378269	22.14614	386.00146	1126.5508	355.67795	461.43076	2654.8357	351.0632	458.535	2671.868	0.37956643	0.44827786	0.6252589	0.22451784	0.15175511	0.18244293	0.11992345	0.34309924	1.9075938	0.08991622
TRIM25	unstim	0.0022233832	-0.08261642	0.04737836	-0.08012698	-0.0006767807	-0.48869503	0.052817605	-0.3330103	266.14603	3523.8872	386.27817	118.22692	0.0	17.172705	350.4239	1050.9298	-0.0066268253	-0.095891856	0.04178609	-0.09034026	-0.01734237	-0.559404	0.040084384	-0.38315928	271.51398	3513.2842	389.60254	121.92201	0.03443447	19.128048	359.11548	1062.2242	328.47293	437.2866	2564.9236	325.33527	434.46497	2577.2742	0.37533766	0.4575469	0.60623837	0.21968813	0.14702578	0.17856424	0.1161622	0.34120414	1.9940423	0.08589997
TRIR	unstim	0.0068048188	-0.07982783	0.05356178	-0.072380394	0.010499672	-0.4392796	0.06162746	-0.26951262	272.39706	3597.7651	395.16272	121.60805	0.0	18.221724	358.4591	1071.5242	-0.0030120055	-0.09427847	0.04801305	-0.08263546	-0.009452802	-0.50644845	0.05009496	-0.31693456	279.00668	3591.5952	399.58224	125.825836	0.077660985	20.594034	368.71637	1086.6307	343.9261	453.31732	2633.7505	340.18326	450.95218	2649.9524	0.3796738	0.4796441	0.6178465	0.22560906	0.15054668	0.18316463	0.118937805	0.34352607	1.9503542	0.08883185
TSC1	unstim	-0.0012437196	-0.08254506	0.03176593	-0.08229916	0.0015362819	-0.49623182	0.04291272	-0.41735604	253.02788	3330.8645	366.45306	113.36749	0.0	16.072628	333.46878	997.2055	-0.012604012	-0.09915209	0.023765132	-0.09447645	-0.021181162	-0.586226	0.020793432	-0.49448466	260.1251	3323.582	371.45663	118.21736	0.031443316	18.373175	344.68555	1014.34045	318.35782	417.5985	2431.7878	314.3455	414.57224	2446.0044	0.3761199	0.5146571	0.55941	0.22234286	0.14879097	0.17985469	0.11774487	0.34596264	2.142753	0.083097026
TSC2	unstim	-0.004032857	-0.08511089	0.038799226	-0.084582336	-0.002989386	-0.49608743	0.04990106	-0.4047459	262.16006	3460.3625	379.51312	117.7032	0.0	17.135826	344.87537	1031.7278	-0.013595669	-0.10026722	0.032254945	-0.09551968	-0.019043595	-0.5714084	0.0355633	-0.45524254	269.53784	3449.8706	384.55997	122.71163	0.047967814	19.581957	356.55496	1049.5441	330.77	433.83557	2534.3115	325.9113	430.59106	2550.5728	0.37584272	0.49138522	0.56674635	0.22611715	0.146464	0.18308946	0.11575865	0.34170568	1.9951048	0.085864075
TSG101	unstim	0.0012859899	-0.086055696	0.047866512	-0.082553305	0.0054895026	-0.5076512	0.051733635	-0.32527575	268.1124	3475.4746	386.2362	120.52391	0.0	17.743462	354.5104	1052.5819	-0.008332135	-0.10145775	0.0414571	-0.0925457	-0.013710381	-0.5912884	0.0376809	-0.37088552	274.53735	3466.4302	390.76923	124.962395	0.011270624	19.916084	364.39355	1068.384	329.67172	434.8531	2530.1772	326.62775	433.0224	2548.4363	0.37680963	0.4741416	0.600047	0.22017829	0.14958018	0.17863521	0.11826671	0.34198338	1.9789176	0.08642483
TTC14	unstim	0.0070220255	-0.08044045	0.054136474	-0.07186458	0.007811481	-0.44959265	0.05966052	-0.27754822	281.61002	3632.2266	404.36423	126.63589	0.106634215	19.558975	372.3942	1104.0852	-0.003871782	-0.09683039	0.047364056	-0.08309369	-0.01425476	-0.5336304	0.044546988	-0.33624494	287.649	3621.587	408.86328	130.79385	0.118457414	21.3404	381.87735	1119.5719	345.58163	456.15762	2640.194	342.00702	453.29684	2658.1782	0.3817395	0.4651954	0.62267363	0.22586669	0.15250704	0.18362485	0.12074689	0.34530544	1.885321	0.09320811
TVP23C	unstim	0.0032354763	-0.08138271	0.051868998	-0.075109325	0.004611341	-0.4652245	0.05280289	-0.304171	275.03952	3553.9807	394.12988	124.489494	0.0	18.963823	364.97708	1073.9869	-0.006975159	-0.096650556	0.04495955	-0.08627759	-0.0136503205	-0.537787	0.04014974	-0.35424656	282.1074	3541.7942	399.05823	129.14844	0.039177578	21.35197	376.14578	1091.6017	337.06284	441.44504	2565.1755	333.5465	439.35287	2584.6394	0.38080403	0.47495696	0.612705	0.2255389	0.15354078	0.18319206	0.12145586	0.34846586	1.9888208	0.08992775
TXNRD1	unstim	0.00060697354	-0.08422355	0.05344625	-0.07612733	-0.003315308	-0.49765554	0.055482052	-0.31062675	267.01923	3472.0203	384.5903	120.034195	0.0	17.59711	353.25104	1048.0342	-0.009259318	-0.09885653	0.04700674	-0.086512595	-0.023515675	-0.57350343	0.04174257	-0.35624462	273.3839	3464.5168	388.81982	124.95283	0.0030790442	19.475138	364.09903	1061.8191	327.202	433.4655	2528.8818	322.9712	430.33115	2547.2898	0.37449846	0.47923735	0.6096674	0.21579206	0.15153305	0.17490007	0.11984924	0.34246382	1.9977349	0.08838623
UBA1	unstim	-0.005115271	-0.08972068	0.045071933	-0.08985131	0.0017747727	-0.5235022	0.052013487	-0.34670272	268.8586	3446.5247	387.00253	120.08644	0.0	17.881506	355.48526	1058.9332	-0.016000621	-0.10602764	0.03746856	-0.10245147	-0.01770505	-0.60748404	0.03674003	-0.3992935	276.05402	3442.1282	392.0598	124.99647	0.15961657	20.340298	366.82745	1075.2627	347.29944	442.46802	2509.2783	344.63467	441.47687	2526.3364	0.37724978	0.4902673	0.58622915	0.22487907	0.15066898	0.18198864	0.11879809	0.34347323	2.0527632	0.083403885
UBAP1	unstim	0.002511139	-0.08912278	0.04375568	-0.083199754	0.0050449404	-0.49148473	0.048271425	-0.32033354	272.41513	3508.69	393.3684	121.47365	0.0	17.909298	359.49063	1075.2888	-0.0063812626	-0.10392708	0.036944374	-0.094521776	-0.009190409	-0.5652424	0.035841394	-0.36618352	278.89963	3500.7153	397.87277	126.10551	0.021082887	19.979134	369.93185	1090.7727	342.30502	447.4227	2572.417	338.84286	444.70935	2588.8452	0.36169347	0.38987365	0.60122496	0.18959555	0.15114298	0.15446618	0.11945417	0.33947432	1.8899845	0.08749105
UBE2N	unstim	-0.00419149	-0.08340928	0.046890818	-0.081579186	0.002302757	-0.4414984	0.052601553	-0.2893348	282.78632	3660.1995	406.60645	126.97259	0.0	19.903015	372.74188	1111.2041	-0.014903715	-0.09993471	0.039515443	-0.093084894	-0.017072422	-0.5156296	0.041756425	-0.33559343	291.14536	3653.678	412.7078	132.98793	0.0	22.56779	385.52487	1131.8972	354.77646	460.5685	2625.8633	348.98828	455.4968	2636.832	0.37306783	0.4667389	0.61890155	0.21264328	0.1498717	0.17248909	0.11800029	0.3468224	1.8668053	0.09293244
UBE2Q1	unstim	-0.000803857	-0.08514619	0.051799946	-0.08229919	-0.0022565348	-0.48519632	0.053985067	-0.3245934	273.22827	3520.4272	393.01392	122.87137	0.0	18.446333	361.31323	1071.6217	-0.010113347	-0.09820161	0.045431703	-0.092541955	-0.019248355	-0.5536505	0.041822597	-0.3714059	279.05014	3512.4104	397.05194	126.78579	0.012345668	20.2896	370.95056	1085.6672	336.90613	443.28946	2569.0642	333.48996	440.61227	2582.1423	0.37395328	0.43390146	0.637417	0.21709348	0.14910953	0.17629987	0.11745682	0.3428363	1.932793	0.090226404
UBXN4	unstim	0.0028669827	-0.08213141	0.050870895	-0.076995045	0.004253413	-0.46092167	0.05507904	-0.3060607	277.92404	3541.881	397.9745	125.03942	0.0031609319	19.04744	368.65872	1089.0487	-0.008209668	-0.09811534	0.04366056	-0.08888835	-0.01562785	-0.5411799	0.040530745	-0.35949045	285.1567	3532.8738	402.7075	129.97157	0.04986708	21.58938	380.29895	1105.5864	349.3181	452.5761	2606.125	345.24005	450.00623	2622.3489	0.38152775	0.47202992	0.60581076	0.22603077	0.1535356	0.18348332	0.12141684	0.34638134	1.9311315	0.090752274
USE1	unstim	0.0077072578	-0.07859149	0.055627048	-0.07147732	0.010528546	-0.4545984	0.05822261	-0.29513934	273.54385	3536.5654	393.59198	122.9543	0.0	18.530426	361.06628	1074.3656	-0.0032346703	-0.094782084	0.048478544	-0.083056666	-0.0116290655	-0.53790116	0.044104062	-0.34731343	280.49954	3527.9785	398.42792	127.59866	0.016342398	20.862226	372.10687	1091.2577	341.06992	449.83606	2597.9636	336.80847	447.14847	2616.9683	0.38401568	0.4858805	0.60057837	0.23015465	0.15292317	0.18725862	0.121472426	0.34710455	1.9551363	0.090647005
USO1	unstim	0.003931975	-0.082308546	0.0542988	-0.07649765	0.0006516152	-0.44933084	0.0554312	-0.30068982	275.99564	3609.1992	398.96063	123.538086	0.0	18.515	363.49274	1087.1377	-0.0056015574	-0.09607978	0.04822154	-0.085890576	-0.018545775	-0.51679385	0.042620856	-0.34151247	282.74997	3601.4595	403.926	128.10182	0.003995929	20.701511	373.79117	1104.4772	339.17215	446.82578	2600.0222	335.7943	444.9443	2622.0735	0.37871683	0.47145957	0.6236895	0.2244726	0.14930823	0.18235289	0.11801777	0.34283975	1.8492359	0.09148457
USP17L18	unstim	0.004673462	-0.081016205	0.05689615	-0.077628836	-0.00065445947	-0.4723448	0.05433381	-0.309164	276.9279	3609.868	399.03305	124.39586	0.0	18.6045	365.63507	1088.2144	-0.0055890037	-0.09578044	0.04995708	-0.088685304	-0.017288579	-0.5450603	0.042220745	-0.35194048	283.97787	3597.4172	403.38687	129.19392	0.111699544	21.118885	377.2879	1103.7163	341.55475	449.3854	2598.359	337.42166	446.26547	2615.404	0.37806177	0.43356776	0.6798295	0.2197716	0.15103793	0.17848448	0.118718274	0.34533074	1.9080305	0.090431646
USP8	unstim	0.0073268046	-0.08038486	0.05334279	-0.07392328	0.009912893	-0.4306644	0.05990773	-0.27994192	278.7722	3571.428	398.35904	125.761444	0.0	19.19368	370.96432	1088.4354	-0.0023318494	-0.09441994	0.04599036	-0.08474678	-0.0074733514	-0.49807328	0.047314193	-0.32842508	284.78012	3561.6235	402.6343	129.72815	0.00092124444	21.23886	380.40826	1103.7177	349.96948	456.81613	2622.7651	346.7137	454.1951	2639.392	0.37897772	0.44065836	0.6544566	0.21810424	0.15512477	0.17731337	0.12242281	0.34601656	1.8821146	0.093403935
UVRAG	unstim	-0.0010496144	-0.08218585	0.04736111	-0.08256488	-0.0002604956	-0.47704077	0.050920583	-0.33723065	264.0154	3456.58	380.74606	118.5552	0.0	17.219568	348.96194	1037.6399	-0.012715722	-0.09952258	0.03940718	-0.09491182	-0.021069441	-0.5581473	0.03689119	-0.38739485	271.84308	3447.4814	386.01434	123.76909	0.024441289	19.975029	361.22995	1056.5343	331.50873	432.83044	2503.5156	326.9606	430.0125	2521.399	0.37732995	0.47563487	0.5844697	0.22540456	0.14923039	0.18289265	0.117871575	0.34389064	1.9816753	0.084682755
VAC14	unstim	0.0002937793	-0.08333775	0.042623274	-0.08302612	0.006630001	-0.49481577	0.050853238	-0.33670512	264.4338	3484.0078	382.57507	118.69696	0.0	17.29965	348.49838	1041.6775	-0.009070914	-0.09837259	0.036382314	-0.09433237	-0.010947953	-0.57929105	0.0361951	-0.39313328	270.19543	3477.7966	387.2341	122.3844	0.015817955	18.945898	357.63812	1056.5875	328.06363	434.2566	2519.613	325.26108	432.1253	2535.964	0.3756541	0.47331858	0.5704087	0.22013427	0.1489666	0.17853118	0.117995575	0.34486613	2.1351109	0.08240275
VAPA	unstim	0.0005335187	-0.08688106	0.047829248	-0.079224005	0.0015038915	-0.50945216	0.054641865	-0.31814903	263.90652	3530.3174	386.18585	116.797104	0.0	16.667734	345.27206	1045.505	-0.010889845	-0.103355415	0.040651888	-0.090535544	-0.017564755	-0.59029734	0.040848512	-0.36324695	271.5336	3521.2678	391.36206	122.31858	0.016816575	19.02015	357.79245	1063.4117	344.3504	449.93436	2617.6284	339.2088	446.7313	2636.8542	0.37493664	0.46801677	0.59040743	0.22508922	0.14428027	0.1826517	0.113828	0.3410286	1.9897121	0.08415762
VAPB	unstim	-0.00075733004	-0.09015598	0.04648832	-0.085503876	0.0004141471	-0.51181525	0.050080653	-0.32832903	283.51147	3611.789	406.7645	127.11282	0.0	19.398031	375.86295	1112.7397	-0.012837931	-0.10807796	0.03839326	-0.098878376	-0.020321919	-0.59769493	0.03549373	-0.38158098	292.46603	3603.339	412.22495	133.21657	0.0868912	22.783424	390.1266	1132.5453	361.662	463.31726	2641.4443	356.11893	459.9818	2657.2568	0.37941206	0.4638468	0.6165836	0.2269238	0.15123305	0.18423332	0.1193561	0.34242025	1.9265805	0.088434435
VEZT	unstim	0.00014814167	-0.08471527	0.049406447	-0.079683505	0.002766695	-0.4844591	0.056872927	-0.32535622	275.04224	3534.5693	393.91473	123.76215	0.0	18.650143	365.17755	1077.6862	-0.012322263	-0.100787885	0.042393472	-0.091696024	-0.021641333	-0.5619256	0.042307414	-0.37606028	283.5681	3528.2354	399.56296	129.61794	0.02602986	21.534918	379.2538	1096.6969	345.06665	445.66736	2571.0625	339.97314	443.07074	2589.45	0.38092554	0.5040164	0.5947012	0.23007903	0.15153715	0.18643494	0.11975385	0.34656823	1.9970734	0.089616634
VMP1	unstim	-0.00557549	-0.094666846	0.041147202	-0.09161735	0.015193068	-0.49556652	0.04709514	-0.3222272	283.2884	3509.9102	410.54602	122.36576	0.0	17.332779	375.31085	1127.7352	-0.02056509	-0.115961395	0.032424614	-0.1080626	-0.003558387	-0.57935417	0.030819237	-0.3703987	295.72327	3504.056	418.0661	132.316	0.04937191	21.30418	396.10205	1153.5818	368.48413	468.01514	2606.2183	362.66788	465.0384	2623.2505	0.37874174	0.47404328	0.5580464	0.23464377	0.14805229	0.19045809	0.11704132	0.3376694	1.7812248	0.09089168
VPS11	unstim	0.0025955646	-0.08437123	0.04083098	-0.08050076	0.004915939	-0.4683751	0.048602905	-0.32709512	272.47183	3526.6401	393.385	122.16751	0.0	18.314106	359.05756	1073.2073	-0.009341822	-0.10069743	0.03401239	-0.092614315	-0.021326032	-0.55091393	0.03270041	-0.386614	279.68433	3520.8345	398.3643	127.21492	0.05081948	20.685297	370.55414	1089.7642	345.55325	452.9156	2587.835	340.1908	449.5376	2602.9873	0.37843958	0.5117307	0.57595515	0.22335479	0.15041369	0.18110435	0.11919421	0.34302142	1.9815803	0.08838444
VPS13B	unstim	0.0018088341	-0.083388634	0.04844993	-0.07930591	0.002753592	-0.4689967	0.051303845	-0.31733924	280.17618	3580.3533	401.60806	126.16191	0.0	19.464636	371.52975	1096.958	-0.009768812	-0.100557774	0.04108552	-0.09137561	-0.017904883	-0.5530016	0.037141934	-0.36945578	288.2965	3570.6306	407.08383	131.76999	0.06700865	22.11964	384.50708	1116.3553	351.6169	456.73578	2617.8828	346.94736	453.9092	2635.7488	0.37974104	0.47499773	0.61326724	0.22567055	0.15203224	0.1831927	0.12012239	0.34501818	1.9034578	0.0902956
VPS16	unstim	-0.0027950208	-0.07916387	0.03739835	-0.08080919	-0.0012529369	-0.4535421	0.046714094	-0.325137	275.73187	3526.4744	393.36517	125.09776	0.0	19.299696	367.00015	1076.2662	-0.013021742	-0.095487155	0.030349715	-0.0931938	-0.024554936	-0.5423498	0.030344218	-0.39067787	282.9076	3511.3738	398.15182	130.35954	0.011101209	21.705229	378.77124	1093.0143	338.88574	442.38348	2537.2659	334.54642	439.66025	2556.5625	0.3778064	0.488208	0.587473	0.21966545	0.15326352	0.17807478	0.12117121	0.35023788	1.9060669	0.0922357
VPS18	unstim	0.00023686809	-0.08817473	0.04851909	-0.080233335	0.0013033834	-0.50287217	0.061662044	-0.3204845	260.76016	3473.3875	375.98175	117.79553	0.07910708	17.13483	344.9877	1020.4022	-0.008967947	-0.10214169	0.042311497	-0.089664	-0.015480697	-0.5729303	0.048687283	-0.3616616	267.12845	3462.9902	380.48413	122.16168	0.1255612	19.283497	354.9844	1035.863	322.9829	423.553	2485.241	318.99567	420.68173	2500.6182	0.3718761	0.44670078	0.61993414	0.21038331	0.14942099	0.17053677	0.117781825	0.33921784	1.9778793	0.08590511
VPS33A	unstim	0.0041406043	-0.079898655	0.05143334	-0.07490021	-0.0026296012	-0.45604274	0.04752773	-0.34286267	275.52664	3626.5908	398.11374	123.8412	0.0	18.17915	363.2512	1084.9778	-0.0049273954	-0.09329029	0.046346176	-0.0837074	-0.02383038	-0.5230233	0.036888648	-0.38875467	279.53534	3607.6533	399.8058	127.20761	0.0	19.647024	370.63095	1090.4982	338.1944	452.90442	2655.451	333.83694	449.60574	2666.6155	0.37803194	0.48752242	0.6260935	0.22169954	0.15095174	0.17983755	0.11929535	0.34707895	1.9142485	0.09498625
VPS35L	unstim	0.034542516	-0.08132913	0.078830004	-0.055326413	0.03985309	-0.50822556	0.09254357	-0.25467336	278.3271	3532.056	397.33676	125.57822	0.0	18.830662	371.12677	1088.4471	0.021350672	-0.10309173	0.06887374	-0.0724855	0.015546804	-0.617128	0.07318455	-0.32547697	288.9284	3523.1587	403.9715	132.7981	0.1047603	22.828144	387.82468	1112.3135	348.92465	447.86703	2562.8484	343.78278	444.3912	2584.0422	0.39992562	0.5237234	0.59006345	0.22998004	0.16969487	0.18789978	0.1369561	0.35265142	2.1187782	0.086181894
VPS36	unstim	0.010385313	-0.082087025	0.061954927	-0.07499838	0.007389017	-0.43122995	0.06301291	-0.27454495	282.7027	3637.2651	407.41342	125.6746	0.0	19.011026	373.62686	1115.5608	0.0020477995	-0.09594145	0.05654788	-0.084156625	-0.005874633	-0.49554288	0.05353617	-0.30928716	289.99527	3626.1414	411.21616	131.2314	0.028490806	22.030954	385.16544	1127.7877	348.91516	457.26285	2649.8767	345.43542	455.70145	2670.4678	0.36964238	0.37315616	0.67618215	0.19483797	0.15495814	0.15910399	0.1224466	0.34323353	1.8170221	0.09551992
VPS37A	unstim	0.0018193182	-0.08814662	0.047724966	-0.08409137	0.006427161	-0.5074507	0.05820845	-0.32011235	269.57574	3497.8652	388.09204	121.345375	0.0	17.760294	356.48596	1058.808	-0.0085127065	-0.10488939	0.04058324	-0.09543584	-0.009529055	-0.5911092	0.04575368	-0.36470434	277.22842	3488.6267	393.2143	126.458115	0.062101573	20.349087	368.85626	1076.6302	338.98862	442.07846	2540.1025	334.55685	439.35287	2558.272	0.3704728	0.42853433	0.6011871	0.2051786	0.15117472	0.16679445	0.11949816	0.34136605	1.9869484	0.08673395
VPS39	unstim	-0.008845288	-0.09205662	0.038389042	-0.08880255	-0.0071923155	-0.50218445	0.040237974	-0.34395146	273.22516	3598.9197	396.81876	121.54209	0.0	17.995178	358.8087	1079.6227	-0.019427063	-0.10648831	0.03151166	-0.09977197	-0.02802661	-0.57436657	0.025931465	-0.395394	279.7153	3591.8506	401.30768	125.836685	0.037624117	20.239807	369.13168	1094.2764	344.11346	448.45267	2603.948	340.30334	446.17365	2621.1313	0.37015688	0.471448	0.5857777	0.21836069	0.14403178	0.17681657	0.11339019	0.33634222	1.878865	0.08702848
VPS41	unstim	-0.003680149	-0.090864934	0.03471415	-0.08585954	-0.0029216078	-0.49622652	0.039540723	-0.36312523	263.7891	3537.938	385.23117	116.76	0.0	16.670864	346.20804	1044.203	-0.01258706	-0.10427162	0.02973309	-0.095058225	-0.021903938	-0.56687695	0.027408333	-0.40980878	269.15945	3530.582	389.12653	120.332855	0.007933846	18.417145	354.57114	1056.9725	329.64084	436.21335	2537.816	325.94537	433.31525	2553.3042	0.37467045	0.51480097	0.5432685	0.23018593	0.14271554	0.18626219	0.1129704	0.33654377	1.8919045	0.08635032
VPS45	unstim	-0.0069960086	-0.08960477	0.037657868	-0.08334765	-0.009150101	-0.5081777	0.038863637	-0.34264365	271.8805	3520.1824	391.16714	122.23395	0.027251692	18.7092	358.83304	1066.778	-0.017186219	-0.106658526	0.030245554	-0.09664509	-0.03265765	-0.5997166	0.022162218	-0.41273	279.05142	3510.9358	396.32513	126.98119	0.084371015	20.911833	370.18143	1084.5039	335.67612	439.86258	2534.4016	331.57916	437.22388	2552.1003	0.35805577	0.49888286	0.55479276	0.19682966	0.14783794	0.15908013	0.11717416	0.33989105	1.9689412	0.08547399
VPS51	unstim	0.004826081	-0.07732477	0.05864696	-0.06819913	0.0051812115	-0.38202792	0.06366468	-0.25612053	271.01135	3670.8398	397.1493	119.86655	0.0	16.987019	355.3288	1071.7328	-0.004070915	-0.09035568	0.053621702	-0.077851065	-0.009237409	-0.4359926	0.05457732	-0.28986478	277.51004	3659.9775	401.242	124.398186	0.06666799	19.431585	365.3708	1086.5133	334.12006	446.93716	2654.4236	330.45892	444.58716	2669.9739	0.37504372	0.45370325	0.58669215	0.22429611	0.14597552	0.18256415	0.11592896	0.34142375	1.6716961	0.098740056
VPS52	unstim	0.0043229363	-0.08071189	0.05558915	-0.073477775	0.003491153	-0.42210218	0.0598523	-0.2806968	268.0341	3569.4197	392.50073	117.85523	0.0	16.763062	350.12106	1066.152	-0.0064407997	-0.09593453	0.04854752	-0.08508107	-0.015246829	-0.49163038	0.04778239	-0.3266123	275.06512	3560.6372	397.66986	122.66911	0.0	18.825878	361.40933	1084.1458	337.2793	448.35486	2610.527	332.8266	445.1501	2623.4612	0.37624422	0.45951796	0.61266285	0.22473033	0.1472798	0.1828916	0.116577655	0.34191662	1.7786447	0.09474668
VPS53	unstim	0.0097132465	-0.07598976	0.059127226	-0.06701665	0.0101976115	-0.39785084	0.0638054	-0.25936887	269.37732	3578.4473	392.10754	119.66725	0.019149365	17.293015	353.95636	1063.9624	0.00025319651	-0.08968976	0.053511743	-0.0772934	-0.0076348376	-0.46370783	0.051885374	-0.3036352	275.30472	3568.907	396.18372	123.793205	0.023476735	19.219378	363.54688	1077.879	335.59695	445.7673	2615.557	332.14023	443.52847	2631.5586	0.37932616	0.45796353	0.6159005	0.22582476	0.15025747	0.1839749	0.11928762	0.34450445	1.7927427	0.09577736
VPS54	unstim	-0.0018575302	-0.08668271	0.046828363	-0.08390615	-0.0027232787	-0.5064023	0.048447184	-0.33911562	264.97067	3495.5945	384.29407	118.21604	0.0	17.011969	349.33075	1044.4429	-0.013956045	-0.103808485	0.038750738	-0.09735906	-0.024244292	-0.5890505	0.033631697	-0.39604783	272.6532	3487.9373	389.6824	123.5553	0.03561815	19.413803	361.57196	1063.2854	333.05536	436.69272	2542.322	328.77463	433.76733	2558.1523	0.37350348	0.46672082	0.5915413	0.21876054	0.14715254	0.17752475	0.11623282	0.34137192	1.9613435	0.088609405
WIPI2	unstim	0.008137796	-0.07861172	0.05140559	-0.07204596	0.014919653	-0.45419392	0.066189505	-0.28971502	271.28036	3539.4258	390.6184	122.308876	0.0	18.589914	358.23135	1063.1938	-0.00273178	-0.094779834	0.04381794	-0.083391555	-0.0076218154	-0.5412797	0.0495824	-0.34496847	277.9475	3530.6775	395.2978	126.9486	0.0	20.572416	369.12857	1079.0808	332.3556	440.4073	2570.782	327.9979	437.2249	2587.3806	0.3833701	0.5031325	0.59313583	0.22731742	0.15353651	0.18460935	0.1217781	0.34941995	2.008248	0.09131952
XPO5	unstim	-0.0023324087	-0.08556304	0.04304425	-0.08103099	-0.007121326	-0.49197912	0.049041048	-0.33135098	275.68906	3459.71	393.4655	124.51921	0.03430821	19.846403	364.74652	1075.1213	-0.014435881	-0.104394585	0.0335524	-0.093909726	-0.022682322	-0.57551736	0.03265176	-0.37361002	284.04352	3451.4827	398.55176	130.16023	0.9488189	23.142563	378.44083	1090.7654	338.32538	440.21274	2504.038	333.45697	436.31827	2519.7827	0.37926492	0.46358764	0.5924397	0.22254778	0.15336135	0.18047807	0.12130143	0.34683225	1.8972768	0.09192522
ZFYVE16	unstim	0.0028776326	-0.086308375	0.051245764	-0.078937754	0.0035489963	-0.47328216	0.056436744	-0.29687974	283.60617	3676.1323	408.77838	126.85851	0.0022233778	19.556425	374.43362	1114.6478	-0.007011085	-0.10043058	0.0451381	-0.08908242	-0.013342052	-0.5412259	0.04488047	-0.33830586	289.88733	3667.2039	412.95947	131.13095	0.05010758	21.718555	384.43512	1129.9669	356.41037	464.18405	2674.9653	352.29266	461.54208	2691.5662	0.3806307	0.45070994	0.62541425	0.2300413	0.14993815	0.18698741	0.118335254	0.34176818	1.8722628	0.0924344
nontargeting	unstim	0.0007384877	-0.08475482	0.04969253	-0.08019181	0.0015132831	-0.48295006	0.053266343	-0.315511	275.05878	3559.1052	396.16382	123.30958	0.0014301415	18.466124	363.51123	1081.4215	-0.009759482	-0.10031537	0.04292093	-0.09135544	-0.01743824	-0.5615036	0.040190082	-0.36333692	282.12982	3550.4373	400.88364	128.16348	0.04131305	20.877426	374.83286	1097.8857	345.07254	450.5105	2599.4585	340.84543	447.72217	2615.7986	0.37831998	0.46563223	0.6096423	0.22439429	0.15043323	0.18218774	0.11885234	0.34351456	1.9413974	0.088925466
ABHD17A	4hr	0.02559463	-0.0733812	0.09437546	-0.057549976	0.020321436	-0.46443802	0.10400456	-0.26967672	232.04883	3622.3337	346.89813	104.3182	0.0	13.032002	303.01385	907.628	0.018058136	-0.09011193	0.0902449	-0.06595052	0.0025354468	-0.55765575	0.09033875	-0.30681947	240.82233	3613.5261	353.05002	110.39086	0.0034402478	15.793712	316.85474	928.45044	281.4407	387.99875	2457.2024	277.361	385.43427	2476.7598	0.36220965	0.4122127	0.5238183	0.18024004	0.14902768	0.14717418	0.120695695	0.3399125	2.4455426	0.06955344
ACACA	4hr	0.03243371	-0.065146826	0.113377735	-0.045274947	0.03623551	-0.38121408	0.12068815	-0.18043688	227.79385	3689.0535	344.92303	100.90296	0.0033033192	11.656861	295.35278	895.16266	0.026643695	-0.077433534	0.10946062	-0.051957615	0.027604757	-0.43757403	0.113060415	-0.20172352	233.99715	3675.7063	349.8654	105.12628	0.0077736583	13.364188	305.12686	911.8779	267.6062	377.8144	2472.7478	265.13864	376.2482	2499.4207	0.35623938	0.3717783	0.5326006	0.1648913	0.14747304	0.13537754	0.11987476	0.33613026	2.0441713	0.08327845
ACBD3	4hr	0.026946852	-0.06827078	0.10058219	-0.050208423	0.027247367	-0.43230277	0.110457435	-0.20335671	235.31143	3651.8647	348.6853	106.63083	0.0	13.780239	308.31473	916.683	0.020054158	-0.081981674	0.096186124	-0.05762259	0.016778983	-0.5012957	0.10172777	-0.23074985	242.02797	3641.275	353.5815	111.08419	0.07287049	16.036598	318.62012	933.3594	276.7577	383.91324	2468.5254	273.97128	381.49066	2487.484	0.35885772	0.3666082	0.536265	0.16942368	0.14879604	0.13895878	0.12051744	0.3377274	2.1857712	0.07696216
ADSL	4hr	0.021522915	-0.0711285	0.09913931	-0.050054286	0.02200048	-0.44689405	0.10908206	-0.20554224	237.038	3610.5608	349.3214	107.67781	0.0	13.600383	311.53983	923.46344	0.013663624	-0.08814444	0.094219185	-0.058804385	0.010699273	-0.5362372	0.1000434	-0.23823716	244.5465	3602.777	355.54785	112.389885	0.0	15.639558	323.22327	945.5319	283.6192	389.70334	2449.0854	280.095	386.52277	2471.1106	0.35972086	0.36265302	0.52667266	0.1713359	0.14940171	0.14026065	0.120932095	0.33957097	2.1156554	0.08086432
AGFG1	4hr	0.02224328	-0.07210261	0.09803947	-0.05376433	0.022045739	-0.45489517	0.10759623	-0.22396375	238.89975	3653.2874	352.93573	107.994804	0.0	13.842518	313.5379	931.4901	0.015141439	-0.085599266	0.09342761	-0.06131612	0.011009651	-0.52509713	0.09839025	-0.2514702	245.61281	3640.4934	357.97565	112.48207	0.00018406448	15.812038	324.33484	948.7321	278.45	386.97165	2478.2314	275.4122	384.404	2498.2654	0.35689127	0.36502013	0.5392383	0.16689569	0.14985546	0.1367037	0.12127904	0.3374205	2.1767871	0.07630026
ALG12	4hr	0.03600979	-0.064161584	0.10858755	-0.037226196	0.03571852	-0.47598743	0.12293376	-0.18264167	221.19057	3589.314	331.16455	99.66926	0.01466785	11.563899	288.70407	864.27356	0.030928925	-0.07736361	0.10491962	-0.043646485	0.027407914	-0.552259	0.11589671	-0.20927547	226.1711	3573.0847	335.01508	102.96921	0.006002789	12.881733	296.84354	877.45874	250.0591	356.0567	2346.795	248.60294	354.96613	2372.265	0.3564971	0.37748796	0.51858157	0.16014148	0.1497267	0.13155974	0.122348346	0.34133297	2.5664344	0.06802399
ALS2	4hr	0.025643788	-0.068852134	0.09913346	-0.04960052	0.025618091	-0.4372321	0.11264296	-0.20540974	234.77379	3597.525	347.7746	106.05512	0.05209682	13.525115	307.21436	916.6157	0.019446937	-0.08195561	0.09522297	-0.056512382	0.016747005	-0.50744575	0.10498949	-0.22834352	241.16702	3582.8657	352.47314	110.278725	0.05970932	15.436832	317.56854	932.60547	275.98422	382.86734	2448.7686	273.69077	381.1182	2472.8215	0.35700583	0.36695218	0.52676904	0.16491632	0.14924367	0.13518217	0.12104202	0.33819076	2.2101867	0.07599545
ANKRD49	4hr	0.030585447	-0.07468783	0.09700246	-0.046863914	0.02833048	-0.44885668	0.10743713	-0.20416111	240.42607	3683.316	354.47614	109.122955	0.045029007	14.012734	315.49768	936.26666	0.02447894	-0.08557989	0.092924535	-0.052564368	0.020447018	-0.5052706	0.10101887	-0.22429273	245.72064	3676.1953	358.37564	113.02775	0.09711234	15.560919	324.03336	948.6314	278.58145	390.89557	2511.4878	276.1985	389.50073	2535.3323	0.36177495	0.3669879	0.5409318	0.1676513	0.15321699	0.13769986	0.124588184	0.33337253	2.0125818	0.078440495
AP2M1	4hr	0.026635395	-0.07136636	0.101897396	-0.04884268	0.027961524	-0.46917403	0.11614665	-0.20594631	224.50299	3489.4915	332.5808	101.66129	0.0	12.328619	294.30493	876.3059	0.021489436	-0.08195899	0.099191315	-0.053965155	0.020805206	-0.51647013	0.10994805	-0.21931235	230.5577	3475.6707	336.81528	105.950226	0.0	14.264809	303.74042	891.38074	258.86673	359.6372	2339.0144	255.62161	357.7993	2362.3809	0.35498142	0.35201308	0.5286592	0.16227672	0.1479287	0.13310413	0.120042965	0.3329887	2.1472206	0.075373136
AP4B1	4hr	0.029892502	-0.07056632	0.105908126	-0.043735348	0.030557806	-0.43388343	0.11772833	-0.18346043	234.09612	3632.4673	348.54144	105.2056	0.059109613	13.262088	305.134	917.1804	0.024294164	-0.08299942	0.10194765	-0.050575152	0.02023176	-0.4997287	0.10900544	-0.210168	239.83582	3618.97	352.9315	109.030945	0.06422247	14.92317	314.24728	932.1353	269.21887	377.9431	2442.437	267.19547	375.85556	2463.4893	0.35772315	0.36722243	0.5310672	0.16548859	0.14963254	0.1359602	0.12170275	0.3360624	2.1707275	0.07680256
AP4M1	4hr	0.0337154	-0.06902115	0.103488274	-0.041121457	0.036461547	-0.43050557	0.115409255	-0.17479806	237.25502	3713.2583	353.4117	106.9834	0.0	13.8064165	309.29288	927.18823	0.02843086	-0.08187189	0.0998205	-0.047478765	0.027184838	-0.501124	0.10745617	-0.19899434	243.19551	3696.9214	358.01193	110.900154	0.0061200727	15.472489	318.77942	942.63184	276.69635	387.27344	2485.4807	274.1732	384.64218	2504.9456	0.36044422	0.3770675	0.52499086	0.1678672	0.15059954	0.13799243	0.12262662	0.336426	2.1461933	0.07697703
AP4S1	4hr	0.03354839	-0.06737863	0.10897095	-0.039895218	0.03333887	-0.41900393	0.12227196	-0.16690929	237.52919	3698.1426	351.7028	107.40683	0.0	13.596557	311.24518	926.6553	0.028038789	-0.07970657	0.10519459	-0.046418037	0.024771787	-0.48429593	0.114138685	-0.19188167	243.64368	3687.284	356.2893	111.50563	0.03570936	15.586471	320.71994	941.86615	275.00348	384.2566	2485.2703	272.74283	382.51077	2506.9983	0.3598038	0.35435718	0.5507867	0.16374053	0.153232	0.13465853	0.12464649	0.33847025	2.165638	0.07903022
APLP2	4hr	0.022507057	-0.073499195	0.10207876	-0.05350459	0.023487778	-0.47168705	0.10961261	-0.21666144	237.14375	3642.5745	351.4316	106.97273	0.0049847276	13.683941	310.21707	927.1629	0.01508958	-0.088115126	0.0969912	-0.061412964	0.01317786	-0.5440702	0.10130053	-0.24419132	243.89902	3628.879	356.30243	111.51197	0.00934769	15.781722	321.026	944.2771	279.77777	385.34366	2468.684	276.76294	383.32217	2489.9998	0.35514733	0.35633922	0.5396661	0.16455775	0.14777033	0.13483101	0.11948385	0.33457354	2.1845372	0.07595292
APP	4hr	0.025191596	-0.07230767	0.1048179	-0.050019972	0.026064714	-0.44484296	0.11089315	-0.19963312	243.29892	3735.7798	361.26627	109.508415	4.812372e-05	14.150065	317.5292	952.4503	0.01932549	-0.08463543	0.10115534	-0.056608703	0.017557204	-0.5129957	0.103759676	-0.22055541	249.28285	3725.6375	365.75217	113.501656	0.03040881	16.035515	326.95435	967.66833	285.66574	396.88364	2537.8875	283.4588	395.566	2563.4531	0.35701552	0.3479332	0.55340105	0.16580112	0.14884229	0.1361106	0.120448425	0.33647886	2.1511662	0.077178225
APPL1	4hr	0.022926375	-0.073142074	0.09477724	-0.053124975	0.020392181	-0.4665104	0.103342146	-0.22357006	241.35182	3697.6782	356.83948	109.1692	0.0	14.218217	315.94986	942.2119	0.016167216	-0.08561999	0.09013894	-0.060911287	0.010393366	-0.5318479	0.09440748	-0.253302	247.50745	3687.4004	361.34262	113.333176	0.0070924275	16.17116	325.75482	957.7786	281.26645	390.90945	2508.4692	279.4018	389.5907	2529.593	0.3560409	0.34920827	0.5498175	0.16317177	0.14830945	0.13373025	0.11989462	0.33640975	2.1543355	0.07482904
ARFRP1	4hr	0.01775123	-0.070824414	0.07750944	-0.0569689	0.012084825	-0.45040345	0.08094205	-0.23849227	241.2624	3736.3752	358.44513	108.85242	0.0	13.966735	315.2488	941.4701	0.008798139	-0.08546159	0.07275063	-0.0662478	-0.0027380332	-0.53431386	0.071646154	-0.27979496	247.25851	3724.3625	362.46722	113.061264	0.0	16.068699	324.007	956.2373	282.96744	388.0493	2526.8074	279.80252	385.80676	2558.544	0.35156313	0.33552888	0.5291435	0.16223176	0.14100757	0.13315389	0.1136601	0.33432016	2.043001	0.07849067
ARL8B	4hr	0.019050542	-0.07295886	0.09271575	-0.055763025	0.019465351	-0.44040266	0.10938348	-0.2206023	236.76494	3733.7961	353.1025	106.48376	0.0	13.695361	308.40335	926.25824	0.012252495	-0.08528654	0.08827094	-0.06271265	0.009122359	-0.5021917	0.10173761	-0.24545643	242.96356	3725.6248	357.60904	110.59858	0.007148215	15.618427	318.45084	941.2608	280.01556	389.00342	2508.4102	277.57114	387.7523	2529.1477	0.35087004	0.35725954	0.5228777	0.16129021	0.14418831	0.13200632	0.11655293	0.33308583	2.1543095	0.07589745
ARPC4	4hr	0.03014288	-0.063579015	0.096355945	-0.039227057	0.035855748	-0.3846251	0.10797862	-0.17140071	217.13559	3482.1992	326.2792	96.77191	0.03605589	11.084468	283.0639	852.41815	0.025639651	-0.07456614	0.09300219	-0.044382513	0.028505359	-0.45350206	0.100448176	-0.19438164	221.49907	3468.7195	329.7546	99.540886	0.057600338	12.274525	289.6644	864.5799	249.01648	356.6923	2334.816	247.61987	355.1373	2349.838	0.34797648	0.364049	0.52389336	0.15307182	0.14804418	0.12570547	0.12040292	0.33644286	2.300587	0.07212454
ATF6	4hr	0.025045125	-0.06995333	0.10454975	-0.049398277	0.024946976	-0.4121712	0.11229472	-0.20310903	242.13763	3707.635	358.60226	109.10587	0.035339125	14.175051	317.02655	946.0343	0.019676566	-0.08162311	0.10107953	-0.055259984	0.016709687	-0.46627787	0.106004536	-0.22262146	248.1214	3694.545	362.7732	113.22346	0.043663856	16.111528	326.71313	959.95514	283.02164	392.84937	2499.2146	280.3018	390.53003	2520.748	0.35636187	0.35182366	0.5608125	0.16555558	0.14862467	0.13568552	0.12006194	0.33627272	1.9825909	0.085308805
ATG10	4hr	0.031192688	-0.06665944	0.09839945	-0.04532423	0.041384425	-0.43470243	0.13685675	-0.1910843	212.38698	3466.1	319.85474	94.87544	0.0	10.527631	276.14944	833.7412	0.024877053	-0.07987508	0.09332607	-0.052143175	0.031108743	-0.50832516	0.12699151	-0.21901435	217.89726	3453.0771	323.87772	98.66405	0.003918799	12.134727	285.06863	847.5033	252.75645	355.4534	2316.5164	250.54414	353.509	2334.9163	0.35275897	0.405574	0.47503892	0.15883514	0.14851177	0.12993348	0.121340826	0.33201972	2.221088	0.07484705
ATG101	4hr	0.03645278	-0.07111141	0.11165033	-0.035969786	0.044493932	-0.42862484	0.13531874	-0.16390006	239.61438	3635.6565	351.63104	108.904106	0.0	14.053423	315.63223	932.2475	0.030828513	-0.08273674	0.107891746	-0.042345177	0.03378791	-0.49141592	0.1272119	-0.1896676	245.05771	3622.1355	355.681	112.65535	0.0017756379	15.832161	324.03662	946.3893	272.77408	379.7537	2452.066	270.8154	378.14215	2473.6802	0.36041817	0.38845485	0.5166137	0.1614555	0.15953429	0.13265865	0.13067563	0.3374126	2.057364	0.08105122
ATG12	4hr	0.033269312	-0.066511616	0.100888714	-0.04276385	0.03688849	-0.42557022	0.12526877	-0.18372771	224.71141	3522.3289	333.41357	101.65648	0.0	12.127592	294.6003	877.2007	0.027643356	-0.078823805	0.09693901	-0.04894565	0.028147018	-0.48762986	0.118066885	-0.20599492	230.20427	3511.5515	337.36728	105.43202	0.0052248626	13.838295	303.33652	890.95557	261.4908	365.59814	2377.7358	259.3719	364.2148	2399.885	0.35696647	0.37768286	0.50929904	0.16054559	0.15190208	0.13172907	0.123915784	0.33539563	2.1367738	0.07884332
ATG13	4hr	0.035492465	-0.06965	0.10804582	-0.037367124	0.04418902	-0.42183372	0.13839638	-0.16590765	237.28899	3608.8096	349.39172	107.7804	0.0	13.816787	311.93686	923.7778	0.02820399	-0.08391127	0.103448704	-0.044962768	0.0322028	-0.4938938	0.12874566	-0.19765022	244.44719	3594.097	354.49506	112.57293	0.025139717	16.184572	322.99466	942.1291	272.1274	378.88757	2439.1543	268.8687	375.78424	2455.5884	0.3611967	0.41301793	0.5081388	0.16349182	0.15765487	0.1338863	0.12881951	0.3394034	2.0942314	0.0799496
ATG14	4hr	0.03186748	-0.0703594	0.10657616	-0.041370276	0.03654932	-0.441588	0.1257124	-0.17581996	241.5828	3676.119	355.8025	109.51846	0.0	14.566294	317.18726	940.3785	0.025846293	-0.083836526	0.10320083	-0.048255146	0.027063385	-0.50787497	0.11853051	-0.1980056	248.1759	3659.2917	360.5681	113.979126	0.012520627	16.685736	327.59677	956.93286	279.79227	391.26086	2531.368	277.4385	389.24472	2553.254	0.35905933	0.3787307	0.53074163	0.16326581	0.15478829	0.1339874	0.12621377	0.33768067	2.1234636	0.079167224
ATG16L1	4hr	0.028793195	-0.06716189	0.0984902	-0.047026128	0.032224286	-0.4678532	0.122114845	-0.21254595	214.09988	3494.122	322.0252	95.98802	0.0	10.694941	279.0161	838.9445	0.023207474	-0.07979338	0.09399754	-0.053729255	0.023597669	-0.53824824	0.11345064	-0.23483996	219.79521	3485.0938	326.4307	99.68368	0.040070023	12.416251	287.95395	853.49756	254.45668	355.9979	2325.7703	252.25026	354.31964	2346.1326	0.350533	0.38466966	0.48339432	0.15613426	0.14657292	0.12785704	0.119619176	0.3320439	2.2659607	0.07316941
ATG3	4hr	0.029017588	-0.067238756	0.09803291	-0.045507587	0.036967535	-0.44591367	0.13681386	-0.19711079	218.60287	3500.5125	326.27618	98.354675	0.0	11.466864	285.8202	855.46735	0.023421938	-0.07892296	0.09377766	-0.05148941	0.027360607	-0.51098853	0.12785167	-0.22158857	223.74838	3489.3643	330.04373	101.92411	0.010735855	12.99627	294.04916	868.2585	259.3014	360.60242	2353.7673	257.04166	358.8457	2371.2417	0.3520593	0.3898966	0.48514992	0.15629095	0.14915791	0.12796111	0.12171246	0.3335444	2.232762	0.07549637
ATG4B	4hr	0.025060326	-0.06956268	0.09497468	-0.050680496	0.03121735	-0.48024026	0.1176869	-0.21766637	214.27394	3447.8625	321.83295	95.920334	0.0080871945	10.950317	278.71704	841.7555	0.018297618	-0.08331249	0.08977416	-0.058776073	0.02074253	-0.5571829	0.107642695	-0.24813561	220.34544	3438.8677	326.5696	99.98015	0.021749811	12.662615	288.24545	857.64996	256.27063	358.21387	2329.364	254.07983	356.60068	2350.169	0.35110968	0.39147675	0.4781694	0.15980077	0.14523506	0.13064997	0.118183054	0.33183092	2.336384	0.07066358
ATG5	4hr	0.024684278	-0.07015629	0.09614506	-0.050611757	0.032282487	-0.46466133	0.12614474	-0.20992358	209.49866	3460.5605	318.4197	92.7577	0.0	9.893227	271.16028	826.22595	0.018980449	-0.08189464	0.0919291	-0.056657255	0.02377033	-0.52762306	0.11766768	-0.23231372	214.76398	3447.159	322.30286	96.41325	0.008928119	11.387518	279.6609	839.70074	252.58922	354.6375	2315.5254	250.18983	352.54672	2330.2358	0.3460173	0.38307494	0.47405908	0.15370269	0.14263318	0.1256267	0.11614591	0.32739806	2.2607746	0.07051415
ATG7	4hr	0.029671246	-0.066159606	0.09679538	-0.04525231	0.036382582	-0.46120954	0.14222942	-0.20708351	212.68074	3472.078	318.62595	95.730255	0.0	10.605789	278.11462	831.5641	0.023507925	-0.078199	0.09196134	-0.05201011	0.025960365	-0.52948475	0.13184239	-0.23378235	218.21759	3462.027	322.95477	99.26429	0.017910417	12.207073	286.66806	846.6529	253.70996	354.7338	2327.168	251.69807	352.95663	2344.2002	0.3515982	0.3967204	0.47546008	0.15593088	0.14800765	0.12757204	0.120874435	0.33254623	2.279602	0.07314281
ATG9A	4hr	0.06279082	-0.055078622	0.1307312	-0.0067026066	0.07988392	-0.33184204	0.19318654	-0.06377953	252.20996	3756.4395	369.97952	114.230804	0.0	15.296708	332.4112	981.2048	0.057783928	-0.06730161	0.127285	-0.012224886	0.07239377	-0.38772526	0.18621264	-0.081691936	258.4564	3745.1418	374.95984	118.07509	0.0	17.089489	341.9331	999.7283	280.67337	389.85925	2508.509	278.87402	389.63034	2537.7627	0.3730477	0.4224861	0.49912825	0.16223949	0.17609118	0.13438551	0.14682247	0.34676445	1.9745055	0.097244285
ATP6AP1	4hr	0.026999053	-0.075191185	0.10072958	-0.049688388	0.030886976	-0.48201302	0.11148162	-0.19483465	231.42654	3638.639	345.88638	104.024155	0.0	12.786442	301.8675	904.50977	0.021487493	-0.088115394	0.096897155	-0.058107737	0.021358615	-0.5518927	0.10444245	-0.22343028	237.20563	3623.2798	350.16763	107.95231	0.0	14.581088	311.19012	918.4277	271.02966	379.1616	2461.1274	268.65662	376.91455	2481.9536	0.35438815	0.38306427	0.49857762	0.16225448	0.1482165	0.13293098	0.12086529	0.3316274	2.2564328	0.07257997
ATP6V1C1	4hr	0.025173347	-0.07030705	0.10116045	-0.051132467	0.028180955	-0.47130483	0.11605952	-0.21797886	226.05441	3520.0078	336.56174	101.768616	0.0	12.135927	295.74448	885.42975	0.017668791	-0.08513659	0.09544589	-0.060961332	0.017573802	-0.55389285	0.10508755	-0.2572879	233.30464	3508.895	341.73495	106.55453	0.03410665	14.423488	307.40536	902.9982	267.33896	368.5549	2376.7102	265.00464	366.37155	2397.5955	0.35641065	0.38580164	0.50752807	0.16708791	0.14945559	0.13675073	0.12153795	0.3368888	2.3168194	0.071531504
ATP6V1D	4hr	0.01971187	-0.076222174	0.094638206	-0.051753737	0.019289741	-0.49278578	0.099728495	-0.21493632	245.38991	3767.7585	367.36237	109.14514	0.0	14.447268	318.23428	963.2673	0.012153134	-0.09205637	0.09085178	-0.0607845	0.009226933	-0.5677615	0.09357989	-0.2411899	252.56512	3756.5322	372.48618	113.67275	0.25332928	16.817423	329.13507	981.3365	296.8746	409.73773	2575.822	294.48593	407.77008	2600.4602	0.35461903	0.36162236	0.5324985	0.16755399	0.1446492	0.13710646	0.11702288	0.33165655	2.1165097	0.079382956
ATP6V1F	4hr	0.028171318	-0.07241589	0.10654885	-0.048673153	0.03630212	-0.4788194	0.1294804	-0.18892787	223.05473	3531.0815	333.3561	99.88684	0.0	12.027542	290.9471	875.4963	0.022649145	-0.087069295	0.102967195	-0.057089068	0.026832493	-0.5504498	0.121503256	-0.21501249	230.93445	3510.6238	338.80673	105.13013	0.0	14.531793	303.73483	895.60077	265.5354	367.41544	2343.1829	261.4715	364.1481	2364.7097	0.35483497	0.3938273	0.48748687	0.16613264	0.14827313	0.13599792	0.12082994	0.3345408	2.3308077	0.07037417
ATR	4hr	0.027627693	-0.07234958	0.10330011	-0.047172293	0.026038108	-0.44978008	0.11111065	-0.20078316	248.16208	3687.2747	362.66574	113.4155	0.0	15.973847	326.66696	962.52356	0.020470416	-0.08705755	0.09872285	-0.055542406	0.015275216	-0.53200024	0.10260513	-0.23376532	253.58644	3678.0896	366.88025	116.75664	0.03372133	17.829891	335.0312	976.24817	286.4239	394.07645	2502.6638	283.6966	391.7284	2524.7954	0.36065942	0.3591585	0.54417264	0.16425984	0.15458217	0.13482046	0.1254673	0.3396492	2.124145	0.07836282
AZI2	4hr	0.023351505	-0.075427316	0.09869987	-0.051241107	0.021571903	-0.48145914	0.10802251	-0.2182015	239.09396	3687.3115	354.56805	107.96155	0.07890492	14.005069	312.179	934.7049	0.017328562	-0.08857151	0.09465774	-0.058285642	0.012337417	-0.5495057	0.09979238	-0.24321397	245.21475	3676.036	359.3775	111.81804	0.09725457	15.939955	321.68054	951.01587	280.31262	389.42804	2490.9712	278.0822	387.83606	2513.86	0.35385385	0.34497017	0.54979444	0.15959679	0.14734688	0.1308214	0.11908485	0.33429062	2.1451588	0.07575794
BECN1	4hr	0.023756986	-0.071213305	0.09252906	-0.05283834	0.021252114	-0.45002627	0.0979433	-0.22734232	238.2592	3684.0564	353.51312	107.536575	0.0	13.595479	312.14053	930.866	0.01609905	-0.08573545	0.087791026	-0.061398085	0.0050760554	-0.5354943	0.08650939	-0.2730538	244.58247	3674.9377	358.53055	111.709045	0.0	15.452788	322.01947	947.33307	282.27408	387.5155	2490.9346	279.32962	386.2897	2513.9258	0.3579339	0.37559593	0.52091515	0.1702125	0.14838922	0.13924375	0.12025295	0.33655515	2.207173	0.079371154
BORCS8	4hr	0.015974937	-0.07759118	0.0898094	-0.059726994	0.014967332	-0.5130444	0.09864178	-0.25937003	234.72548	3668.816	351.002	104.59769	0.0	12.577254	305.73956	922.74176	0.009660868	-0.09075252	0.08573705	-0.06679319	0.004839408	-0.57803416	0.09056901	-0.28445536	241.66415	3656.4817	355.93835	109.53383	0.0	14.780439	316.60223	939.47144	277.74023	386.25714	2467.2087	274.5858	383.82208	2490.7175	0.34896132	0.36193	0.51082325	0.16126664	0.14406522	0.13179825	0.1166852	0.33043936	2.120781	0.07377566
C11orf97	4hr	0.026504556	-0.07049232	0.102238104	-0.05146831	0.026050575	-0.4447131	0.10912699	-0.21577613	240.39188	3704.544	356.063	108.58545	0.0	14.0514765	314.80646	937.9698	0.019655349	-0.08380915	0.09744904	-0.059006006	0.015849603	-0.5140175	0.10057787	-0.24364035	246.97554	3689.1318	360.66312	113.03371	0.017905863	16.258053	325.12793	953.7228	282.57156	390.91104	2493.7876	279.9173	389.039	2516.6501	0.35746962	0.355523	0.5512023	0.16518639	0.14923134	0.13553666	0.120878376	0.33582622	2.149651	0.0751945
C19orf25	4hr	0.031690527	-0.06672886	0.11185217	-0.043197673	0.036595695	-0.4103924	0.12054844	-0.17146513	235.33339	3692.6018	352.1467	105.11716	0.0	13.081411	306.82623	921.90027	0.026217824	-0.078802556	0.10902054	-0.049277663	0.029418204	-0.47100168	0.114475474	-0.18871267	241.33495	3685.1843	357.18835	108.98309	0.010585215	14.772621	316.06516	938.29346	274.60638	385.54196	2502.0803	272.533	383.74857	2521.4094	0.35819697	0.35806623	0.5361836	0.16621086	0.15008722	0.13690436	0.12212758	0.33751133	2.2007983	0.077103496
C1orf109	4hr	0.02227536	-0.074612156	0.095823325	-0.05053797	0.017750975	-0.468632	0.096001975	-0.21329236	247.20937	3756.8525	365.17722	112.18363	0.0	15.279963	323.19727	964.88696	0.017714452	-0.08455863	0.093716145	-0.055291556	0.010329743	-0.51854944	0.09047106	-0.23201194	251.22379	3732.3733	368.1099	114.79281	0.0	16.199993	329.838	976.26355	289.07968	401.3283	2549.9055	287.6634	399.57465	2565.7405	0.3561957	0.34683895	0.5570265	0.1632868	0.14824115	0.13347887	0.11958636	0.33690038	2.0748434	0.08062577
CAMLG	4hr	0.023644134	-0.07237578	0.102688104	-0.052465096	0.021288782	-0.43297794	0.106089056	-0.21017784	241.90327	3737.5334	359.50803	108.87548	0.0	14.314239	315.8742	945.8999	0.018001577	-0.083959706	0.09875335	-0.058696195	0.0126256	-0.49360102	0.098888986	-0.23420896	247.78595	3723.1714	363.49332	112.77129	0.083421364	16.31195	325.20444	960.0636	287.7487	401.083	2558.3386	285.0036	399.15524	2579.3872	0.35440138	0.3436058	0.55257285	0.1635937	0.14649408	0.13421705	0.118471876	0.33228943	2.0416162	0.079992816
CCDC115	4hr	0.020578966	-0.07584679	0.0926825	-0.057495967	0.023988152	-0.48818734	0.10653871	-0.22631124	228.42769	3588.425	340.68384	103.16022	0.0	12.358655	298.64023	892.0986	0.013765396	-0.09043629	0.08739152	-0.06636814	0.013244583	-0.5720173	0.096697	-0.25588167	235.56165	3579.824	345.98392	107.724976	0.10955986	14.7600355	309.66214	910.3705	272.70456	379.2102	2457.2607	269.8817	376.71164	2475.3042	0.35110041	0.393555	0.48642617	0.16089189	0.14599295	0.13140796	0.11861519	0.3335583	2.3437963	0.06926389
CCZ1	4hr	0.043272913	-0.06858472	0.10148363	-0.03397384	0.05557515	-0.42968088	0.15760571	-0.14600736	229.42024	3558.4739	339.9549	103.48785	0.010739383	12.512208	300.7782	896.9106	0.03780809	-0.08140342	0.09800288	-0.041026928	0.04710238	-0.49347088	0.14920865	-0.17144749	235.31544	3545.559	344.14606	107.59466	0.03435546	14.52615	310.11386	910.59515	263.11755	368.11575	2389.976	261.1714	366.87042	2414.6304	0.36102927	0.4153576	0.49116844	0.16023377	0.16029102	0.1317399	0.13191079	0.33976796	2.3199785	0.07355111
CDC37	4hr	0.031026963	-0.07223951	0.109369345	-0.04934755	0.025426079	-0.44623807	0.115599416	-0.20424348	240.24635	3750.197	359.6002	107.339836	0.0	13.484873	312.97916	941.5767	0.023878932	-0.08595703	0.102375254	-0.058204897	0.015793122	-0.5237029	0.10560721	-0.2376779	247.36623	3729.6543	364.97192	112.209526	0.0	15.763623	323.55984	961.68085	290.69983	413.07803	2649.2942	287.0171	408.63666	2669.1443	0.36190516	0.33896133	0.5834766	0.17442045	0.15031482	0.14353427	0.12174146	0.33342522	2.08632	0.07908976
CFAP20	4hr	0.01953095	-0.07857671	0.085635595	-0.054796286	0.019399619	-0.56065595	0.09730267	-0.23364155	233.09839	3693.5774	350.0415	104.519585	0.0	12.919349	302.8104	913.61615	0.011873435	-0.09502526	0.08012594	-0.06316903	0.006943988	-0.6466951	0.08548364	-0.26510996	240.68736	3685.2415	355.63937	109.53572	0.07333697	15.489451	313.6359	935.34485	276.0758	386.21484	2483.4412	271.7835	383.6286	2509.1782	0.35070536	0.38406235	0.50251865	0.15917766	0.14360288	0.12963666	0.11647831	0.332187	2.2670095	0.07131594
CGB5	4hr	0.024815384	-0.071887925	0.105392024	-0.051772334	0.024581837	-0.46617666	0.11216981	-0.21400708	243.04488	3697.7175	357.8377	110.25595	0.054395813	14.704073	318.7381	948.03613	0.018479893	-0.08495422	0.1015996	-0.058765754	0.015387777	-0.52817094	0.104546085	-0.23990792	249.85475	3688.855	363.2601	114.68249	0.065842584	16.547684	329.47906	966.9983	288.40048	397.0564	2522.397	285.68744	394.86044	2538.9116	0.35671678	0.3559034	0.5457638	0.16399875	0.14882816	0.13442467	0.120437495	0.33698082	2.202071	0.075892456
CHMP5	4hr	0.027763592	-0.08016438	0.09996716	-0.05323349	0.028532168	-0.5062993	0.10678758	-0.21208197	238.5902	3772.343	358.62494	106.5987	0.0	13.561701	308.67996	937.7661	0.02303743	-0.092153415	0.095915616	-0.05822588	0.022055939	-0.56203634	0.1014313	-0.22309583	244.81978	3763.1692	362.9929	110.83333	0.019551631	15.53277	318.75977	952.7489	285.0302	398.44446	2559.5596	283.01575	396.49854	2573.6777	0.35270897	0.34599334	0.52584875	0.15984243	0.14546278	0.13147645	0.118206404	0.3278399	2.0825741	0.07423029
CHORDC1	4hr	0.023473369	-0.07832437	0.09675723	-0.053611223	0.019051014	-0.4852678	0.10123311	-0.23042521	235.69383	3605.421	348.06555	107.16307	0.0	13.70308	309.24377	918.20105	0.01739082	-0.091822	0.09213135	-0.0609112	0.008618944	-0.56196856	0.09200884	-0.2591484	242.68335	3580.3325	353.053	111.80717	0.08299869	15.851711	320.33798	936.2501	277.95078	384.97357	2468.7063	274.7746	382.40393	2484.7825	0.35911122	0.37016374	0.5394489	0.17034023	0.14918368	0.1393474	0.12062557	0.3372806	2.2781732	0.07480701
CHUK	4hr	0.022974685	-0.07349844	0.0980267	-0.053695075	0.02085658	-0.48930728	0.10751053	-0.22907683	234.5137	3615.479	347.59552	105.92457	0.0	13.29501	307.22543	916.38367	0.0152559895	-0.08911105	0.09276404	-0.062145777	0.009857573	-0.5717698	0.09825484	-0.25848374	242.21948	3603.895	353.03656	111.15018	0.024306064	15.769657	319.58224	935.4192	280.1976	386.21164	2479.156	276.4318	383.48804	2500.821	0.3576859	0.36470708	0.53198874	0.16889173	0.14845443	0.13827752	0.12018514	0.3362436	2.2340674	0.07599976
CNOT2	4hr	0.018600462	-0.075737275	0.09974825	-0.058306217	0.01861501	-0.46212456	0.10247202	-0.23025715	249.8036	3804.7036	368.90887	112.54625	0.0	15.026784	327.70593	975.2917	0.012719469	-0.087358765	0.09653527	-0.06453232	0.01029656	-0.51417994	0.09735686	-0.24906571	256.72574	3792.3213	374.11963	117.02324	0.0022405707	17.121532	338.50345	993.12366	296.846	406.65982	2580.8762	294.38397	405.0316	2602.1343	0.35799566	0.3587715	0.5451296	0.17366114	0.14690088	0.14225073	0.118571326	0.33505163	2.1184745	0.07775673
COG3	4hr	0.020657914	-0.06999895	0.102210976	-0.05284633	0.018218836	-0.46828052	0.112012975	-0.23160523	225.68517	3585.9111	339.04343	101.2388	0.0	12.132667	293.75342	883.87177	0.01414734	-0.08394991	0.097076386	-0.0605695	0.008585774	-0.5450742	0.10176981	-0.26240164	232.1895	3574.645	344.22116	105.324265	0.04432339	14.155997	303.34225	902.28345	266.63818	373.46002	2387.409	264.1523	371.42224	2408.4956	0.35116634	0.37401137	0.5162542	0.16252105	0.14436091	0.1327335	0.11679126	0.3358446	2.301321	0.073110946
COG5	4hr	0.022741046	-0.072517365	0.09813373	-0.05559987	0.02474201	-0.4864343	0.10690971	-0.2366082	230.1882	3634.35	343.9075	103.5699	0.0	12.947621	299.78836	900.8714	0.016008692	-0.0866944	0.09320333	-0.06392717	0.0142601915	-0.56322324	0.09782375	-0.265224	236.92067	3623.9229	348.91077	107.92272	0.087171994	14.999187	310.366	918.05414	274.82968	383.0073	2457.8958	272.17953	380.82172	2477.237	0.35391724	0.37418944	0.52443135	0.16464944	0.1443569	0.1346284	0.116762035	0.33446324	2.3226285	0.07335777
COG8	4hr	0.02563222	-0.07134015	0.0945895	-0.049549423	0.026089858	-0.45212564	0.10302007	-0.2083624	230.56728	3663.259	345.76636	103.10912	0.0	12.432638	299.30865	906.08136	0.019821024	-0.08329881	0.09061919	-0.0559049	0.017232057	-0.51263034	0.09603229	-0.22893044	235.77853	3650.5818	349.89862	106.59642	0.003350443	13.822686	307.36237	920.5748	272.4515	380.30725	2440.1296	270.47668	378.62506	2461.652	0.3550564	0.3687541	0.5081262	0.16456664	0.14654432	0.13478222	0.119125165	0.33423084	2.1635678	0.075190924
CSTF3	4hr	0.045011632	-0.057431158	0.11375415	-0.030512111	0.03754642	-0.3653573	0.12547657	-0.15434945	225.98431	3583.8867	336.23883	101.49998	0.0	12.172841	296.2161	882.3182	0.038452417	-0.06965028	0.1099528	-0.038105104	0.02971994	-0.42926234	0.11881463	-0.18152332	231.63889	3564.5925	340.06757	105.57634	0.0	14.015846	305.5136	895.0654	261.44507	367.01743	2359.4946	259.4393	364.8638	2381.4502	0.36651906	0.36351418	0.55478144	0.1683712	0.15812653	0.13885607	0.12949494	0.34458628	2.204995	0.07944944
CUL2	4hr	0.026204426	-0.07572986	0.100880966	-0.052392315	0.023819832	-0.5005372	0.107838824	-0.22846444	240.7815	3643.057	354.92746	109.25045	0.0	14.457564	315.63208	939.14746	0.018602997	-0.090020694	0.09577928	-0.059761625	0.0127265835	-0.5706516	0.09846194	-0.2552804	247.24257	3629.432	359.47455	113.768005	0.0015798362	16.437613	326.26505	954.8767	283.19113	386.75653	2451.6143	280.40274	384.94458	2476.778	0.35881695	0.35735887	0.54423875	0.16655089	0.15008865	0.13638832	0.12150665	0.33575267	2.2207217	0.07396616
CUL3	4hr	0.031555545	-0.07247463	0.10196382	-0.037228893	0.025601368	-0.40812492	0.10588808	-0.16008705	254.38818	3785.5535	368.95853	117.60263	0.0	16.35697	336.93896	980.7769	0.02972224	-0.08034875	0.101797044	-0.03999413	0.021108326	-0.4506983	0.10312843	-0.16821173	258.5871	3775.6245	372.23108	120.21987	0.04017857	17.836992	343.46518	990.202	286.68152	401.00977	2589.4336	284.93723	399.694	2604.2378	0.35872978	0.31326208	0.60352796	0.1529856	0.15779495	0.12595785	0.12736715	0.3391384	1.9617263	0.08327061
CYLD	4hr	0.024867697	-0.07329055	0.10143051	-0.050943136	0.025177397	-0.45821005	0.11076194	-0.2043876	239.19736	3671.0066	354.6788	107.7106	0.0	13.871947	312.61566	936.4096	0.018348655	-0.08621802	0.097242	-0.05801191	0.01565919	-0.5135686	0.117077	-0.20402369	245.78284	3658.4749	359.41507	112.226204	0.019113896	15.967933	322.98566	952.57916	280.53183	389.71225	2488.743	277.9513	387.65335	2509.7444	0.3562001	0.3543439	0.53566355	0.16499484	0.14821512	0.13535947	0.12014156	0.33330813	2.1383767	0.07607317
DHX36	4hr	0.025385164	-0.07118811	0.09916094	-0.05121405	0.025565803	-0.4572827	0.10481938	-0.21533325	244.19136	3671.7969	359.3945	110.401115	0.0040027974	14.824288	320.5549	951.81104	0.017327355	-0.08651382	0.09387356	-0.059880845	0.012740348	-0.52963936	0.0954951	-0.24806444	251.45372	3659.8413	364.18704	114.9145	0.111046314	17.637184	331.72266	968.4681	291.25632	396.58316	2523.6187	287.80115	394.4139	2545.1187	0.36122707	0.36158478	0.54518425	0.17185663	0.15066029	0.14095244	0.12189208	0.3382352	2.1565063	0.08055414
DNAJC13	4hr	0.023921628	-0.073236465	0.10234553	-0.050118633	0.032996338	-0.46937746	0.11316561	-0.21237442	236.15858	3663.523	350.22693	106.77815	0.0	13.471903	308.71567	923.79407	0.01710024	-0.0871048	0.09685135	-0.05795595	0.021740709	-0.5446109	0.10385149	-0.24437988	242.12369	3648.752	354.67233	110.60602	0.0	15.38446	318.07703	939.3021	275.7904	382.85068	2452.0906	273.87177	381.25967	2471.414	0.35587794	0.40477312	0.4898388	0.16654703	0.14880933	0.13627993	0.12137487	0.33654016	2.202831	0.07505017
DPH2	4hr	0.023987183	-0.07484327	0.095382184	-0.055015642	0.025386501	-0.5329225	0.103693664	-0.25503492	226.42982	3639.8877	343.1262	99.86064	0.0	11.88954	293.19772	894.0223	0.016797384	-0.090597436	0.09085315	-0.06271891	0.01220834	-0.6259118	0.093715034	-0.28884348	233.56198	3614.379	347.9075	104.86363	0.0	14.320853	304.46234	910.0603	275.7136	379.98413	2439.7441	272.98618	377.65833	2463.328	0.3571003	0.40914086	0.51254714	0.17776023	0.14240311	0.1451869	0.1154676	0.33023176	2.4274988	0.06932253
DPP3	4hr	0.02114231	-0.07379762	0.098606594	-0.056983154	0.02206682	-0.47198567	0.10837958	-0.23598361	238.97365	3675.0762	354.43515	107.984566	0.100611374	14.208634	312.05353	932.57837	0.0149127245	-0.08769252	0.09494313	-0.06351949	0.012416576	-0.54630226	0.10052783	-0.2591714	246.35341	3660.1565	359.6803	112.707695	0.13863242	16.553783	324.13672	950.6607	284.7514	394.10794	2516.1199	281.2808	391.15228	2540.192	0.35697144	0.3673418	0.5402194	0.17072175	0.14654627	0.1395846	0.118265375	0.33775496	2.2990856	0.07525874
DTYMK	4hr	0.025307333	-0.070096456	0.09079533	-0.0499679	0.028511925	-0.3933504	0.108201295	-0.19495913	231.7795	3627.1978	343.8103	105.866264	0.0	13.15061	303.28625	901.8662	0.018416034	-0.08137479	0.08652778	-0.05565095	0.01964368	-0.46482903	0.10141141	-0.21787845	236.16243	3606.9368	346.55276	109.00141	0.0	14.53524	310.71796	911.7658	271.34955	375.6601	2427.5327	270.57358	374.88663	2448.9792	0.35773313	0.3652971	0.5066722	0.16359143	0.1475077	0.1343264	0.11987222	0.33765966	2.0388184	0.07979063
DYNLL1	4hr	0.034203425	-0.066925876	0.10782306	-0.04535575	0.031010676	-0.45370427	0.11413949	-0.19590697	220.30711	3655.153	335.82327	97.16466	0.0	10.92005	284.31958	869.64557	0.02743527	-0.080657095	0.10271799	-0.05306511	0.021551318	-0.5197554	0.106576875	-0.21765654	227.77867	3641.3518	341.19397	102.25642	0.0	13.198956	296.0469	888.92725	267.0674	377.21033	2475.4338	263.75482	374.14172	2488.255	0.36019266	0.37312287	0.52613866	0.17818397	0.14338574	0.14663438	0.116707504	0.33342332	2.3341274	0.07046515
DYNLL2	4hr	0.020805495	-0.07294965	0.094560385	-0.056526754	0.021721046	-0.46930036	0.103845604	-0.2281019	237.22214	3594.6106	349.71323	107.598854	0.0	14.167873	310.8486	925.5464	0.013232651	-0.08793674	0.089264676	-0.06522765	0.01138879	-0.5457981	0.09503352	-0.25713095	244.46068	3581.3628	354.97516	112.43678	0.043308217	16.351355	322.4677	943.6374	282.0834	385.51285	2437.782	278.8343	382.9457	2456.9292	0.35714108	0.36691606	0.5273251	0.1668905	0.14801657	0.13658082	0.11970398	0.3376654	2.2398887	0.07390811
EI24	4hr	0.028644072	-0.07557685	0.09537575	-0.050893	0.033007428	-0.4612769	0.11791895	-0.22460324	238.9102	3593.9011	352.63635	107.69176	0.0	14.056404	313.00494	934.94476	0.021804681	-0.089158684	0.09085453	-0.05810469	0.021735864	-0.5251245	0.10849337	-0.25119913	245.83444	3577.9434	357.1886	112.70708	0.014799065	16.3857	324.0026	951.3551	279.73947	384.67395	2442.4507	276.3361	382.6209	2463.423	0.3610726	0.40280822	0.5135646	0.16917902	0.15340889	0.13840811	0.12495571	0.3371774	2.2233417	0.078918725
EIPR1	4hr	0.038448036	-0.06003572	0.11228328	-0.033445753	0.032766033	-0.3145984	0.12022204	-0.14215158	239.80609	3728.7476	358.21515	107.294235	0.0	13.473409	312.22433	941.9264	0.03258631	-0.07147311	0.10922038	-0.039679457	0.025353806	-0.36540997	0.11522575	-0.16079433	245.54077	3714.4822	362.40222	111.09239	0.002620333	15.336107	321.15704	956.5561	278.24094	390.68796	2518.6917	276.15286	389.0672	2541.4238	0.36661848	0.36275038	0.5670038	0.17797084	0.15147537	0.14654832	0.12319982	0.33936703	1.8005823	0.09055966
EMC1	4hr	0.028029988	-0.070301965	0.10357014	-0.04927642	0.032563668	-0.46869713	0.122595206	-0.19631086	224.83495	3548.0698	335.5236	100.742256	0.0	11.852653	293.74518	881.3627	0.02156958	-0.08286009	0.09777816	-0.057007838	0.02484768	-0.5427737	0.113457106	-0.22400567	230.69382	3535.3389	339.78595	104.87727	0.0	13.712047	302.8931	895.7625	264.7701	367.2173	2371.0674	261.87445	365.48682	2393.262	0.35616422	0.36349702	0.5151581	0.16574274	0.14804299	0.13615894	0.12038994	0.3339377	2.289688	0.07118111
EMC3	4hr	0.023137616	-0.07736927	0.0955154	-0.055295363	0.023576299	-0.52446115	0.10594252	-0.22518045	234.49852	3620.2964	348.83105	105.64417	0.05143985	13.045396	305.91788	920.0526	0.01618161	-0.09196417	0.09059956	-0.06392524	0.013255591	-0.61218935	0.0967923	-0.25622845	241.93596	3605.6416	353.66312	110.49461	0.116516195	15.817363	317.67203	937.2307	281.1221	387.19553	2459.9404	277.64316	384.6994	2479.1914	0.35653836	0.37585235	0.5155231	0.16750588	0.1471607	0.13711204	0.11937086	0.33283013	2.3333008	0.06960763
EMC7	4hr	0.027247928	-0.0722878	0.100495405	-0.048712425	0.028943324	-0.4690711	0.10989537	-0.21840444	234.83234	3641.9973	348.62686	106.01933	0.0	13.407927	307.21313	917.538	0.019613566	-0.08690215	0.095389925	-0.05698592	0.018068733	-0.54160595	0.10109895	-0.24698754	241.76167	3630.8193	353.55353	110.78937	0.0072112763	15.746489	317.99304	934.37555	275.26263	382.03262	2450.649	272.11777	380.0459	2472.9854	0.35715792	0.38850874	0.53041744	0.16552086	0.14861348	0.13551018	0.12066514	0.3340694	2.2688394	0.07413085
EMC8	4hr	0.020527124	-0.07582562	0.09415923	-0.057504	0.02057125	-0.49763337	0.101389356	-0.24084496	236.88667	3656.0166	352.34225	106.59231	0.0	13.655664	309.25046	927.40784	0.0123970825	-0.09093804	0.08860391	-0.06625869	0.008558735	-0.57735056	0.09313151	-0.27133256	244.40816	3646.0916	357.7812	111.74012	0.03053382	15.988888	321.18222	946.13275	283.15472	390.90442	2489.9924	280.00818	388.62497	2511.9016	0.35619435	0.37485865	0.5336881	0.16772754	0.14654273	0.13714886	0.11853633	0.334369	2.2789967	0.072698966
EPG5	4hr	0.029211454	-0.07712298	0.09259637	-0.046081062	0.02882245	-0.47607118	0.11221978	-0.20748584	234.23618	3613.854	346.8048	106.04573	0.0	13.326927	306.5753	915.22754	0.023394503	-0.08958398	0.08915966	-0.052349225	0.019041378	-0.5450254	0.10567997	-0.23487873	239.31468	3598.409	350.5734	109.43032	0.0135391215	14.879191	314.44785	928.06604	270.50745	378.03574	2437.3674	268.09042	376.11655	2461.4207	0.3596701	0.37102768	0.5353426	0.16575359	0.15076615	0.1359768	0.12241099	0.3335122	2.1488538	0.07714597
EPS15	4hr	0.026469478	-0.068900436	0.104519404	-0.04801526	0.026558464	-0.41967964	0.114088066	-0.18931417	238.92282	3699.28	353.88596	108.40217	0.00019434265	14.032859	313.06674	929.501	0.019655975	-0.082227	0.100036904	-0.055589087	0.016929572	-0.48505887	0.105698876	-0.21524014	245.7796	3688.8613	359.0322	112.784584	0.021385152	16.310652	323.56665	946.4009	281.3619	391.60587	2521.2268	278.40973	389.43616	2542.1047	0.35815752	0.34629312	0.5540892	0.16611846	0.14849268	0.13636401	0.12006797	0.3375191	2.145181	0.07750791
EPS15L1	4hr	0.02270476	-0.07150395	0.09655659	-0.050476205	0.022068758	-0.44286695	0.104892194	-0.2038166	241.48312	3640.9675	354.30612	109.82177	0.004858376	14.73888	317.87335	938.2811	0.016012691	-0.08557726	0.091957964	-0.058241017	0.011683925	-0.5187155	0.0964655	-0.23331322	248.01361	3630.9934	359.35257	114.21093	0.03256053	16.799547	328.0147	954.4039	282.3591	388.95135	2475.3042	279.7899	386.76514	2497.5825	0.358321	0.3569617	0.53781444	0.16714597	0.15077443	0.13701697	0.12205494	0.3389402	2.1812105	0.07707162
FADS2	4hr	0.029918894	-0.07084616	0.10533435	-0.045783415	0.03074451	-0.4372633	0.11353908	-0.19087866	236.77692	3652.2393	350.74457	106.875534	0.0	13.656845	309.9591	924.7721	0.022589713	-0.085368596	0.10085793	-0.0535165	0.019609435	-0.5113793	0.10539891	-0.2192297	243.32816	3637.149	355.77948	111.0925	0.0002479777	15.531854	320.30453	942.48474	276.3824	383.4704	2452.6409	273.79532	381.76407	2478.868	0.3589371	0.36231926	0.5436272	0.16702385	0.15091571	0.13712908	0.12248854	0.33550975	2.1298132	0.07747249
FASN	4hr	0.022129726	-0.0687506	0.106729716	-0.0497548	0.018678159	-0.40637726	0.107095286	-0.206907	242.7644	3769.8716	362.4384	108.82788	0.0	14.046917	315.42874	952.9069	0.016367974	-0.080083795	0.10341869	-0.056175403	0.010525979	-0.45834577	0.10122943	-0.22764349	248.13333	3757.9897	366.72842	112.30923	0.020603813	15.596845	323.74878	967.8939	284.9622	399.00903	2556.5674	283.289	397.9207	2580.1428	0.35357186	0.33567315	0.56848854	0.16228662	0.14675722	0.13319324	0.11838033	0.33750242	1.9520775	0.084434554
FCF1	4hr	0.025504898	-0.07186635	0.106689654	-0.05101505	0.026950836	-0.4573198	0.117504716	-0.21971704	239.55705	3558.7107	351.33676	108.184265	0.0	13.99127	314.9596	936.1271	0.018765539	-0.08492706	0.10247886	-0.057703234	0.017796477	-0.51526827	0.110481165	-0.24080344	246.34033	3548.3625	356.12555	113.19058	0.0	16.237097	325.5598	953.67206	278.33508	381.50143	2404.4133	274.4764	378.98056	2420.8503	0.36194488	0.3850684	0.5482016	0.17113306	0.15350264	0.14011304	0.124343194	0.3390986	2.303375	0.07453469
FIG4	4hr	0.02274909	-0.0727156	0.087030396	-0.0564518	0.027461106	-0.47069892	0.10559115	-0.24353442	234.1894	3587.5286	347.21176	105.678665	0.0	13.541299	306.08945	915.69995	0.016365407	-0.08639096	0.082285374	-0.06438121	0.018470313	-0.54198635	0.098039664	-0.27078927	241.02	3576.8823	352.07538	110.342995	0.055235557	15.632185	317.33554	932.0006	276.69308	383.5531	2453.3108	274.10623	381.75415	2475.0576	0.35493967	0.38329792	0.49226406	0.1638965	0.14744887	0.13394049	0.1197463	0.33753788	2.3549163	0.07087895
FLCN	4hr	0.02232061	-0.071411766	0.09401549	-0.05249362	0.016236028	-0.4732748	0.10116259	-0.2861338	236.41711	3628.8667	349.98422	106.625725	0.0	13.680529	309.28067	924.4315	0.017653758	-0.08121389	0.09148907	-0.057051297	0.007887628	-0.5283416	0.09490767	-0.30576864	240.79605	3613.5483	352.9137	109.602005	0.026043797	15.119588	316.31177	935.2503	274.58047	381.9387	2459.9517	272.4136	380.33493	2479.8528	0.36091584	0.38741174	0.5471595	0.17785314	0.14793369	0.14537056	0.11952908	0.33945063	2.267268	0.07702614
GET1	4hr	0.02358914	-0.068484776	0.09892089	-0.04817297	0.026556896	-0.4287289	0.117146604	-0.20749897	227.54576	3561.1746	340.7634	101.1248	0.0	12.018653	295.72043	897.5638	0.01572176	-0.08242576	0.09325581	-0.056837805	0.013753671	-0.50206023	0.106079124	-0.24364103	233.29344	3554.3933	345.4935	105.02017	0.0223709	13.663664	304.74564	912.76074	271.10413	380.7856	2453.3306	270.03934	380.36224	2485.1501	0.34987158	0.39468324	0.49035364	0.15947983	0.14562523	0.13026744	0.11845939	0.33472326	2.0655875	0.07989056
GET3	4hr	0.022482535	-0.06501341	0.0953501	-0.04924812	0.026192272	-0.3992016	0.1137168	-0.21152604	236.60696	3572.6736	348.29892	106.93511	0.0	14.059808	310.79514	923.4834	0.015203985	-0.08049408	0.09128646	-0.05793489	0.016237373	-0.46776998	0.10451173	-0.24205473	244.24838	3552.955	354.33353	111.84929	0.0	16.28192	322.7654	944.69025	277.69208	383.54816	2417.9578	274.65213	381.241	2449.1675	0.35433608	0.40086064	0.49732912	0.1660905	0.15086465	0.13569771	0.1223867	0.34225655	2.175985	0.080693655
GET4	4hr	0.020926122	-0.06103746	0.08892755	-0.04361511	0.030660735	-0.3297355	0.12040778	-0.16655995	219.98009	3598.3535	334.13467	97.576645	0.0	10.729749	284.56226	867.0917	0.013915971	-0.07318052	0.085092865	-0.05082457	0.020063337	-0.37848994	0.11240392	-0.18686612	225.50572	3586.2866	338.45972	101.29613	0.0	12.448951	293.05453	880.59296	263.71817	373.142	2431.211	260.88614	371.02167	2452.9128	0.34212887	0.39666414	0.43517998	0.14995907	0.14153007	0.12214742	0.11567516	0.33790866	1.9456257	0.08358077
GGA2	4hr	0.029942641	-0.068352565	0.10864396	-0.04693639	0.02909286	-0.42365456	0.11456	-0.18502258	240.91484	3710.033	357.19257	108.5214	0.0006516594	13.943278	315.34692	940.8985	0.02334864	-0.08153672	0.10450175	-0.05396784	0.019414034	-0.48983455	0.10698997	-0.20804562	247.54085	3696.1804	361.88312	112.87699	0.06532405	16.136034	325.86472	956.93506	282.97748	391.9458	2505.445	280.50082	390.3831	2529.1467	0.35948834	0.34874377	0.5607311	0.16681573	0.15130801	0.13717453	0.12266933	0.33795276	2.1601055	0.07896672
GNPTAB	4hr	0.022535836	-0.07530578	0.094593056	-0.056108017	0.022097053	-0.50050795	0.10749411	-0.25794905	229.3135	3579.5137	341.50977	103.23927	0.0	12.692245	299.17908	897.9607	0.016205467	-0.088609464	0.09040705	-0.063214295	0.012425121	-0.5719137	0.09919683	-0.28537166	235.42728	3566.8882	346.1944	107.24572	0.03037503	14.485037	308.68097	914.27045	270.25305	376.352	2399.4062	267.7817	374.2655	2420.1267	0.35498008	0.37154832	0.5206785	0.16765629	0.14511898	0.13718423	0.117487356	0.33311194	2.2771637	0.07219526
GNPTG	4hr	0.02999564	-0.07260441	0.09923494	-0.047060877	0.029204693	-0.45136532	0.111117005	-0.19227484	236.37479	3668.398	350.80215	106.81735	0.0	13.630164	308.98944	923.20953	0.023650996	-0.08573308	0.09528516	-0.05387093	0.020782413	-0.519067	0.1043282	-0.21415983	242.79688	3656.0154	355.61124	110.99119	0.0095654065	15.65946	318.95383	939.9857	279.10785	386.92737	2473.9895	276.07605	384.0998	2489.439	0.35971987	0.3582624	0.54282546	0.16648875	0.15033509	0.13673197	0.12206629	0.3349811	2.1501613	0.07529747
GOLGA2	4hr	0.027094454	-0.069241665	0.10811882	-0.049731385	0.02894351	-0.4348205	0.117126726	-0.19152729	236.92894	3690.1853	352.29538	106.88516	0.0	13.891199	308.7193	927.7319	0.021815151	-0.0819445	0.10432879	-0.05625445	0.021012522	-0.5069286	0.11061079	-0.21431765	242.56017	3677.5273	356.27203	110.823784	0.026344929	15.681533	317.8503	941.57135	275.23132	385.25778	2481.7073	273.14148	383.7641	2503.1768	0.35534704	0.35453266	0.5374824	0.16254248	0.14825608	0.1335212	0.12016477	0.3367641	2.1624007	0.076189406
GOLGA3	4hr	0.023512155	-0.07258424	0.10697341	-0.055341307	0.023121396	-0.45714092	0.110942125	-0.2160058	242.9683	3679.6372	358.58932	109.763695	0.0	14.441333	318.0609	949.66486	0.016448453	-0.08560161	0.101998895	-0.063238375	0.0130620105	-0.5262014	0.10262369	-0.2449954	249.28726	3668.066	362.9409	114.113365	0.0069243293	16.542057	328.11145	965.0236	288.0569	398.61526	2541.9648	285.36072	396.72827	2560.0122	0.35767266	0.35197997	0.55862683	0.16810659	0.14825913	0.13781142	0.119715005	0.33680063	2.145224	0.07820072
GOLGA8N	4hr	0.02683148	-0.07019626	0.105657674	-0.04806388	0.028862812	-0.43844283	0.11577852	-0.19758184	239.5918	3693.1653	353.4475	108.77489	0.0	14.556091	314.6107	931.2606	0.019567348	-0.08274324	0.10060474	-0.05508805	0.0187588	-0.5046939	0.107191645	-0.22428848	246.31682	3679.2727	358.1773	113.13383	0.04969228	16.741995	325.11407	947.22125	278.54868	386.04498	2487.89	275.8819	383.55914	2502.6526	0.35763872	0.35451648	0.5355671	0.16619039	0.14922917	0.136368	0.120983385	0.33600503	2.216556	0.07481895
GORASP2	4hr	0.025718212	-0.06854509	0.102357626	-0.051415548	0.024229296	-0.4295906	0.108357415	-0.20675501	241.4995	3703.5188	356.43954	109.6742	0.0	14.568401	316.30292	940.8477	0.019348467	-0.08146807	0.09798714	-0.058471452	0.014498699	-0.49948537	0.09998836	-0.23250803	247.326	3689.8572	360.7785	113.53481	0.009926691	16.356045	325.5305	955.9798	280.9799	390.41687	2515.4995	278.59918	388.9107	2540.1174	0.35777405	0.3508553	0.5531641	0.16507821	0.15012561	0.13541783	0.12141729	0.33929253	2.17825	0.07855122
GPAT4	4hr	0.035049405	-0.0647327	0.11896737	-0.036355883	0.032074604	-0.38782147	0.11876289	-0.1602647	251.8194	3815.4214	369.45386	114.56668	0.0	15.687744	331.14566	978.90594	0.029845748	-0.07512721	0.11578585	-0.041288275	0.024763152	-0.43859947	0.11313326	-0.17574234	257.30325	3804.897	373.65814	118.16136	0.0018669999	17.34247	339.66653	993.1052	286.64648	400.23425	2567.47	285.0219	399.14172	2592.5627	0.3651128	0.3567579	0.5757945	0.17037268	0.15550816	0.14027038	0.1264108	0.33988962	1.9777344	0.08601997
GPR89A	4hr	0.023438735	-0.06865027	0.101525806	-0.04701736	0.017688632	-0.45796612	0.111293755	-0.23930065	227.77448	3614.282	341.05264	102.11528	0.0	12.93035	296.22382	891.1432	0.016865082	-0.08211562	0.097439624	-0.05519493	0.0076918155	-0.5289043	0.10335992	-0.26563278	233.79744	3602.5337	345.65433	106.129585	0.0	14.867044	305.96216	905.8347	272.4957	378.03806	2444.113	270.39163	376.8886	2462.4438	0.35566366	0.38974148	0.49514717	0.16929963	0.14632644	0.13845316	0.11913115	0.33750945	2.2427652	0.07468591
GPR89B	4hr	0.01849605	-0.07348478	0.09768397	-0.057947427	0.018000294	-0.48294774	0.10508589	-0.24451526	229.62051	3561.5933	342.24408	103.18735	0.0	12.523665	299.16205	901.7906	0.010549419	-0.08735351	0.09237334	-0.066536024	0.007161123	-0.55804336	0.09565995	-0.2752585	236.21523	3550.6472	347.50574	107.325386	0.004397748	14.395839	309.35742	920.2375	272.5814	381.45145	2446.4077	269.0986	378.20435	2462.2456	0.35280073	0.36702678	0.5117197	0.16421108	0.14532723	0.13428263	0.117647484	0.33371255	2.2366035	0.07449299
HGS	4hr	0.03672257	-0.06993763	0.10616793	-0.047247026	0.02269607	-0.43613577	0.1196644	-0.20023653	236.0743	3701.3196	349.6238	107.536316	0.0	13.923236	310.5458	914.7719	0.031445283	-0.08450138	0.10122465	-0.055428762	0.017434778	-0.4897382	0.11290023	-0.21773253	243.0306	3688.2466	354.68472	112.207375	0.0017133055	16.026808	321.6754	931.899	275.72086	389.40775	2541.9463	273.07797	387.50073	2567.0686	0.350419	0.26104316	0.7386592	0.15210785	0.15310852	0.12543918	0.12163563	0.33461514	2.1291144	0.0789249
HMGCR	4hr	0.040340763	-0.05634778	0.10066641	-0.030730937	0.03842343	-0.31495947	0.119342335	-0.13950568	234.11406	3531.7651	338.41574	108.26214	0.02750593	14.399269	311.15234	901.4161	0.03858174	-0.064321086	0.10031988	-0.032474678	0.032341253	-0.36494762	0.11547836	-0.15390262	237.67519	3520.3013	341.14993	111.26014	0.02750593	15.57246	316.9066	906.9382	263.8286	364.9464	2379.3345	263.1281	365.44424	2413.3384	0.36676323	0.36534306	0.5552679	0.16259582	0.16423078	0.13383299	0.13380831	0.34986278	2.2461724	0.08148991
HSD17B12	4hr	0.028693987	-0.0724071	0.09953463	-0.046610195	0.02651889	-0.4642929	0.11579764	-0.19897123	224.4858	3540.736	336.30515	100.557686	0.0	11.737562	292.09506	881.89484	0.02328932	-0.086128145	0.09638051	-0.054458693	0.017919963	-0.5396717	0.106799655	-0.23082949	230.4092	3531.9092	341.56686	104.03587	0.0	13.008841	301.76932	899.41626	267.79523	377.29074	2416.6858	265.97867	375.14526	2431.0623	0.35368493	0.3466676	0.53953165	0.16192922	0.14781646	0.13299963	0.119875744	0.33345142	2.2454412	0.07234514
IKBKB	4hr	0.025973298	-0.06985615	0.102595516	-0.048844665	0.027920939	-0.44375783	0.112987936	-0.20037045	238.31062	3630.1064	352.21667	107.660706	0.0	13.768656	312.4643	929.9906	0.019208806	-0.08346858	0.09806761	-0.055921644	0.01724197	-0.5170166	0.10427434	-0.22646411	244.8515	3617.7126	357.12918	111.977844	0.02334907	15.830155	322.68076	946.47406	280.52774	387.49286	2477.364	277.81497	385.5182	2500.4187	0.3590171	0.36791363	0.53910244	0.16695267	0.15070032	0.13682556	0.122150324	0.338743	2.1861155	0.07702151
IKBKE	4hr	0.026564483	-0.07172829	0.10434521	-0.049492788	0.024839127	-0.45730186	0.11170334	-0.20364112	240.32709	3689.9226	355.6816	108.802925	5.3145937e-05	14.029452	314.73535	937.1022	0.020214794	-0.084271096	0.10010975	-0.05639841	0.015770493	-0.5233531	0.103734806	-0.22734101	246.29387	3674.6665	359.8348	113.004196	0.010394306	15.929008	324.3367	951.31696	278.959	388.6347	2500.907	275.9414	386.40506	2523.9868	0.3590887	0.34966585	0.552414	0.16684943	0.15067053	0.13694698	0.12207772	0.33703592	2.1563683	0.07690397
IKBKG	4hr	0.022827717	-0.07342433	0.09733048	-0.05355885	0.020936253	-0.47371846	0.10463455	-0.22407162	241.87613	3697.3113	357.41565	109.057556	0.0052566063	14.458812	316.63712	945.9999	0.015828792	-0.086562656	0.092735216	-0.060943436	0.010714	-0.54400754	0.09648226	-0.25019217	248.22128	3687.6316	361.98358	113.47621	0.013603702	16.430199	326.53287	961.6829	286.4089	392.72687	2492.566	283.4128	390.57538	2510.3657	0.35780862	0.36867008	0.53734326	0.16936302	0.14896795	0.13875613	0.12050079	0.3358106	2.1560962	0.07703546
ILF2	4hr	0.036212247	-0.07066625	0.11938388	-0.039756298	0.027404733	-0.46300086	0.12058361	-0.17330872	245.25716	3726.7502	359.15665	112.73681	0.0	15.57415	322.35168	950.8472	0.032173514	-0.08028612	0.1169257	-0.04487156	0.020682652	-0.5219334	0.11450389	-0.19240008	250.45174	3718.381	363.10614	115.96432	0.055107947	17.085052	330.72574	964.9753	277.70755	386.02884	2522.9204	275.9238	385.30246	2551.077	0.36188623	0.31537208	0.62891465	0.16254096	0.15555637	0.1340848	0.12578666	0.3394728	2.2166128	0.0763326
INTS15	4hr	0.026453845	-0.07102306	0.095637746	-0.05034226	0.026413724	-0.4444246	0.10275502	-0.21039093	232.2206	3609.175	346.04688	103.883316	0.0	12.772893	302.5274	913.09985	0.021771027	-0.08127766	0.09301572	-0.055493385	0.01879774	-0.49650735	0.09671458	-0.2284876	237.37463	3594.517	349.958	107.63131	0.0	14.226519	310.8349	925.5265	274.02444	385.6174	2464.335	272.02023	383.60236	2483.8127	0.35629708	0.34942698	0.53539205	0.16927636	0.1446289	0.13917884	0.11705651	0.33255398	2.1398125	0.0753134
IRAK1	4hr	0.022603676	-0.07377261	0.100485906	-0.053270873	0.02291153	-0.46552756	0.10689415	-0.21499193	241.26323	3715.1355	357.6738	109.110596	0.0	14.16472	315.06912	942.4322	0.016324883	-0.08679574	0.0956052	-0.060613193	0.01239512	-0.54010326	0.09828011	-0.24372168	247.03493	3701.4082	361.94055	112.96267	0.013240293	15.89017	324.2279	956.9988	284.4367	396.59094	2542.2634	281.8856	394.24655	2559.5825	0.3554165	0.34903374	0.5466573	0.16350098	0.14719258	0.13401242	0.118975945	0.3352865	2.154697	0.07615915
IRF3	4hr	0.023020403	-0.071464	0.09936199	-0.052893437	0.023134086	-0.45081452	0.109841764	-0.21449876	239.55544	3613.7324	351.45465	109.410965	0.0	14.5077095	315.10675	930.8229	0.016254393	-0.086050704	0.095063	-0.06092724	0.013393256	-0.53317124	0.10144227	-0.24269304	245.88722	3600.7021	356.12442	113.60556	0.06850935	16.477486	325.178	946.6617	279.1844	384.94202	2457.9482	276.84152	382.98706	2478.022	0.359008	0.35720497	0.551997	0.1676159	0.14986822	0.1372445	0.12083113	0.33948833	2.2103064	0.07673925
ITCH	4hr	0.026226914	-0.071133174	0.101109505	-0.049376585	0.025189506	-0.4468681	0.108779706	-0.20019925	236.49034	3651.9092	350.28113	107.15639	0.0	13.613146	309.57455	922.8421	0.019372186	-0.08434338	0.097218595	-0.056531902	0.015862122	-0.5125937	0.10166271	-0.2233166	242.6272	3642.7793	355.0818	111.1386	0.011993276	15.428869	319.0999	939.35455	277.8678	386.31006	2494.591	275.12164	383.49512	2510.1301	0.35938194	0.35765576	0.5425177	0.16826305	0.14938454	0.13808718	0.12110603	0.33570242	2.1272728	0.07572232
ITM2B	4hr	0.023684433	-0.0710349	0.10107652	-0.05022169	0.022385899	-0.4578108	0.1094727	-0.21031545	235.3241	3609.0994	348.3807	106.42421	0.0	13.548545	307.84024	919.5679	0.016799154	-0.0848778	0.09631879	-0.05801834	0.011802938	-0.5341363	0.10034206	-0.23910268	241.75574	3596.829	353.04236	110.51911	0.040409476	15.706277	317.9714	935.34705	277.32303	383.715	2452.7065	274.65005	381.72925	2472.9277	0.3579743	0.3653481	0.5349846	0.1685849	0.14832577	0.13807046	0.120048486	0.3372805	2.2174692	0.0746515
ITSN2	4hr	0.030153671	-0.068580136	0.102917306	-0.04203942	0.026745338	-0.44058666	0.10851925	-0.19510847	243.35721	3644.4336	356.02292	111.5177	0.0	14.943117	320.58163	944.65424	0.023720322	-0.08055865	0.09840619	-0.048908476	0.017097428	-0.50490016	0.10008356	-0.2214188	248.69287	3633.0537	359.93613	114.96804	0.00014153248	16.529505	329.15872	958.30615	277.94733	387.52396	2481.703	275.8244	385.54968	2500.4412	0.36109665	0.36247262	0.5579482	0.16324785	0.15473844	0.13401791	0.12549986	0.34085435	2.146653	0.0791977
JTB	4hr	0.019966923	-0.07223587	0.09838295	-0.058113463	0.025083227	-0.46675566	0.106595084	-0.2250332	229.69153	3661.973	348.77994	100.96603	0.0	12.080036	296.20782	908.29346	0.013358484	-0.086311735	0.09434683	-0.066588014	0.014107155	-0.54191226	0.098225184	-0.25589284	236.76279	3651.2065	354.25214	105.717995	0.008835319	14.13108	307.27765	926.8931	281.64597	391.30038	2487.4758	278.4476	389.1164	2510.4036	0.35019866	0.36856687	0.5072479	0.1651112	0.14063151	0.13501346	0.11365114	0.33219424	2.1972368	0.07328072
KCTD10	4hr	0.024901615	-0.082698464	0.10802283	-0.052122794	0.023598602	-0.4701152	0.11385029	-0.17893048	248.63243	3770.955	365.97842	112.79911	0.010842457	15.576732	325.77222	968.97626	0.019646075	-0.09370748	0.105567515	-0.058198165	0.018338015	-0.5146461	0.10936829	-0.19341266	255.04324	3761.3513	371.35492	116.98979	0.013335899	17.130133	335.97006	987.0337	298.0719	411.35922	2613.0515	296.03845	409.79037	2640.2036	0.35483518	0.3086553	0.6146388	0.15832233	0.1498657	0.13010417	0.120185204	0.32787275	1.9890774	0.07947935
KDELR1	4hr	0.02125123	-0.07397244	0.09559034	-0.0543061	0.020265318	-0.47100547	0.10156737	-0.22490886	240.52321	3703.863	357.23453	108.518715	0.0	13.98992	314.72983	939.08905	0.014529119	-0.08786842	0.09170759	-0.06146051	0.009815385	-0.54342926	0.093802966	-0.2506279	247.4671	3689.5469	362.19016	113.32149	0.01329156	16.189796	325.6159	956.5208	289.0109	397.08563	2533.9153	285.4962	394.41025	2551.448	0.35652617	0.36491138	0.5313424	0.16784543	0.1469609	0.13731672	0.118897974	0.33575442	2.1603315	0.0768406
KEAP1	4hr	0.047282733	-0.06534395	0.13918318	-0.015884861	0.035367597	-0.37673393	0.129101	-0.12118411	272.37265	3925.959	393.9921	123.93461	0.0	17.453722	361.93036	1056.5652	0.044210732	-0.07330877	0.13686346	-0.019417884	0.028461684	-0.42371	0.12454139	-0.1406438	276.58624	3907.8713	397.14673	126.49413	0.02040175	18.997646	367.96674	1067.3445	283.2232	405.5903	2639.954	281.68744	404.7818	2665.447	0.37089956	0.3546989	0.64857125	0.16218586	0.17209959	0.13377856	0.14049862	0.34217	1.8831258	0.10750789
LAMTOR2	4hr	0.02381853	-0.07161298	0.10115573	-0.051216025	0.02187901	-0.46155062	0.11015336	-0.21175054	237.6101	3640.2769	350.9463	107.92855	0.046035886	13.704454	311.2427	927.13824	0.016377227	-0.08542468	0.09545704	-0.05955439	0.012820481	-0.5291724	0.101784706	-0.2317582	244.69939	3628.5457	355.82584	112.54901	0.08825401	16.310493	322.23328	944.32574	276.98474	384.30545	2470.1316	274.49222	382.5014	2494.869	0.3596517	0.36201254	0.5442929	0.17310762	0.14905006	0.14185783	0.12049623	0.3385012	2.1786466	0.077146925
LAMTOR3	4hr	0.02627284	-0.07145012	0.10066907	-0.050452758	0.026433917	-0.45955878	0.11437381	-0.21917632	235.52449	3657.951	349.8866	105.94491	0.0	13.389823	307.6371	922.3371	0.019758774	-0.08382813	0.09668221	-0.057351865	0.015630575	-0.5256931	0.1066462	-0.24729557	241.58614	3646.019	353.93594	109.986725	0.020222167	15.585414	316.89868	936.5918	275.6093	383.59778	2485.0273	273.08267	381.61545	2501.28	0.35896352	0.3736723	0.5405582	0.16950773	0.14886855	0.13883868	0.120607875	0.33629414	2.1803286	0.07756824
LAMTOR4	4hr	0.019552004	-0.07723863	0.09488033	-0.05859384	0.014241332	-0.49914372	0.099843234	-0.25615415	239.89899	3765.1487	357.6434	108.14151	0.0	13.876317	312.13434	939.04736	0.0146373175	-0.08830117	0.09210183	-0.06437055	0.007062732	-0.5518752	0.09400441	-0.27443367	245.43921	3757.85	362.0541	111.67061	0.006445838	15.545998	320.70227	954.1156	284.5963	397.25555	2570.17	282.7696	395.6705	2588.164	0.35535303	0.35427266	0.54338765	0.17111585	0.1423427	0.14000072	0.11488695	0.33047685	2.1544533	0.07450231
LEO1	4hr	0.013929638	-0.07977171	0.084746964	-0.06412198	0.016669372	-0.5303214	0.09639204	-0.27047148	238.25648	3626.1326	354.28757	106.4985	0.0	13.700338	310.69327	935.8264	0.0066151274	-0.095359854	0.07985991	-0.07239523	0.003887727	-0.60852414	0.08642511	-0.3040057	246.0952	3615.374	360.38696	111.60772	0.0056625945	15.987334	322.9448	957.1772	286.19583	393.8244	2491.7932	283.05905	391.29858	2513.8174	0.35191873	0.3711469	0.5163381	0.16758916	0.14191665	0.13660577	0.11434643	0.33121487	2.2754924	0.07175521
LIPT2	4hr	0.028245745	-0.066153444	0.096370794	-0.047708597	0.023811117	-0.4603529	0.10133633	-0.21561319	237.37372	3657.7751	351.02777	107.64314	0.0	13.941144	310.7832	924.42725	0.021928951	-0.07997485	0.092173055	-0.0545455	0.014600721	-0.5338117	0.09297903	-0.23776874	243.45374	3644.4248	355.58093	111.74403	0.047710314	15.887404	320.25357	939.79663	276.33234	381.26178	2437.0232	273.89838	379.40906	2460.126	0.36128592	0.3577533	0.53934443	0.17136766	0.1505764	0.14072184	0.12215021	0.33929613	2.2047722	0.07501685
LRBA	4hr	0.021428918	-0.07416581	0.09961276	-0.05544496	0.020189079	-0.48090288	0.107938744	-0.23196207	234.2323	3617.5713	347.91965	105.33564	0.028152468	13.256972	306.14072	917.0156	0.015366652	-0.08728767	0.09528454	-0.06242379	0.011544135	-0.5477216	0.10022408	-0.25339425	240.8096	3604.2268	352.57877	109.57044	0.073599994	15.522093	316.33817	933.2917	275.94553	383.47177	2461.9875	273.81833	381.6971	2483.2317	0.35457337	0.3604947	0.5346316	0.16551691	0.1464596	0.13550457	0.11835334	0.3346755	2.238181	0.07440807
LUC7L2	4hr	0.02564162	-0.07349866	0.09636876	-0.048341855	0.025149303	-0.44153684	0.10696589	-0.19973384	235.54298	3647.4482	349.97614	106.20254	0.0	13.372551	307.89526	920.15247	0.018964509	-0.087347925	0.091911815	-0.05615176	0.015592456	-0.51155895	0.099255614	-0.22665584	242.28694	3636.7656	355.02386	110.65334	0.028557653	15.638095	318.34705	936.97833	282.18295	389.5224	2493.1982	279.20483	387.81516	2519.5793	0.35570204	0.3634829	0.527485	0.16372074	0.1486386	0.13425598	0.120677985	0.33372992	2.082045	0.07804226
LYST	4hr	0.023908425	-0.07368394	0.09719919	-0.05274003	0.023923367	-0.43653145	0.105833955	-0.2097585	241.04677	3675.8743	357.13617	108.55596	0.011540496	13.952946	315.47772	942.8939	0.015114646	-0.08933383	0.09160459	-0.061904706	0.011420005	-0.5058412	0.09719906	-0.24128917	248.90909	3663.2332	362.5605	113.68652	0.088865906	16.695467	327.71384	961.9018	286.08163	392.05185	2485.837	282.75232	390.02963	2508.5432	0.35861632	0.3635836	0.5346377	0.17037788	0.14820728	0.13974619	0.12001102	0.33333796	2.0787191	0.07827416
MAP2K1	4hr	0.019513484	-0.074122846	0.097097285	-0.0555292	0.016832035	-0.47592297	0.10302672	-0.23702301	236.97205	3645.648	350.9754	107.179306	0.0	13.878916	309.97153	924.23596	0.011743402	-0.08913639	0.09171271	-0.064416476	0.0050347676	-0.5572172	0.09311684	-0.26861125	243.56895	3636.7544	356.0024	111.397736	0.018009294	16.00438	320.32007	940.63403	281.34253	385.06866	2468.0034	278.5643	383.11417	2487.979	0.35482448	0.36124158	0.5311501	0.16458333	0.14613527	0.13459378	0.11807531	0.33486056	2.1612177	0.075310275
MAP2K3	4hr	0.02975114	-0.06927121	0.10581407	-0.044393606	0.03123019	-0.42480096	0.11690037	-0.18257056	238.08636	3680.091	353.3703	107.126564	0.0	13.650441	311.67874	931.2167	0.023596186	-0.08150406	0.10208249	-0.05087659	0.022918575	-0.48772737	0.10972016	-0.20580418	243.83109	3667.2478	357.45505	111.10262	0.0042059133	15.429905	320.97104	945.0415	277.29706	384.85464	2467.4167	275.04227	383.17978	2489.8184	0.35953352	0.35902524	0.5508633	0.1681413	0.15034397	0.13808429	0.12186922	0.33819848	2.1648922	0.07695356
MAP2K4	4hr	0.022277841	-0.071516916	0.102737606	-0.054679733	0.022052398	-0.46788463	0.10816824	-0.21712567	237.43005	3684.2827	353.70963	106.409515	0.0062335157	13.673319	309.22864	930.5376	0.015744315	-0.08542414	0.09834471	-0.06216375	0.012887707	-0.53894	0.100528926	-0.24195774	244.0729	3673.4016	358.61664	110.84542	0.04512722	15.654824	319.81396	947.3657	282.00613	391.23007	2495.9539	278.9386	388.8351	2516.527	0.3543926	0.35270667	0.5465915	0.16643982	0.14531761	0.13636611	0.11732169	0.33526546	2.2324405	0.07455699
MAP2K7	4hr	0.024269866	-0.069655195	0.10476919	-0.051108267	0.024349224	-0.44963425	0.11405722	-0.20737062	234.29791	3664.3533	350.818	104.33851	0.00054420874	12.890182	304.8234	921.91034	0.016503014	-0.084496	0.099598356	-0.059994448	0.013192347	-0.5256178	0.10475695	-0.23935443	241.22594	3654.245	356.11624	108.99621	0.005653927	14.969162	315.70847	939.49786	280.318	388.19476	2481.0906	277.43933	386.2512	2502.6052	0.35488832	0.35433593	0.54590607	0.16659008	0.14599344	0.13660613	0.11801842	0.33564964	2.2299578	0.0736943
MAP3K7	4hr	0.023308014	-0.073853634	0.0973843	-0.053383257	0.022914164	-0.48469388	0.10314834	-0.21696799	239.29956	3667.1685	354.78162	107.6083	0.0	13.8066025	312.65628	937.6514	0.016029352	-0.08790648	0.092420585	-0.061227176	0.012833661	-0.5561662	0.095093615	-0.24131557	246.06442	3656.242	359.89523	112.098175	0.009056085	15.760062	323.6512	955.0626	282.7814	389.76428	2478.8835	279.93765	387.65695	2498.6213	0.35651326	0.3594022	0.53701943	0.16701895	0.14801803	0.13687909	0.11975352	0.33502507	2.1877909	0.076029256
MAPK14	4hr	0.034069754	-0.06646059	0.10834309	-0.036436412	0.03356474	-0.40053454	0.115686014	-0.16173595	235.48128	3659.3052	348.87854	106.73413	0.015541125	13.6669235	308.16495	918.15137	0.028982682	-0.077498555	0.105300896	-0.042215697	0.025998706	-0.45594442	0.109333254	-0.18532415	240.53247	3649.0012	352.99207	109.83503	0.034888394	15.196522	315.81485	932.34875	272.41614	381.5906	2476.214	270.28607	379.1981	2492.533	0.35903746	0.35884494	0.53036624	0.16092303	0.1521491	0.1323529	0.12409361	0.3361253	1.9518487	0.08515164
MAPKAPK2	4hr	0.023793926	-0.07254821	0.09602489	-0.053463127	0.026448315	-0.48296487	0.11012523	-0.22158436	232.83084	3633.545	347.4086	104.56103	0.0	13.051309	303.4041	912.3634	0.016752852	-0.08654938	0.091027595	-0.061598845	0.016098259	-0.55691445	0.10214837	-0.24906473	239.7703	3620.6323	352.3122	109.30983	0.023117758	15.268315	314.51102	929.314	276.0911	382.53696	2462.0083	272.82843	380.3313	2485.5256	0.35658124	0.36874497	0.51774484	0.16836403	0.14591953	0.13788188	0.11827815	0.3336236	2.2337563	0.07287842
MB21D2	4hr	0.027639113	-0.07093987	0.098783694	-0.050586566	0.030765487	-0.4640414	0.11280248	-0.2159699	230.86887	3575.212	343.22934	103.86638	0.0547942	12.992936	300.98502	904.0708	0.020744145	-0.08431925	0.09404384	-0.058206785	0.01971588	-0.53433484	0.10448376	-0.244675	237.41983	3563.985	348.049	108.122894	0.061962478	14.997192	311.30722	920.95135	273.8845	378.06833	2405.844	271.22433	375.78647	2427.0576	0.359449	0.37528104	0.5218649	0.16936742	0.14924811	0.13882853	0.12119485	0.33703294	2.2448044	0.07330372
MBTPS1	4hr	0.022400808	-0.076472305	0.10068422	-0.05441506	0.019881831	-0.47246477	0.10580527	-0.21808544	241.62714	3677.092	357.9337	109.05113	0.0	14.3263235	315.4271	944.66547	0.016346902	-0.0890199	0.09613678	-0.06130159	0.011000279	-0.53880537	0.098547176	-0.24134721	247.30663	3663.5764	362.28067	112.65555	0.01336056	16.006004	324.3847	959.9558	282.02032	392.4194	2500.3965	280.0848	390.77774	2518.1396	0.3556042	0.34612048	0.54735494	0.1649028	0.14723973	0.13520186	0.11905256	0.33256727	2.0903497	0.077530995
MBTPS2	4hr	0.025987979	-0.07243391	0.09788911	-0.05144019	0.022554342	-0.46317795	0.10411415	-0.22132222	236.69458	3609.4668	349.879	106.588356	0.015495784	13.457808	310.35654	925.1782	0.018204903	-0.08729157	0.0927425	-0.05999877	0.011475099	-0.534869	0.095456354	-0.25025532	244.58072	3598.7825	355.4268	111.81348	0.15971349	16.088694	322.8119	944.7362	279.2541	382.18848	2432.995	276.21906	380.26123	2455.409	0.36063316	0.35836375	0.5463541	0.17038554	0.15053315	0.13966262	0.121880874	0.33730713	2.205578	0.07670573
MCMBP	4hr	0.026803792	-0.071029946	0.10381625	-0.049427383	0.026216654	-0.44302198	0.10976425	-0.20470709	236.4568	3697.308	349.67737	107.40051	0.0	13.546875	309.60242	924.07324	0.019163689	-0.08545529	0.09864656	-0.057320956	0.015736433	-0.5178629	0.10134449	-0.23163313	243.18903	3686.4304	355.0643	111.610825	0.023057655	15.193368	320.47495	942.3387	282.45877	391.69916	2548.7456	279.30652	389.50427	2570.968	0.35845459	0.35937312	0.56525844	0.16770148	0.15090178	0.13757092	0.12215122	0.33722875	2.1339169	0.076450676
MMGT1	4hr	0.026956994	-0.07542719	0.09435149	-0.055022344	0.031254146	-0.51950926	0.107614376	-0.2239311	227.9084	3549.3696	339.97006	102.00647	0.0014577372	12.383561	297.55725	893.0	0.019350626	-0.09107085	0.08900149	-0.0647022	0.020940768	-0.59753895	0.09883152	-0.2519819	236.7482	3537.4827	346.13394	108.02963	0.045538634	15.223646	311.5002	915.16833	272.56775	376.90952	2410.869	268.79944	374.15936	2432.874	0.35905045	0.38785404	0.50295526	0.17033608	0.14837256	0.1393935	0.12061668	0.33359346	2.3761826	0.069232926
MNAT1	4hr	0.026748216	-0.07348757	0.10176571	-0.04792002	0.025407452	-0.44549727	0.10632723	-0.20434083	248.18016	3720.0078	362.80405	113.20688	0.0	15.278139	327.13184	965.35254	0.019409986	-0.08737962	0.096993595	-0.05528768	0.015438186	-0.5216145	0.0976113	-0.23276706	254.63602	3708.5635	367.29083	117.52167	0.01871309	17.521423	337.3381	980.6634	288.07935	396.25842	2521.1064	286.4485	395.36334	2551.2056	0.36007497	0.36463532	0.5527407	0.16718206	0.15253693	0.13714494	0.12365348	0.33842382	2.0683243	0.08116435
MOCS3	4hr	0.023729676	-0.07464179	0.101569846	-0.054681014	0.03055302	-0.45757723	0.11559214	-0.21703456	233.59485	3592.3936	345.39038	105.20755	0.0	13.151246	306.4328	913.63745	0.014580309	-0.088878624	0.09522261	-0.06364745	0.017876705	-0.5193584	0.105473705	-0.24571808	240.95703	3577.3193	351.13626	110.34801	0.0	15.242511	318.1289	932.68146	277.97705	382.1633	2436.3875	275.3388	380.42938	2463.0947	0.3594485	0.39133856	0.5122911	0.16932705	0.15130144	0.13842463	0.12248002	0.33562058	2.1698644	0.07690812
MON2	4hr	0.018145574	-0.0721097	0.10367621	-0.05599554	0.017210081	-0.40644327	0.109384745	-0.21388917	246.98216	3824.9207	365.40253	111.84937	0.0	15.050136	322.82693	962.2093	0.010895431	-0.085696176	0.098603435	-0.06378796	0.006762898	-0.47270834	0.10023689	-0.24450144	253.33559	3812.5757	370.36005	116.21355	0.006768725	16.897144	332.75864	979.49414	287.9593	400.87936	2582.4902	285.55103	399.00613	2603.7048	0.354094	0.3555803	0.5438665	0.16649678	0.14605542	0.1362072	0.11785375	0.3360803	1.9303758	0.08929821
MTG2	4hr	0.02267937	-0.07227555	0.09763691	-0.055725973	0.024288662	-0.41962212	0.11051934	-0.20789444	234.38142	3633.4968	350.70563	104.70207	0.0	12.891145	304.76932	920.62146	0.017230522	-0.08332639	0.09547139	-0.060667995	0.01695921	-0.4735402	0.10601526	-0.21922624	239.9466	3615.2378	354.97208	108.46118	0.0	14.427346	313.72723	935.7927	280.1977	390.4871	2468.3784	276.6947	387.42587	2487.892	0.3553692	0.37057447	0.5262348	0.16747437	0.1452453	0.13699277	0.11737435	0.3335628	2.1798823	0.07499251
MTMR9	4hr	0.022642696	-0.07130707	0.08509289	-0.049341556	0.025812514	-0.4699815	0.111869484	-0.22200526	232.88742	3667.6128	346.579	105.23019	0.0	13.080076	304.04507	909.8776	0.01752842	-0.08292369	0.081502296	-0.055491198	0.01709863	-0.5293066	0.10397204	-0.2453972	238.47984	3653.332	350.8265	108.885086	0.02015071	14.84459	312.74185	924.42773	273.05667	383.17548	2470.1707	270.7203	381.20895	2493.0383	0.3451172	0.38857788	0.4683232	0.14878196	0.1471892	0.121581234	0.120244205	0.33637437	2.2015927	0.07640622
MYO6	4hr	0.028259065	-0.06909986	0.106938444	-0.04576082	0.026976326	-0.44526866	0.11329663	-0.19401544	236.15697	3657.361	351.9238	105.947235	0.0	13.137722	308.1582	925.766	0.021599315	-0.082049444	0.10222328	-0.05306493	0.016824666	-0.51030105	0.10456873	-0.22021814	242.2925	3645.6665	356.46588	110.168106	0.001405209	14.997004	317.95132	941.2035	276.6254	387.05356	2493.0623	274.18762	385.177	2512.043	0.35822582	0.3583322	0.55169195	0.1671792	0.14990142	0.13722543	0.121588945	0.3368508	2.17029	0.07714916
N4BP1	4hr	0.025250899	-0.07449806	0.10233906	-0.050091904	0.023788866	-0.46290547	0.11408476	-0.20948869	233.04398	3621.6704	347.58978	104.81012	0.0	13.116618	303.87543	911.74725	0.018605547	-0.0881339	0.097483896	-0.057215456	0.014199579	-0.53265125	0.10557249	-0.23486622	239.16632	3601.2073	351.73804	108.96294	0.042755045	14.959632	313.75632	927.15076	274.58502	378.7607	2438.951	272.34128	377.22498	2462.2573	0.35694113	0.3617961	0.5312503	0.16665721	0.1484116	0.1364365	0.12027486	0.3338831	2.4006612	0.07328704
N4BP2	4hr	0.024088662	-0.075403154	0.10341768	-0.053142335	0.021813586	-0.4728216	0.11058742	-0.21518837	243.26935	3688.394	359.53552	109.72615	0.0	14.490527	318.63635	950.38367	0.018217998	-0.088315725	0.099691875	-0.059410233	0.013758431	-0.5397923	0.10396677	-0.23452899	249.7737	3673.8528	364.30072	114.08472	0.017418627	16.550753	328.9137	967.0265	284.586	395.17352	2530.1912	281.65433	392.94308	2551.3538	0.35720474	0.35250655	0.55815136	0.16634859	0.15027273	0.13644524	0.12156832	0.33612838	2.1892254	0.07558397
NAA30	4hr	0.01854741	-0.074128546	0.0988366	-0.05729595	0.019390145	-0.4533909	0.10727635	-0.21956196	243.55328	3728.8083	358.23248	111.10703	0.0	15.175951	319.54813	944.6582	0.010978449	-0.08816542	0.09361675	-0.0656176	0.008803712	-0.5240097	0.097757526	-0.24808817	250.39449	3716.3171	363.2837	115.73477	0.021623485	17.376122	330.12003	962.12195	289.88406	398.1448	2553.622	286.35773	395.7322	2572.5457	0.35430345	0.35329545	0.52896935	0.16416664	0.14679776	0.13447793	0.11859578	0.33546618	2.082244	0.07706206
NAA35	4hr	0.019150183	-0.07587488	0.1030248	-0.055912226	0.019173102	-0.4810086	0.1097076	-0.23317106	246.05382	3801.2314	368.07935	109.60944	0.0	14.663228	319.71924	964.8716	0.012316609	-0.0878646	0.09921982	-0.06255258	0.00941431	-0.54189736	0.10305469	-0.25476897	252.41563	3791.6428	372.63757	114.24455	0.0	16.4748	330.4286	980.2099	293.25443	406.6964	2571.995	291.1449	405.37436	2599.3538	0.35067672	0.3502811	0.5267029	0.16406709	0.14322266	0.13447425	0.115814015	0.33023122	2.0953822	0.08006217
NAA38	4hr	0.022947619	-0.07529348	0.10144429	-0.05321722	0.022674927	-0.47869995	0.10757736	-0.21902071	242.60852	3647.2898	356.87463	110.292465	0.0	14.571656	318.17126	945.1743	0.016396472	-0.08777324	0.0972277	-0.05991456	0.013216634	-0.53672427	0.10017543	-0.2402318	249.16266	3634.3826	361.57617	114.6824	0.021112785	16.727995	328.77835	961.3828	289.68927	395.7371	2506.2117	286.6097	393.3105	2527.8552	0.35851076	0.36475825	0.5446533	0.16708322	0.1500965	0.13681042	0.12145319	0.33594334	2.1548464	0.076630525
NAPG	4hr	0.028131612	-0.0683631	0.10769827	-0.044214148	0.028600477	-0.40828586	0.11427307	-0.17700373	239.3844	3748.1128	356.604	108.07596	0.0	14.101463	311.4878	935.84796	0.022768127	-0.08000711	0.104411416	-0.049802948	0.020853113	-0.4718298	0.108087495	-0.19593224	244.86249	3735.171	360.53806	111.681335	0.017803501	15.747732	320.2557	949.23474	280.88275	395.41895	2575.8694	278.26822	393.1455	2593.5164	0.35415012	0.34838885	0.5404353	0.15965915	0.14789945	0.13110405	0.11998465	0.33771637	2.1008446	0.080741644
NBR1	4hr	0.022887364	-0.071923144	0.0998606	-0.052324884	0.021599146	-0.44341326	0.10512014	-0.21180682	241.32863	3719.2732	358.1046	108.67083	0.001072913	13.97874	315.88464	942.56964	0.01576464	-0.08738475	0.09472311	-0.060682602	0.012227211	-0.5225068	0.095981866	-0.23791325	248.67998	3705.1729	363.49713	113.54683	0.06516676	16.186049	327.57336	961.3485	286.12537	396.99988	2535.983	283.37622	394.95178	2560.8691	0.35557246	0.34697175	0.5551118	0.16410407	0.14766668	0.13449045	0.119258925	0.33690557	2.1546068	0.07722052
NCOA4	4hr	0.028894808	-0.06939654	0.1013159	-0.047014523	0.033414155	-0.441785	0.11299993	-0.19274722	230.72447	3629.7273	344.54248	103.67548	0.019233191	12.777642	300.69394	904.08374	0.022019105	-0.083130814	0.09662782	-0.054689206	0.02252662	-0.51768243	0.10421879	-0.2230834	236.76903	3615.0742	348.95682	107.76534	0.045441758	14.594513	310.42126	919.0633	272.5381	380.45	2452.205	270.24597	378.85278	2474.8953	0.3584509	0.38184947	0.5188642	0.16846503	0.14813054	0.13810568	0.12041536	0.33511692	2.1358085	0.07729747
NCOA7	4hr	0.023982853	-0.07302411	0.09957546	-0.0524295	0.022951216	-0.45908883	0.10915691	-0.21099469	242.73097	3709.69	358.1616	110.03565	0.0040262174	14.6901045	318.1323	945.5799	0.017565865	-0.086567685	0.09543561	-0.058754586	0.0134308245	-0.5259302	0.102303244	-0.23318645	249.42175	3696.9382	362.91498	114.476074	0.06217887	16.871937	328.80664	961.8794	284.62973	392.24936	2503.4602	281.56973	389.91766	2523.8484	0.3562278	0.34530634	0.5482565	0.16330177	0.14945683	0.1339382	0.12090345	0.3369097	2.1632938	0.07736719
NDFIP1	4hr	0.030295994	-0.06814059	0.10547152	-0.04652839	0.027552344	-0.4318099	0.11242554	-0.19676143	237.06651	3687.398	353.75613	106.232254	0.0	13.270061	308.73456	930.4922	0.023359915	-0.08168549	0.101403385	-0.053726792	0.01735953	-0.5047149	0.104530364	-0.22203471	243.80626	3673.3772	358.63223	110.7141	0.021112278	15.379383	319.37988	947.4077	280.4625	391.4749	2507.6167	277.8322	389.47708	2530.1443	0.35915864	0.35630828	0.5527857	0.16797644	0.14935993	0.13794719	0.121229045	0.33581564	2.1120243	0.08019704
NDUFB11	4hr	0.026112238	-0.0698964	0.10121955	-0.050565448	0.02795959	-0.46016404	0.11528211	-0.2169561	232.74315	3556.932	344.37988	105.332016	0.0	13.40651	304.8078	907.71387	0.0183863	-0.08499408	0.095678635	-0.05943355	0.016635027	-0.53398126	0.10518027	-0.24615294	240.15126	3548.27	349.6573	110.12182	0.006484058	15.973557	316.28918	925.9133	275.1729	380.41696	2436.3215	272.1588	378.16837	2455.7544	0.36026254	0.37640572	0.5249926	0.1699823	0.14976259	0.13924567	0.12147005	0.33895496	2.227833	0.07541883
NGLY1	4hr	0.024446499	-0.06979977	0.10504778	-0.047973957	0.02321959	-0.4133048	0.10828903	-0.20300941	243.25041	3728.3955	358.62817	110.16697	0.005363849	14.43884	319.12158	948.68945	0.01634807	-0.08543517	0.10010936	-0.05570796	0.011339278	-0.49237052	0.0986859	-0.23245117	251.2111	3719.075	364.40726	115.16109	0.023337888	16.88976	331.99133	968.76917	286.52063	399.6583	2572.099	282.8575	396.33868	2591.232	0.3560323	0.34569463	0.5643296	0.162271	0.15060304	0.13329789	0.12158136	0.33883426	2.063108	0.083301365
NOLC1	4hr	0.03292248	-0.06644613	0.0969444	-0.040421657	0.039227378	-0.42749888	0.11216001	-0.18034472	224.05154	3532.16	335.83167	100.2525	0.0	11.696035	292.3119	878.2791	0.02349808	-0.08314985	0.09109268	-0.05094762	0.0188622	-0.51290333	0.10027774	-0.24477504	230.52913	3517.691	340.7099	104.5045	0.014180625	13.761716	302.12555	894.4973	263.09216	367.20096	2361.9458	259.62543	364.25125	2380.868	0.36102882	0.40562847	0.51434237	0.17083861	0.15078248	0.14000107	0.122768894	0.3382355	2.1537414	0.077887684
NOP56	4hr	0.024371626	-0.07123324	0.096980564	-0.05427184	0.034497775	-0.479667	0.115380675	-0.23428623	224.63383	3522.8376	337.41058	99.56699	0.0	11.686295	292.27216	884.3215	0.018576652	-0.08611033	0.09349797	-0.060495477	0.025558615	-0.5586916	0.10634367	-0.26593292	231.64713	3503.9824	342.86844	104.28739	0.0039497446	13.989744	302.81168	901.1383	268.1284	369.20987	2328.9995	265.247	367.97577	2359.876	0.35665256	0.37311792	0.5371834	0.17128354	0.1468355	0.14011016	0.11885618	0.33644637	2.3469498	0.07433666
NPC1	4hr	0.02281162	-0.0709453	0.09337106	-0.052096907	0.022898683	-0.44526803	0.10653794	-0.22341174	232.69563	3635.8691	345.9653	104.98216	0.018045995	13.16104	303.79153	909.55237	0.016620709	-0.08327078	0.08914517	-0.05870977	0.013861441	-0.50909173	0.098420575	-0.24779847	238.11127	3621.1155	349.92606	108.69289	0.06072581	14.8084545	312.36255	923.1901	271.96393	380.17462	2460.0383	269.48468	377.99576	2479.3374	0.35411134	0.35752296	0.53044426	0.16340996	0.14647956	0.13377015	0.11846575	0.3366963	2.2161002	0.07589925
NPC2	4hr	0.027328327	-0.06858471	0.10049039	-0.047977116	0.027010186	-0.43966016	0.11090312	-0.20881982	232.17076	3581.299	343.93924	105.06204	0.0	13.106105	303.972	906.3343	0.020401372	-0.08249486	0.095454894	-0.055458285	0.01694601	-0.5117249	0.101960935	-0.23339576	239.17337	3568.8984	348.96378	109.795845	0.014890231	15.300827	315.06992	923.79846	273.1583	378.87643	2411.6926	270.54382	377.08444	2433.9475	0.3581377	0.3689655	0.5287542	0.16432352	0.15089265	0.13462125	0.12236038	0.33830926	2.1828284	0.07621738
NUBP2	4hr	0.034005757	-0.06678995	0.10751065	-0.0442288	0.045433383	-0.48452368	0.13847023	-0.19564691	210.79729	3346.1768	317.70514	93.36506	0.0	9.736617	274.38718	830.51807	0.024165789	-0.08337582	0.10112852	-0.05379179	0.033474144	-0.5691171	0.12776324	-0.22767715	220.09024	3336.4133	324.8732	99.58749	0.0	12.350501	289.31348	854.7049	249.29962	350.4066	2250.853	245.61612	347.3686	2270.521	0.36319628	0.41639063	0.4670306	0.17775351	0.1489697	0.14582196	0.12209567	0.33342507	2.459842	0.068742484
NUDCD2	4hr	0.02617251	-0.06946579	0.09874461	-0.04842872	0.022842946	-0.4206833	0.10584616	-0.19782533	240.7891	3666.0234	356.43362	108.37456	0.0	13.823606	315.02188	943.00446	0.019448688	-0.0829352	0.09420236	-0.0561126	0.01360618	-0.4860722	0.09838835	-0.2242194	247.26546	3654.1184	361.09732	112.713135	0.12463377	15.883121	325.36276	958.61566	282.3613	389.67868	2486.8025	279.92453	388.05045	2511.8447	0.3574238	0.3478523	0.5533337	0.16331846	0.15071087	0.13405551	0.1219272	0.33803877	2.117454	0.07952069
OCRL	4hr	0.027185114	-0.06828699	0.09757975	-0.048696324	0.029713454	-0.44243485	0.114077285	-0.20209561	224.39099	3575.6416	336.08856	100.76568	0.0	11.855123	292.4839	878.90204	0.021165289	-0.080881946	0.09413449	-0.055353228	0.022038195	-0.50602525	0.107212506	-0.22197086	230.53732	3557.5237	340.68695	104.77991	0.018993458	13.677967	302.32706	895.08734	265.4821	372.58673	2407.6936	263.5498	370.89975	2430.5808	0.3556707	0.37332708	0.514681	0.16599634	0.14625071	0.13607821	0.118746854	0.33490682	2.257689	0.07289194
OGA	4hr	0.031299245	-0.06444065	0.1096004	-0.042495962	0.031532858	-0.42119026	0.11939724	-0.18443528	236.10529	3610.6895	347.66153	107.59593	0.0	13.927104	310.12192	918.95996	0.024806881	-0.077210054	0.105433635	-0.049664207	0.0222648	-0.48591787	0.11240328	-0.20810792	242.02618	3597.7756	351.9662	111.54173	0.031817734	15.827643	319.33566	933.38696	271.38205	378.99222	2431.1746	269.37393	377.22403	2455.1023	0.36026192	0.36733103	0.53431094	0.16591534	0.15372217	0.1362589	0.12505515	0.33798677	2.1052399	0.07921961
ORC3	4hr	0.022402298	-0.070766985	0.09686375	-0.05320241	0.023194607	-0.46927536	0.109449886	-0.21732165	234.5227	3565.6128	347.53662	105.654724	0.0	13.45465	306.15253	919.1834	0.016934928	-0.0837425	0.09317987	-0.060420077	0.01537334	-0.5378229	0.102027155	-0.23976132	240.97606	3550.5671	352.70776	109.71136	0.06341437	15.229007	316.36258	936.98816	277.44992	385.95654	2444.98	274.827	383.4426	2463.5193	0.35739455	0.3473859	0.5207246	0.17024896	0.14878233	0.13973187	0.120582275	0.33718804	2.2039156	0.074254096
OSTC	4hr	0.020202309	-0.07357302	0.09031781	-0.054755587	0.019266812	-0.5710626	0.099171825	-0.23440431	237.91792	3719.5266	354.59763	107.57728	0.0	14.087904	309.47446	929.42175	0.01360943	-0.08876781	0.08587326	-0.062241722	0.008241867	-0.67101234	0.091115214	-0.26693532	244.60434	3703.1287	359.62042	111.91689	0.0	16.126713	320.0215	945.8579	282.05594	392.52402	2512.4712	279.65927	391.02997	2537.8518	0.355687	0.37259457	0.5168769	0.16811995	0.14392611	0.13734837	0.116382144	0.33619383	2.5601559	0.06775118
PABPC1	4hr	0.023490036	-0.069548585	0.105864376	-0.053590484	0.019623578	-0.45421946	0.11005898	-0.21352707	242.77153	3776.904	361.38718	109.23195	0.0	14.050744	316.94882	946.67413	0.01608399	-0.08204929	0.100673586	-0.060636427	0.007933117	-0.5143824	0.10121608	-0.23933285	249.79532	3768.3943	366.5413	113.94923	0.0	16.287895	328.59943	963.46936	286.4814	400.08463	2556.011	282.28012	396.7778	2574.5627	0.3543322	0.33588922	0.5641408	0.1628344	0.14738059	0.13386965	0.11894046	0.33722684	2.126729	0.0761739
PAXBP1	4hr	0.018338297	-0.076369345	0.09797406	-0.057124663	0.018158006	-0.47314844	0.10711773	-0.22700019	241.1333	3747.936	356.28076	109.42446	0.0	14.531385	316.4085	937.93353	0.01275249	-0.089437574	0.09501623	-0.063355446	0.009858133	-0.5356271	0.10185223	-0.24663062	247.45114	3739.7554	360.90964	113.561424	0.0	16.632502	326.3307	953.17755	290.62823	398.35736	2544.864	287.8349	395.9978	2564.571	0.35207248	0.36398625	0.51928824	0.16070867	0.14699072	0.13139728	0.11883874	0.33294013	2.0699892	0.07575844
PIK3C3	4hr	0.029484278	-0.06959827	0.09837243	-0.041781045	0.036288057	-0.4442783	0.12062223	-0.15985096	236.83328	3677.7217	350.55026	107.5743	0.0	13.648361	310.02942	923.80475	0.022266831	-0.083887	0.09319834	-0.049674697	0.025120765	-0.5144986	0.11336859	-0.19147941	242.63103	3663.5254	355.11725	111.39268	0.0	15.297172	319.13013	939.31244	273.8582	383.21567	2483.091	271.64594	381.52554	2504.9023	0.35562718	0.37713912	0.5024791	0.15950423	0.15061724	0.1308852	0.122892	0.33633977	2.1904948	0.07480949
PIK3R4	4hr	0.023857627	-0.07483109	0.09578644	-0.051498074	0.027699918	-0.47237945	0.10668134	-0.21253596	235.00835	3638.0142	349.6771	105.90085	0.0	13.526018	306.85135	919.198	0.015082969	-0.09101104	0.08998514	-0.060532983	0.014869757	-0.55547565	0.09651044	-0.24618149	242.98882	3618.705	355.49985	111.18595	0.015585941	15.795311	319.62985	940.7291	282.8687	389.46487	2476.152	279.32773	386.61884	2497.8374	0.357637	0.38227308	0.50898504	0.16915114	0.1482593	0.13832705	0.1202891	0.33438063	2.2128232	0.07671191
PIKFYVE	4hr	0.022517748	-0.07372571	0.09736417	-0.055278584	0.024028659	-0.48367664	0.10551154	-0.21843801	237.67845	3727.588	355.39587	106.27436	0.0	13.368772	308.76184	933.18677	0.016686654	-0.085977316	0.09331563	-0.061648235	0.015310872	-0.55366784	0.09712238	-0.23992606	242.74602	3713.926	358.93607	109.78306	0.0	14.933673	317.03464	945.5518	281.13278	389.39633	2492.138	279.10187	387.51947	2507.662	0.35506505	0.36419302	0.5273825	0.166617	0.1449799	0.13631453	0.117333874	0.33414713	2.176225	0.072353415
PITPNB	4hr	0.021626232	-0.069269635	0.10752803	-0.05655752	0.015250365	-0.42879993	0.107677236	-0.21746956	250.39444	3830.4377	372.07797	112.251274	0.0	14.950385	326.56296	981.0057	0.01460997	-0.08289091	0.104060374	-0.063893944	0.0059914337	-0.49324802	0.10257698	-0.23866512	257.64474	3818.3672	377.15616	117.190605	0.056167863	17.222498	338.35028	998.0977	296.77914	411.49188	2628.6548	293.82114	409.61774	2655.5046	0.360666	0.32774502	0.60265344	0.17988804	0.14573705	0.14779092	0.11702069	0.33828202	2.1100569	0.08079739
PMVK	4hr	0.019189619	-0.07652818	0.09915062	-0.061804324	0.020077743	-0.47639328	0.103228636	-0.24330007	241.19363	3674.4248	355.44205	109.22087	0.0	13.874402	317.23572	939.39966	0.013070848	-0.08971983	0.09527291	-0.06889285	0.010504558	-0.54218453	0.096320756	-0.26724637	248.81241	3660.8958	360.62653	114.47728	0.038396887	16.408192	329.6587	957.256	287.0535	396.0873	2515.309	283.79382	393.17352	2535.3696	0.3530381	0.34479114	0.5427962	0.1590168	0.14938097	0.13028415	0.12063171	0.3350743	2.1473224	0.07335766
POT1	4hr	0.020100372	-0.0713752	0.094005436	-0.053878296	0.013050224	-0.45084128	0.094936885	-0.22124887	242.03519	3720.8083	357.56757	110.26943	0.0	14.57912	316.88766	940.00146	0.016192775	-0.08213744	0.09197719	-0.057198286	0.008027962	-0.5056204	0.09128011	-0.22899994	248.22798	3702.334	362.58704	114.227875	0.0	16.421959	326.6384	955.74176	281.55206	395.61148	2522.5486	279.53082	394.48398	2561.6624	0.35375187	0.33774337	0.53530794	0.16540158	0.14762028	0.13566723	0.11944006	0.3374978	2.2501402	0.07276326
PPIA	4hr	0.018946232	-0.07048864	0.102530554	-0.05366385	0.018542914	-0.42870975	0.110955425	-0.21254118	240.8891	3704.8953	356.16168	109.559074	0.0	14.013335	315.9949	938.7101	0.01315139	-0.081196055	0.09898733	-0.05897642	0.010520212	-0.47835028	0.10583939	-0.2276852	247.26166	3694.5054	360.392	113.89211	0.0151829375	16.270857	325.99817	953.2614	283.16907	391.3983	2500.5605	280.78543	389.73004	2522.5164	0.3565232	0.3602386	0.5337751	0.16781533	0.14776857	0.13724595	0.119423054	0.33982378	2.1878037	0.07978127
PPP2R5D	4hr	0.025413869	-0.07042137	0.101901166	-0.049707253	0.025122438	-0.4183501	0.10714697	-0.19686945	241.63712	3752.621	360.56433	107.77387	0.006703046	13.942374	314.8811	946.6073	0.019166168	-0.083410375	0.09790891	-0.056322798	0.015935335	-0.4802093	0.10016967	-0.2183507	248.20668	3739.694	365.2929	112.14753	0.013432729	15.964383	325.34805	963.35187	287.24786	401.15298	2573.968	283.88028	398.0527	2594.882	0.35834008	0.35999805	0.5418363	0.17146464	0.14861509	0.1407114	0.12055062	0.33529258	2.1007526	0.07919642
PRKCSH	4hr	0.026992468	-0.07060851	0.10179418	-0.04554966	0.024950625	-0.4559758	0.10997159	-0.21084486	235.92195	3633.0435	349.78055	106.23036	0.012531427	13.500385	308.6982	922.4636	0.01917744	-0.08635787	0.09668816	-0.054250665	0.011322205	-0.54124725	0.09960072	-0.25010118	243.23691	3619.8071	354.85403	111.049644	0.10599171	15.971696	320.25726	939.76996	276.50116	383.257	2450.489	273.31662	380.35016	2474.1965	0.3604738	0.3856471	0.52012974	0.17244112	0.14911161	0.14123571	0.12114102	0.33819076	2.2835245	0.07251282
PRMT5	4hr	0.028553389	-0.074784026	0.10820276	-0.047134425	0.024815416	-0.45384827	0.1098751	-0.19216175	242.06166	3657.021	356.68622	109.85527	0.0	14.472624	317.15314	944.0288	0.020938179	-0.08880142	0.10294517	-0.05535892	0.014268223	-0.52934426	0.10121543	-0.22186163	248.13278	3648.1543	361.10074	114.26753	0.001936378	16.35845	326.67175	958.6258	282.46722	391.24255	2490.602	280.04196	388.65408	2509.563	0.3591773	0.33968922	0.56716573	0.16376698	0.1510559	0.1345962	0.122201204	0.33743644	2.12839	0.07926639
PTAR1	4hr	0.024487235	-0.07459262	0.09817649	-0.050198812	0.023288239	-0.4575564	0.105214015	-0.20165193	243.07646	3728.9775	360.22394	109.72554	0.0	14.346642	317.71	948.7327	0.017742904	-0.088457935	0.09374922	-0.057852227	0.014493179	-0.52696604	0.09716295	-0.22354823	249.80475	3716.5706	365.2996	114.10223	0.010057558	16.458963	328.24643	966.41064	285.33093	395.1836	2522.8826	282.3374	392.80786	2544.708	0.35522664	0.34856606	0.5397995	0.16393372	0.14818999	0.13445984	0.12006716	0.3347104	2.1427853	0.07631269
PTPA	4hr	0.032010607	-0.06866922	0.10359522	-0.042353157	0.039919075	-0.40549195	0.1229895	-0.15425104	226.51105	3672.7751	343.41577	99.93316	0.0	11.624662	293.14096	890.755	0.026055505	-0.080723815	0.100491166	-0.04722858	0.026969526	-0.4704825	0.11358348	-0.18241327	232.39307	3652.5486	347.88095	103.79435	0.0	13.403503	302.51492	905.6347	265.90933	378.3243	2489.1797	263.2354	376.24835	2519.1382	0.353244	0.3959275	0.53158236	0.162355	0.1433272	0.13330737	0.11639487	0.3301636	2.0472395	0.08008166
PTPN23	4hr	0.034933645	-0.07584563	0.10046097	-0.04527146	0.029976355	-0.5028866	0.1166051	-0.2018956	228.9018	3542.3425	340.14926	103.29439	0.0	12.80131	299.19104	894.37274	0.028318971	-0.0896566	0.095566764	-0.054052066	0.019733371	-0.583484	0.10553952	-0.23656486	234.99878	3532.6096	344.97922	107.069016	0.009528595	14.554184	308.55365	911.77686	271.4067	372.52206	2376.7102	269.61224	371.02676	2397.3206	0.3511354	0.32875887	0.5967189	0.15003349	0.15003467	0.12339974	0.12087861	0.33287966	2.3410208	0.07122712
PWP2	4hr	0.023233706	-0.08067183	0.099816605	-0.0628216	0.023235442	-0.5205371	0.104651265	-0.24944597	234.74036	3709.274	350.32416	105.38854	0.0	13.080865	306.0537	920.8912	0.0153293125	-0.09832449	0.09371319	-0.073499955	0.0153696695	-0.6036857	0.0952712	-0.27380773	242.8208	3685.5872	356.2285	110.60369	0.0	15.366501	319.08502	941.65564	283.8431	393.40204	2487.4634	281.21985	391.55685	2512.5232	0.3589351	0.3652738	0.5395612	0.17012872	0.14896677	0.1390664	0.120642886	0.33236226	2.1592598	0.074361056
RAB21	4hr	-0.002610388	-0.08465784	0.07729533	-0.07349069	0.0010292353	-0.54201776	0.085014544	-0.27628678	242.4313	3743.7588	360.99197	108.166115	0.0	14.000517	315.99786	951.7471	-0.009981733	-0.10028815	0.071684286	-0.08243065	-0.0095509915	-0.6210542	0.07583256	-0.3048255	250.23508	3730.451	366.46915	113.33618	0.044876013	16.590755	328.35538	970.9173	290.7669	397.5462	2523.9453	287.349	395.75897	2553.7927	0.33437082	0.3428946	0.49089193	0.14908813	0.13769217	0.12134948	0.110365674	0.327945	2.1844103	0.07162055
RAB5B	4hr	0.02308148	-0.07633874	0.1010385	-0.053330302	0.021622436	-0.4785993	0.103152655	-0.21629162	239.24762	3651.7788	353.5221	108.45402	0.0	14.026517	313.16757	933.25714	0.016243236	-0.090174906	0.09739686	-0.060578447	0.011761483	-0.5470686	0.09668957	-0.23878375	245.58885	3640.44	358.38797	112.48694	0.12734842	16.1119	322.87723	949.75055	278.72803	386.87247	2483.6194	276.2389	385.06857	2505.661	0.35751212	0.356332	0.53635687	0.16779995	0.1480859	0.13752265	0.11984138	0.33545876	2.178356	0.07457219
RAB9A	4hr	0.029084038	-0.07534406	0.09334894	-0.048786517	0.029992044	-0.49808007	0.111465596	-0.22141473	227.85796	3585.5603	341.0586	102.256454	0.0	12.285204	296.90173	892.4509	0.02328661	-0.088698484	0.08930202	-0.05571571	0.021349572	-0.5682787	0.10323533	-0.24575451	234.90672	3573.0398	346.21017	106.993065	0.076694846	14.52394	307.796	910.47577	272.75388	379.0198	2442.755	270.23068	376.98505	2462.3962	0.35720146	0.38171107	0.51764876	0.16521795	0.14908288	0.13527137	0.121300645	0.33301908	2.2927039	0.0710672
RABEP1	4hr	0.023844585	-0.076151334	0.10440776	-0.051655192	0.026302	-0.48060486	0.10968819	-0.20256776	236.73164	3649.157	351.71237	106.30601	0.0	13.377097	309.2515	927.4145	0.016629066	-0.08943707	0.09966568	-0.059222437	0.015663356	-0.5465925	0.10142616	-0.2317436	243.40942	3637.1282	356.585	110.84739	0.020458156	15.437887	319.8914	944.2844	278.20816	385.49045	2471.5244	275.22934	383.57166	2495.0781	0.35656968	0.3744304	0.5492075	0.1675413	0.14846162	0.13712628	0.11984854	0.33408082	2.243041	0.07482762
RABGEF1	4hr	0.023900792	-0.072010174	0.10896366	-0.04426695	0.026765566	-0.4332574	0.11126038	-0.17448895	235.20847	3606.4446	347.6505	106.17857	0.0	13.576487	308.3956	918.78827	0.01733263	-0.08541392	0.10448606	-0.05145565	0.016826192	-0.5019875	0.10402124	-0.20021982	241.35753	3595.0251	352.1957	110.387474	0.0	15.409331	318.16632	934.2622	278.2449	384.77057	2455.35	275.48523	382.99307	2480.539	0.34539205	0.3640479	0.48799664	0.14773612	0.15159519	0.121105745	0.12356543	0.33415407	2.0738873	0.078863345
RB1CC1	4hr	0.029987548	-0.06892798	0.100385875	-0.043516755	0.03632208	-0.42056456	0.12623183	-0.19121303	243.4966	3633.192	357.6226	110.58993	0.0	14.566608	320.24576	949.2613	0.023133561	-0.08299048	0.09567689	-0.05100889	0.025189692	-0.490874	0.11749971	-0.21688071	250.40053	3621.4148	362.3562	115.214935	0.03342418	16.904318	331.02988	965.8936	287.8954	393.49753	2493.6187	284.85257	391.02924	2513.0588	0.35917193	0.39130154	0.50418264	0.16212471	0.15511543	0.1328204	0.12659225	0.3398545	2.080575	0.082673736
RBSN	4hr	0.016989365	-0.07600865	0.08227085	-0.05445589	0.015316999	-0.49335688	0.1009133	-0.2257365	236.181	3644.3298	350.64124	106.55043	0.0	13.714968	308.9245	921.4073	0.010483741	-0.089885585	0.07799833	-0.06253863	0.005063467	-0.5693754	0.09216856	-0.25460032	242.73796	3632.6055	355.30374	110.874374	0.013713665	15.878751	319.24927	937.1844	278.57553	385.10242	2464.5354	276.07834	383.51697	2483.8303	0.3409412	0.37015307	0.48790577	0.15172938	0.14555474	0.12407136	0.118223205	0.33247957	2.144668	0.07527648
RGP1	4hr	0.03923016	-0.06397178	0.12963502	-0.03805712	0.043006092	-0.36258596	0.13223204	-0.15102163	251.11456	3932.22	377.12448	111.53756	0.0	14.651234	325.02042	989.49475	0.03451189	-0.07486971	0.12658232	-0.044354387	0.036475047	-0.41581073	0.12624198	-0.1708615	256.95496	3920.362	381.55298	115.16093	0.06676703	16.419493	334.1684	1005.1488	294.67477	414.73883	2676.2756	292.27475	412.9628	2697.2244	0.34879363	0.34817868	0.52003384	0.14323536	0.15158384	0.117947415	0.12398956	0.33817038	1.9252856	0.08921848
RIC1	4hr	0.04576833	-0.058999766	0.14003068	-0.03022127	0.053090144	-0.31558883	0.13501641	-0.11982327	254.29787	3969.1345	383.07538	112.236755	0.002830367	14.929932	328.51785	1003.45123	0.041096818	-0.07022588	0.13669728	-0.0367168	0.04784885	-0.36385772	0.13015206	-0.13653395	259.89948	3954.9775	387.23413	115.816315	0.14748187	16.5635	337.38126	1018.0973	299.0445	424.68365	2731.1907	296.8367	422.51636	2749.513	0.3486156	0.36119166	0.5142218	0.14097458	0.1537946	0.116285	0.12620673	0.34069335	1.8846959	0.09265469
RIPK1	4hr	0.024826514	-0.07207582	0.099188566	-0.051358927	0.024616534	-0.4426824	0.10616859	-0.20978911	237.37067	3677.434	354.27948	106.23281	0.04037293	13.433191	309.26666	931.9528	0.018465726	-0.08510461	0.095249645	-0.058007676	0.01495791	-0.50946254	0.09868588	-0.23309337	243.70282	3663.1042	359.2084	110.200096	0.1308215	15.349415	318.7696	948.7811	279.7677	391.5303	2500.2546	277.1081	389.48138	2526.8286	0.3558987	0.35703644	0.54175156	0.16646029	0.14712477	0.13643366	0.119119205	0.33558172	2.1346142	0.078707986
RMC1	4hr	0.037924856	-0.068008505	0.09526868	-0.03612166	0.044971764	-0.45348716	0.13094284	-0.17305402	239.16335	3605.3403	350.8416	108.63581	0.0	14.228267	315.06772	930.1658	0.031564306	-0.08223403	0.091224395	-0.04413471	0.033606805	-0.5296447	0.12168804	-0.20407264	245.87996	3592.0217	355.68918	113.20587	0.016396465	16.476748	325.58606	946.78937	278.51086	384.31305	2441.632	276.08942	382.50357	2465.5989	0.35841185	0.4040544	0.4848002	0.15503803	0.16098389	0.12725717	0.13240133	0.34139782	2.2535346	0.07511905
RNASEK	4hr	0.018356562	-0.07945629	0.08178777	-0.061438564	0.022154085	-0.52959025	0.09424723	-0.26460114	231.70494	3554.2437	341.0369	104.97302	0.0	13.06706	304.5825	905.2314	0.013565985	-0.09158763	0.07947591	-0.065623656	0.013395488	-0.5925632	0.08895303	-0.27951512	238.57275	3537.216	346.2792	109.26268	0.022171391	15.311151	315.2135	923.29626	270.50696	372.00464	2409.0627	267.82465	368.84894	2421.8152	0.35633448	0.39155912	0.51909626	0.16989924	0.14774251	0.1384477	0.119508676	0.3342767	2.2766662	0.0726394
RPS6KA1	4hr	0.021134105	-0.07426364	0.09985477	-0.05497223	0.021457806	-0.48179248	0.107556336	-0.22756813	234.38095	3687.5657	350.4828	105.01967	0.0	13.020359	305.2638	919.08466	0.01440688	-0.08869401	0.09524531	-0.06275946	0.011589613	-0.55700487	0.09930939	-0.25442886	241.68109	3676.6672	355.83844	110.05233	0.0175705	15.224034	316.88672	937.75836	279.29825	386.13474	2479.2546	276.2835	384.2598	2501.2197	0.35328346	0.36168075	0.5245626	0.16472492	0.14509757	0.1347809	0.117400974	0.3330706	2.1863976	0.073451065
RPS6KA3	4hr	0.027823672	-0.07118927	0.104614675	-0.05120533	0.02392499	-0.47271532	0.110475264	-0.22159474	237.01508	3669.3845	353.76718	105.71931	0.0071587344	13.111486	308.93344	932.07263	0.020255385	-0.08550381	0.099459544	-0.059353426	0.013213243	-0.5469367	0.101081915	-0.2510198	243.99991	3652.8572	358.85443	110.32822	0.045294214	15.262654	319.93127	950.13965	283.22824	391.777	2493.474	280.07825	389.59555	2516.1992	0.35889408	0.35516837	0.5511678	0.17199092	0.14758089	0.14123209	0.119620115	0.33541167	2.179637	0.07701508
RPTOR	4hr	0.028255332	-0.0667594	0.09933598	-0.048649643	0.028599268	-0.44068483	0.11208298	-0.2047725	223.82207	3607.1453	334.92368	100.21664	0.0	11.886414	292.13153	876.07416	0.02254435	-0.07854616	0.095322475	-0.055485103	0.019546239	-0.5068539	0.10344457	-0.23058048	229.20773	3596.0642	339.10052	103.921	0.0	13.510575	300.3263	890.09326	266.86148	374.22443	2437.3442	264.11868	371.46634	2452.0166	0.3573511	0.3716428	0.5253416	0.16903436	0.14675723	0.13838777	0.11910008	0.3344568	2.2951016	0.07212685
RWDD4	4hr	0.034877274	-0.06603074	0.10760668	-0.040439606	0.03379116	-0.4268893	0.11774353	-0.1763515	229.34201	3626.2388	342.31506	102.91987	0.0	12.268101	299.4968	899.5348	0.029833002	-0.07679596	0.104664505	-0.04569459	0.02586817	-0.48680633	0.11121945	-0.19538389	234.8953	3613.2703	346.39273	106.80998	0.010859365	14.063551	308.1412	913.1353	267.37112	375.0659	2438.2349	265.18353	373.55692	2460.2202	0.36116934	0.36724505	0.53826165	0.16872406	0.15031484	0.13856928	0.12227596	0.33579943	2.1824627	0.07738768
SCAP	4hr	0.038612537	-0.06839638	0.104535624	-0.040222224	0.036050238	-0.45384318	0.12175044	-0.18817432	231.65173	3578.9717	342.17786	105.15607	0.0	13.131227	303.94077	902.8578	0.033073634	-0.07945224	0.10137526	-0.046381094	0.027308771	-0.5030748	0.11473328	-0.20689808	236.86497	3565.4585	346.20218	108.60167	0.0	14.637184	312.333	916.64575	275.23346	383.55273	2473.113	273.05426	381.49493	2493.4966	0.36563987	0.36446616	0.53997207	0.17067142	0.15671352	0.14042164	0.127801	0.34055117	2.3631668	0.07163373
SEC16A	4hr	0.019409321	-0.07482901	0.10189216	-0.05595837	0.021697665	-0.45092297	0.11219464	-0.21984422	239.93626	3730.7546	357.4171	107.45401	0.0	13.664387	312.95	941.19415	0.013231975	-0.08883307	0.097865924	-0.063459955	0.01259877	-0.52054584	0.10328481	-0.24397871	246.71016	3717.5015	362.34683	112.19379	0.0072019994	15.710327	323.8685	957.36127	281.7461	389.93253	2521.6177	278.9897	387.52902	2540.9468	0.35255247	0.34555256	0.5526316	0.16359043	0.14542046	0.13390103	0.11716626	0.33409324	2.118252	0.07963064
SEC24C	4hr	0.02653288	-0.07175313	0.105492644	-0.049475264	0.022848701	-0.42618713	0.11154212	-0.21284516	246.44601	3698.4985	361.09946	112.35941	0.0	15.031162	324.19995	958.3249	0.020866467	-0.083769396	0.102390885	-0.055531543	0.013771217	-0.48516262	0.10412185	-0.23600079	252.88423	3687.4004	366.06256	116.437096	0.03848647	17.0313	334.13156	975.1782	287.42078	394.87073	2501.7708	284.99704	392.96188	2523.9795	0.35862282	0.34245917	0.5725418	0.16237348	0.15412547	0.13326782	0.12458832	0.3378429	2.0466022	0.08319882
SLC2A1	4hr	0.02751596	-0.067673795	0.10420123	-0.05063779	0.030268807	-0.47502935	0.12011403	-0.22705749	222.4473	3453.3877	329.78235	100.42202	0.0	12.208909	291.13672	869.3411	0.0199933	-0.08294136	0.09868098	-0.060059536	0.017446863	-0.55946887	0.10834383	-0.26543847	228.94682	3437.9185	334.84048	104.75056	0.032296106	13.989742	301.52634	886.08826	265.21906	366.21542	2342.001	262.8574	364.30313	2362.2415	0.359931	0.3737395	0.5304402	0.16879934	0.14995135	0.13823752	0.1216351	0.3397461	2.3605235	0.0731379
SMPD1	4hr	0.026801396	-0.07216456	0.09590066	-0.04817338	0.027747845	-0.44067138	0.10919756	-0.19897981	232.81245	3672.3042	347.67468	104.560524	0.0	12.976015	303.45966	912.0958	0.020408515	-0.08481364	0.091690205	-0.05508033	0.018789029	-0.50465596	0.101594746	-0.22254881	239.454	3662.0706	352.55722	109.026146	0.018674212	15.055713	313.88333	928.9419	275.3118	383.11932	2478.4905	272.61652	381.346	2502.0862	0.35460997	0.35757273	0.52106476	0.1621888	0.14775941	0.1330989	0.1200291	0.33258328	2.1296406	0.07485878
SNX1	4hr	0.025221312	-0.071097076	0.09456667	-0.050512508	0.025430162	-0.44757468	0.10988124	-0.2014536	234.54134	3655.7358	348.88022	105.779106	0.0	13.464892	306.34506	914.6934	0.01895697	-0.08428935	0.09073483	-0.057178937	0.015831735	-0.5157992	0.101713076	-0.22634932	240.70615	3643.74	353.7787	109.95453	0.0066241263	15.203005	316.01346	931.08746	280.0867	389.22293	2484.2688	277.66077	387.2498	2505.583	0.35695076	0.3656687	0.52297235	0.16736887	0.14785492	0.13722101	0.11993637	0.33510435	2.1850343	0.07390918
SP2	4hr	0.028652206	-0.06937739	0.107736	-0.044711053	0.026899265	-0.46473634	0.11268636	-0.20248206	235.64885	3637.195	348.68414	106.83451	0.0	13.664022	308.63983	918.8107	0.022663575	-0.08109013	0.1040567	-0.05114719	0.017521853	-0.531868	0.10542229	-0.22779948	240.68272	3623.0754	352.29095	110.17846	0.0	15.301502	316.4066	931.79877	271.98907	381.84814	2470.7937	269.5088	379.49707	2488.5835	0.35856676	0.3666056	0.5434614	0.16708742	0.15043853	0.13718723	0.12207208	0.33830187	2.2162611	0.076027974
SPG21	4hr	0.02547381	-0.0700942	0.10230467	-0.05167854	0.022935817	-0.4456798	0.11180889	-0.21194628	240.24208	3702.829	355.23523	108.87404	0.0	14.103737	314.74625	936.6978	0.01925397	-0.0829415	0.09855218	-0.0579946	0.014479422	-0.5125775	0.104545504	-0.23389068	246.1133	3687.912	359.29993	112.868355	0.01837435	16.06289	324.03317	950.60175	286.01364	394.79642	2526.7322	282.82715	392.01352	2543.0496	0.35783428	0.34247524	0.56365454	0.1673019	0.14768729	0.13724191	0.11924745	0.3369478	2.1279008	0.07959933
SPNS1	4hr	0.020396927	-0.08024902	0.09440682	-0.05648768	0.023338215	-0.48249197	0.10856761	-0.21835381	229.37057	3606.4053	343.17862	102.74625	0.0	12.532026	298.22363	900.12006	0.013140206	-0.094632864	0.0889788	-0.06551217	0.01500075	-0.5594893	0.099262364	-0.24717152	236.80852	3597.8137	349.0398	107.64006	0.0	14.504366	310.20602	920.0064	268.03287	374.99	2416.6726	264.8878	372.32724	2435.3516	0.35262668	0.35533968	0.5285547	0.16643418	0.14443687	0.13627402	0.1167492	0.32998335	2.2463157	0.07449765
SQSTM1	4hr	0.026306016	-0.067291245	0.102892056	-0.047330756	0.023778057	-0.43555996	0.10667877	-0.21381986	237.6016	3648.301	352.43338	107.151306	0.0	13.596256	310.82373	928.0911	0.019473063	-0.081446595	0.098293364	-0.055307366	0.0141482735	-0.50793564	0.097727165	-0.24322316	244.71094	3636.3535	357.97888	111.89753	0.0	15.652333	321.94482	946.9816	279.61124	388.6208	2472.5798	277.28387	387.33398	2501.8684	0.35774577	0.37391737	0.5305624	0.16736597	0.14977838	0.13707204	0.121528625	0.33964187	2.2405336	0.078873076
SREBF2	4hr	0.028180223	-0.07044888	0.104047015	-0.04910129	0.03121906	-0.4516715	0.120890625	-0.19672154	228.54042	3621.9863	341.4967	102.81163	0.0036576202	12.785661	297.48465	894.5839	0.020802217	-0.084412865	0.09980637	-0.056437504	0.02053207	-0.52109945	0.11296478	-0.22347291	235.235	3611.9434	346.30902	107.23835	0.060885288	14.935984	307.88614	911.35565	272.41235	378.4767	2454.048	269.9953	376.78595	2475.9814	0.35709405	0.361519	0.52456707	0.16702275	0.14707178	0.13712429	0.11937334	0.3345197	2.2203236	0.07322623
STAG2	4hr	0.031684525	-0.06759544	0.0921615	-0.04415724	0.033843394	-0.44348073	0.11293036	-0.20719707	217.57816	3543.6997	329.3054	96.97924	0.0	10.858359	281.91995	855.5034	0.024064362	-0.082674354	0.08638585	-0.052907217	0.02203935	-0.5202647	0.1012663	-0.24347626	224.46602	3531.9077	334.84235	101.52207	0.0032239067	12.715413	292.84372	874.05096	259.57904	365.43436	2374.1475	257.3408	363.46948	2395.3523	0.35744727	0.39789176	0.48933375	0.16723143	0.14462784	0.13693014	0.11801405	0.33350515	2.2818725	0.07200584
STAM	4hr	0.029403094	-0.068385236	0.10065693	-0.046803884	0.025835458	-0.44819525	0.11006053	-0.2012075	237.28557	3653.0828	352.12473	107.057274	0.009684198	13.813795	309.99762	927.72614	0.0233416	-0.08205478	0.0956281	-0.054026105	0.017417448	-0.522063	0.10171962	-0.22808929	244.08684	3640.8176	356.90527	111.50772	0.13971297	16.118279	320.69373	944.347	278.28986	385.7851	2465.0642	275.35422	383.35712	2486.031	0.35117492	0.32205766	0.58902556	0.151467	0.15053688	0.12450485	0.12153873	0.3377426	2.1873868	0.07766615
STING1	4hr	0.020772105	-0.07620217	0.09674616	-0.059047565	0.02270262	-0.4852989	0.106981084	-0.22804359	243.47763	3746.0007	360.99933	109.33412	0.0	14.044333	318.1564	954.1529	0.013149297	-0.08928807	0.09180163	-0.06692781	0.010096166	-0.54886913	0.096845	-0.25585082	250.40637	3734.7214	366.01367	114.16724	0.0055418205	16.04668	329.48706	971.0896	290.00934	400.14862	2545.4639	286.9394	397.25046	2561.5056	0.35840303	0.3568161	0.5593383	0.17305407	0.14745694	0.14171731	0.11867579	0.33360153	2.133967	0.07661692
STX17	4hr	0.031466633	-0.070656046	0.102189094	-0.044464618	0.028169902	-0.44440275	0.11211903	-0.1934284	236.79686	3649.094	351.74445	106.56888	0.0	13.251849	309.93814	925.9348	0.024700383	-0.08467623	0.098070055	-0.052112557	0.017423894	-0.5158659	0.10375222	-0.2219709	243.41397	3636.48	356.59503	111.019394	0.0046518687	15.307778	320.46796	942.8374	277.32767	385.09702	2472.3281	274.63367	383.11237	2496.2942	0.3617977	0.3696736	0.54701114	0.17046791	0.15168944	0.13998386	0.12320821	0.33712223	2.1591418	0.077871464
STX5	4hr	0.0217798	-0.072509184	0.09524331	-0.05438685	0.024129821	-0.44636413	0.10094676	-0.2251428	237.33249	3691.7532	355.464	105.39942	0.0	13.285252	308.2369	934.26685	0.014692699	-0.08491873	0.09032458	-0.062399708	0.012823132	-0.51792556	0.092208	-0.25785646	242.8626	3682.811	359.84705	108.97835	0.0013323504	14.763461	317.067	949.25586	281.2921	389.39273	2475.4568	278.42996	386.76645	2490.3186	0.35523364	0.37202552	0.52408415	0.17005593	0.1443154	0.13919267	0.11683268	0.33322105	2.1155784	0.07550029
SUCO	4hr	0.024016626	-0.073433496	0.10020248	-0.051103503	0.024306303	-0.47102368	0.109294906	-0.21436448	241.42894	3728.7861	358.2972	109.03474	0.0	14.240926	315.95236	941.4651	0.01751496	-0.08712242	0.09637649	-0.057798002	0.015355587	-0.54526335	0.101759024	-0.23607725	248.42332	3716.7258	363.40237	113.66089	0.015309341	16.607042	326.7784	958.35284	283.5175	392.56833	2501.6016	280.74905	390.56097	2528.7324	0.35794863	0.3645758	0.5368722	0.16832674	0.14835387	0.13787116	0.12015467	0.33586612	2.2452765	0.075221844
SUMO2	4hr	0.030193945	-0.06963468	0.10090738	-0.04682428	0.03869116	-0.43845904	0.122912936	-0.185294	226.4967	3511.4192	337.24957	101.718765	0.0	12.175084	295.58142	888.715	0.024014238	-0.08402047	0.0966351	-0.053865433	0.028564962	-0.5157863	0.11359328	-0.21507384	234.16432	3496.2961	342.68552	106.92144	0.0	14.699511	307.79965	906.46014	265.82193	371.04047	2388.464	263.43454	368.75137	2414.4724	0.35848323	0.38046363	0.5108653	0.16319124	0.1534326	0.13383949	0.12507485	0.33664396	2.3131254	0.07156004
SURF4	4hr	0.026000606	-0.069029056	0.103209846	-0.04497525	0.023349706	-0.41866523	0.11259402	-0.19876483	235.94675	3631.9946	347.8947	107.48317	0.0	13.993062	309.47742	917.8946	0.020226048	-0.0817511	0.09905324	-0.052057523	0.013809158	-0.4841293	0.104434036	-0.22668947	242.18726	3618.9172	352.65988	111.61576	0.014258073	15.853497	319.22507	934.7373	274.88007	383.0703	2468.0874	273.28943	381.75696	2494.4138	0.35463354	0.36526036	0.53315544	0.15927605	0.14983629	0.130553	0.12146628	0.3399492	2.138887	0.079451896
SYS1	4hr	0.020638013	-0.07068763	0.10031285	-0.057614334	0.026311398	-0.4485914	0.11106279	-0.20949587	233.30493	3573.6912	346.2421	105.16851	0.0	13.10501	304.1508	918.47015	0.014571545	-0.08448055	0.09727235	-0.06467417	0.015344342	-0.5291265	0.10199618	-0.23963325	240.39612	3563.6616	351.46738	109.699585	0.0	15.279697	315.54272	935.40826	281.274	387.22327	2486.9365	279.40424	385.66098	2507.1455	0.35671708	0.3722714	0.52976376	0.16949789	0.14581622	0.13871796	0.11747903	0.33515778	2.2443798	0.070166
TAB1	4hr	0.02215917	-0.07210782	0.10122617	-0.053560473	0.021668617	-0.45329466	0.10814569	-0.21480267	243.6819	3723.4644	360.92804	109.798485	0.0	14.471548	318.83102	952.0445	0.015408774	-0.08602764	0.09701035	-0.060736217	0.011651509	-0.5246155	0.09963828	-0.23995036	250.37357	3709.1204	365.80725	114.325615	0.010255045	16.456028	329.47647	969.2872	286.34317	395.81705	2525.6833	283.2573	393.63303	2548.8606	0.35781196	0.35678378	0.5538773	0.16816522	0.14859009	0.137728	0.119959556	0.3379262	2.1843593	0.0768598
TANK	4hr	0.025529621	-0.07200845	0.10088184	-0.05167989	0.023911165	-0.46915185	0.10753504	-0.2167786	238.94873	3662.7185	353.71976	108.07787	0.0	13.881971	312.4993	933.5697	0.019228078	-0.08504137	0.09645638	-0.05843747	0.014797675	-0.5346455	0.0999153	-0.23802514	245.28163	3650.5503	358.50067	112.26296	0.012097185	15.862257	322.4694	949.36426	279.83255	388.53772	2485.9788	277.1534	386.57062	2508.9866	0.35793278	0.35682762	0.54617834	0.16621521	0.14969617	0.13624905	0.12119165	0.33664557	2.1828222	0.076243535
TBC1D22A	4hr	0.025489392	-0.07274078	0.10250822	-0.051980812	0.024210116	-0.4574293	0.11144925	-0.21095617	244.06906	3687.9856	359.56787	110.5426	0.0029945297	14.683388	320.42545	951.1372	0.017992957	-0.08848126	0.09728719	-0.060563356	0.013801357	-0.53774935	0.10194483	-0.24296899	252.34404	3675.987	365.49658	116.11288	0.03312885	17.33271	333.39752	971.9963	289.5986	397.13995	2513.5554	286.30792	394.5736	2535.5464	0.35992247	0.34799108	0.558598	0.1674555	0.15039375	0.13743305	0.12162683	0.33833182	2.1311007	0.07897101
TBC1D22B	4hr	0.02380542	-0.07242853	0.099256456	-0.051963408	0.024997415	-0.44459844	0.10534111	-0.21207616	241.06442	3721.3	358.0798	108.59623	0.0	14.053203	315.02338	941.5733	0.016707703	-0.08575542	0.09478112	-0.05985933	0.015172262	-0.5089282	0.09765419	-0.23728068	247.81065	3707.5288	363.16785	112.992775	0.004887118	16.13647	325.63672	959.1036	285.1579	394.2923	2525.744	282.0186	391.82092	2549.9106	0.3586943	0.36718822	0.53886795	0.17130722	0.14784087	0.14041097	0.119727984	0.3366257	2.1152825	0.07886976
TBK1	4hr	0.024041975	-0.07638347	0.09255092	-0.056476187	0.023710953	-0.50566256	0.10393034	-0.24784374	233.95676	3587.7214	346.3035	105.9408	0.0	13.450816	306.28702	913.3048	0.017518342	-0.09104378	0.08773579	-0.06444184	0.012478126	-0.59285694	0.09345686	-0.28129426	240.00586	3575.902	350.90833	109.97783	0.034889836	15.239034	315.85294	928.9296	275.61533	381.5427	2435.658	272.99237	379.4578	2456.3928	0.35406306	0.35446852	0.54089403	0.16059732	0.14843753	0.13155758	0.12005378	0.3337757	2.2886555	0.073385246
TFRC	4hr	0.022217	-0.074074805	0.09749777	-0.055762075	0.022637837	-0.4740761	0.11016416	-0.2360579	232.02814	3594.2583	344.5088	104.57115	0.0	13.008261	303.71393	907.18994	0.015650135	-0.08857057	0.09239791	-0.063961126	0.013599215	-0.555712	0.10125561	-0.26451325	239.61755	3579.5488	349.92926	109.79438	0.0	15.329946	315.63782	925.6059	272.44827	380.58588	2444.014	270.13422	378.8786	2467.8154	0.35712177	0.38177073	0.54106796	0.1709594	0.14897418	0.13966338	0.120327696	0.33828518	2.3515625	0.07471646
TICRR	4hr	0.023106841	-0.074496835	0.09949797	-0.051958732	0.016591657	-0.47132847	0.10314984	-0.23405081	241.94594	3675.5193	356.29367	109.77863	0.0	14.619674	317.04205	943.69476	0.018354803	-0.08587478	0.09587756	-0.05758629	0.007398266	-0.5294214	0.09494524	-0.25523505	248.2539	3661.8115	360.62756	114.04855	0.02588705	16.708876	327.14224	958.87805	283.90378	391.29266	2516.968	281.14822	389.6722	2537.881	0.35794717	0.35414842	0.5513855	0.16763012	0.14923212	0.13711444	0.12070081	0.33646098	2.1150978	0.08344949
TMEM199	4hr	0.03385776	-0.06887207	0.102871865	-0.04023339	0.033590272	-0.4547061	0.116739295	-0.17836422	231.21645	3634.701	343.32596	104.8908	0.0	13.090083	302.42056	899.9527	0.027473452	-0.080437265	0.09930336	-0.047291804	0.022885874	-0.5296992	0.10851272	-0.21446556	235.51624	3625.076	346.95737	107.69161	0.0	14.399699	308.5705	911.64606	268.5132	373.82132	2406.153	266.58636	372.49588	2423.8635	0.35884857	0.3739507	0.52474564	0.16250266	0.15094936	0.13338153	0.12281144	0.33528247	2.267386	0.07373154
TMEM251	4hr	0.025033243	-0.07352944	0.093915924	-0.05358232	0.024892941	-0.4700295	0.10396861	-0.22956929	236.09854	3617.382	349.2197	106.73383	0.0	13.571192	309.31784	922.0781	0.017479718	-0.08766125	0.08918066	-0.06117098	0.013501009	-0.5430323	0.09502909	-0.2577646	243.42072	3604.9207	354.57697	111.68737	0.009429826	15.762246	321.18536	940.44684	277.86362	384.73886	2458.854	274.846	382.70636	2482.1157	0.35937163	0.37243897	0.5349035	0.1699555	0.14922525	0.13910659	0.12082435	0.3352141	2.1849275	0.07579117
TMEM41B	4hr	0.03269149	-0.06412397	0.11212912	-0.042122524	0.03714458	-0.38051626	0.12417348	-0.16172276	244.43636	3711.2637	359.266	111.01196	0.0	15.039226	320.4228	951.29346	0.02568578	-0.07863592	0.108712845	-0.05005923	0.02377905	-0.4528268	0.1149679	-0.19458726	250.55052	3701.4277	364.51154	114.61202	0.0	16.786648	329.64206	969.2906	285.42575	393.20218	2520.013	282.6297	390.16428	2535.6208	0.3620595	0.37153563	0.5537734	0.16789147	0.15441428	0.13816744	0.12570512	0.34266397	2.114144	0.08353197
TNFAIP3	4hr	0.024770325	-0.07326971	0.10184127	-0.052980784	0.024650155	-0.47231287	0.11050704	-0.21480986	239.24168	3666.4243	353.425	108.30877	0.0006289167	14.001712	313.633	933.5481	0.018613316	-0.086781606	0.097580165	-0.06032439	0.01592998	-0.5433199	0.10263168	-0.23777874	245.52519	3653.0427	357.963	112.52353	0.007860685	16.015568	323.62097	948.82623	282.19254	390.51144	2491.2705	279.7631	388.58676	2512.3945	0.35729963	0.3491207	0.541957	0.16555232	0.14998993	0.1357122	0.12141271	0.33504704	2.158505	0.075966164
TRIM25	4hr	0.020822179	-0.076064125	0.097414866	-0.055033006	0.023739314	-0.4862269	0.10970085	-0.21401997	238.47041	3704.4722	353.56042	107.55129	0.0	13.807345	311.981	931.2117	0.014439768	-0.0905671	0.093361184	-0.062840655	0.012901201	-0.55911475	0.1014013	-0.24511634	245.68097	3688.394	358.5572	112.56946	0.017508227	16.235458	323.38867	948.6632	285.18515	392.47754	2509.331	281.54404	390.20834	2533.7224	0.35563633	0.3621401	0.5300027	0.16605753	0.14846687	0.13586631	0.12027133	0.33428967	2.1434631	0.076696634
TRIR	4hr	0.02734147	-0.069807	0.10692234	-0.047161613	0.029473158	-0.41531608	0.11923071	-0.18492515	236.11913	3695.229	354.19394	105.49675	0.0	13.305683	306.01422	929.9075	0.019807752	-0.084624946	0.10234961	-0.054632	0.015187852	-0.48710376	0.110599674	-0.2147616	243.00381	3682.7712	359.59186	109.91837	0.024469858	15.301214	316.69836	948.71844	285.2932	396.13177	2525.1733	281.83206	393.5754	2548.3555	0.3527174	0.34740633	0.5527938	0.15800929	0.14573048	0.12954304	0.11777644	0.3347555	2.1150844	0.07800014
TSC1	4hr	0.019386826	-0.074002974	0.08446517	-0.053266928	0.018402515	-0.45037872	0.10249165	-0.26807418	241.54831	3565.899	353.1928	110.57443	0.0	14.728262	317.8627	939.13745	0.0130133	-0.0872641	0.08041435	-0.06004743	0.00757924	-0.51727223	0.0929345	-0.30170527	247.50484	3555.3982	357.73514	114.42372	0.008920219	16.556704	327.0041	955.2034	282.19202	388.39343	2449.1545	279.6039	386.22598	2469.0522	0.3570164	0.37128958	0.53557605	0.16572118	0.15114167	0.13533123	0.1221738	0.34004363	2.1582499	0.07931469
TSC2	4hr	0.018153386	-0.07551862	0.08407315	-0.056642313	0.015932735	-0.45880115	0.09922796	-0.29348126	244.86772	3653.6255	357.45404	112.19256	0.0	15.611803	321.75156	951.7298	0.011431137	-0.08939126	0.078892134	-0.06402455	0.0060046827	-0.53072774	0.089928225	-0.32476705	251.38766	3642.2305	362.21912	116.44267	0.0033082636	17.478403	332.36023	968.52704	286.06625	390.7945	2465.7754	283.89722	388.89795	2486.4011	0.3570087	0.36642024	0.5408716	0.1659567	0.14935988	0.13564466	0.12049888	0.33855766	2.0986161	0.081159875
TSG101	4hr	0.031391025	-0.071826264	0.10460018	-0.045681912	0.030349432	-0.4478195	0.116397135	-0.19391353	238.08739	3620.8386	350.83044	107.95264	0.0	13.960772	313.22278	927.0771	0.025964972	-0.08598457	0.10060699	-0.052704167	0.023050355	-0.52170163	0.10888223	-0.2154482	244.04143	3605.4302	355.29373	112.04417	0.0	15.766976	322.5924	941.8512	277.37262	384.88898	2467.7725	274.48578	382.0814	2487.216	0.35966903	0.3618811	0.5402646	0.16411625	0.1547333	0.13466477	0.12579592	0.33728147	2.2169774	0.07632039
TTC14	4hr	0.027955193	-0.07043029	0.096471414	-0.047406267	0.027338507	-0.44823343	0.109155014	-0.20340332	238.45642	3667.4731	353.25714	107.81135	0.0	14.019753	311.61053	931.64294	0.020181552	-0.08537989	0.0914273	-0.05607383	0.016500646	-0.5241377	0.10108867	-0.23286608	245.14124	3654.7214	358.08673	112.34933	0.044826493	16.158703	322.0665	948.04236	280.9146	389.19193	2494.6638	277.9151	387.1661	2515.4348	0.35910016	0.3657339	0.5311355	0.16561121	0.14974707	0.13582216	0.121497795	0.33620676	2.1097057	0.0779367
TVP23C	4hr	0.027218703	-0.06829451	0.10359877	-0.047073077	0.032720573	-0.41974887	0.114356056	-0.1812868	240.14737	3665.4155	354.8844	108.46117	0.0	14.079433	314.9992	936.8652	0.022492435	-0.0792806	0.10106679	-0.052042633	0.024036335	-0.46955866	0.1085478	-0.19913878	245.58517	3653.1694	359.1573	112.00428	0.0	15.813761	323.3583	951.2728	279.10562	385.9816	2465.0696	277.24527	385.0477	2492.9836	0.35738036	0.36927548	0.551541	0.16493708	0.15176287	0.13525088	0.12292372	0.33913448	2.24177	0.078502975
TXNRD1	4hr	0.029068913	-0.07216488	0.10658771	-0.0443045	0.024323834	-0.44096354	0.112550706	-0.18770662	245.90924	3742.7532	361.8092	112.26515	0.0	15.040492	322.7717	955.05994	0.023300877	-0.08430984	0.103434876	-0.050423324	0.016887393	-0.50241375	0.10597997	-0.20746638	251.56885	3731.0684	366.16275	115.87735	0.04206489	16.921482	331.26056	970.15155	282.1626	394.69827	2521.7925	279.39417	392.27228	2538.1777	0.35944477	0.34854737	0.55175865	0.16345772	0.15232256	0.1343467	0.1236559	0.3365722	2.1097765	0.07972635
UBA1	4hr	0.015436371	-0.08148444	0.090093955	-0.06630078	0.024052331	-0.52820307	0.1007441	-0.2597709	239.15657	3555.5854	353.79782	107.77649	0.0	13.42675	313.27197	937.99817	0.006860463	-0.10200662	0.08232634	-0.079075575	0.012631112	-0.6351027	0.08768962	-0.29796734	248.73251	3547.1067	360.11734	114.301155	0.0	16.9829	328.29498	959.83014	300.20178	401.63467	2455.9148	295.65457	398.79346	2480.4568	0.36076912	0.39534456	0.5072347	0.18087822	0.14549507	0.14751594	0.11753745	0.33738974	2.3582788	0.07010714
UBAP1	4hr	0.029281434	-0.0719481	0.10215701	-0.046362925	0.028651757	-0.4437372	0.11311599	-0.18528228	237.83185	3690.2642	352.63602	107.56044	0.0	13.827476	310.56552	928.8961	0.023412503	-0.084259674	0.09801995	-0.053037524	0.021247692	-0.5001432	0.10592574	-0.20672742	244.84903	3676.0872	357.7996	112.22484	0.021659281	15.977038	321.88104	946.62195	280.7263	390.4684	2520.5984	277.54092	387.68704	2538.7715	0.3465149	0.33144155	0.54058987	0.14721276	0.15003918	0.12115691	0.121631384	0.33506986	2.1417491	0.075975
UBE2N	4hr	0.022506151	-0.06650115	0.0942818	-0.051050805	0.020990606	-0.4206508	0.10620215	-0.2089945	247.65068	3714.8252	363.21252	113.20884	0.0	15.617351	323.67023	963.46436	0.01757948	-0.07695433	0.09167476	-0.056371864	0.011784487	-0.47964764	0.09864837	-0.23474224	253.62775	3699.8333	367.9107	116.81514	0.0	17.284046	332.9951	981.7832	286.17218	398.80008	2531.633	285.3903	398.04193	2562.3071	0.35707846	0.3291022	0.5746407	0.16675659	0.14730774	0.13716836	0.11839028	0.34256786	2.1709146	0.075895086
UBE2Q1	4hr	0.022071537	-0.07671436	0.10113805	-0.057401646	0.020701416	-0.5026124	0.10544797	-0.24923794	234.77197	3573.0422	346.95508	105.88824	0.005138475	13.862412	307.04514	918.54956	0.01528092	-0.090356156	0.09670247	-0.06488898	0.010176925	-0.5670334	0.09684976	-0.2772416	241.19896	3560.8806	351.5558	110.21509	0.015092329	15.910484	317.03552	934.4035	276.96143	381.83417	2414.689	274.73715	380.1504	2436.1372	0.35723644	0.3745725	0.5312043	0.1708603	0.14755055	0.13982904	0.11934734	0.33348536	2.2208645	0.07375321
UBXN4	4hr	0.021626467	-0.06949028	0.10231088	-0.05270061	0.019913366	-0.43872696	0.11022004	-0.21928321	235.24759	3633.1755	349.44827	105.744026	0.0	13.255896	307.64896	920.4179	0.014117904	-0.08353571	0.09763836	-0.060770553	0.0094848545	-0.5053384	0.10185528	-0.24441272	242.48988	3622.9036	354.82474	110.48561	0.030213388	15.463585	319.10623	938.9054	278.67908	387.1552	2473.2603	275.58496	384.94016	2493.757	0.35452446	0.3606822	0.53119916	0.16537142	0.1462418	0.13531643	0.11828482	0.33648863	2.153684	0.07664168
USE1	4hr	0.022544034	-0.06911416	0.10024397	-0.05230053	0.024427755	-0.46882546	0.11107432	-0.22311848	236.22318	3624.1792	349.54483	106.80802	0.0	13.762538	309.0938	922.27496	0.01588179	-0.08145016	0.09540842	-0.059760302	0.014898929	-0.531065	0.10261475	-0.24829297	242.68855	3612.1616	354.6706	111.10614	0.058991797	15.520926	319.50534	939.0693	279.6918	386.547	2452.684	277.2821	384.22644	2470.7637	0.35646763	0.36580515	0.5190299	0.16614166	0.14730386	0.13611577	0.11935859	0.33734772	2.212754	0.074401334
USO1	4hr	0.025149815	-0.07333247	0.10669108	-0.048944995	0.022340272	-0.4431941	0.1131417	-0.19242793	239.63872	3766.606	357.01776	108.11353	0.0	13.755044	312.09116	937.10846	0.018970247	-0.08614308	0.102421865	-0.056328386	0.013083566	-0.5091931	0.10473685	-0.21831086	245.03075	3756.5618	361.2506	111.61934	0.0039827046	15.401664	320.41174	951.5012	279.7384	390.11893	2531.8293	277.38565	388.1848	2553.9429	0.3542865	0.33936182	0.5512113	0.1608539	0.14663278	0.13207445	0.118609816	0.33271348	2.0340602	0.080198966
USP17L18	4hr	0.030486053	-0.06755361	0.10478268	-0.04304565	0.029484244	-0.41833916	0.11146466	-0.18975204	234.42834	3575.8423	345.49622	106.335045	0.0	13.47139	308.2655	914.3416	0.0245	-0.079847276	0.10065467	-0.049478106	0.0200395	-0.4774353	0.103589736	-0.21225211	240.86176	3562.3972	350.2202	110.74432	0.0777716	15.462721	318.48065	929.9219	275.01205	381.86142	2454.7598	272.6204	379.96796	2476.1023	0.36225936	0.38510564	0.544942	0.17005454	0.1515542	0.13942297	0.123018675	0.33941185	2.230029	0.07580974
USP8	4hr	0.022219475	-0.075802274	0.09123724	-0.057677384	0.019886969	-0.48921636	0.09585193	-0.25248203	234.80406	3623.0774	349.56454	105.51415	0.0	12.80379	306.87366	920.5194	0.015162134	-0.09076625	0.08528155	-0.06666292	0.0085657835	-0.5713503	0.08452356	-0.28648445	241.73087	3609.9688	354.82654	110.08951	0.02494373	14.956772	317.68286	938.8938	281.82462	386.76703	2455.1572	278.71915	384.30594	2474.9678	0.35718188	0.3576546	0.5404494	0.16714941	0.1482088	0.13671857	0.119731165	0.33373904	2.1560144	0.07525767
UVRAG	4hr	0.018426165	-0.07682379	0.09612273	-0.05676792	0.021926552	-0.5006744	0.10719824	-0.23484674	231.65889	3591.6672	344.6854	104.20176	0.0	12.946676	302.31113	907.34393	0.010265618	-0.092218325	0.09065345	-0.06520252	0.009720286	-0.57861155	0.09752494	-0.26710302	238.51846	3579.5178	350.23416	108.51104	0.007986276	14.910407	313.1116	926.2524	276.2478	383.3771	2443.9153	273.37152	380.83725	2463.9026	0.35260934	0.37535718	0.5061024	0.16565067	0.14332916	0.13538477	0.11596732	0.33259523	2.2558799	0.070530124
VAC14	4hr	0.029948028	-0.065348275	0.09769028	-0.047605224	0.03367594	-0.42198265	0.11190006	-0.19728382	242.67525	3674.8677	356.8142	109.99	0.0	14.38993	319.78586	944.89026	0.024802636	-0.07748415	0.09415518	-0.053909343	0.024776088	-0.4818578	0.103768334	-0.22159746	248.75308	3659.3574	361.25745	114.12354	0.0	16.18587	329.5599	960.4063	277.2349	382.82956	2447.1792	275.1562	380.969	2470.8604	0.35973287	0.36555678	0.5430711	0.1642031	0.15464275	0.1348309	0.12561774	0.34340602	2.3714278	0.07435574
VAPA	4hr	0.030940788	-0.07074491	0.101779744	-0.046316788	0.033930987	-0.47607332	0.11857592	-0.186853	215.07364	3616.436	327.85513	95.45059	0.0	10.494427	277.6801	847.5318	0.02457137	-0.08249989	0.09781276	-0.05317352	0.024212558	-0.5460273	0.110236734	-0.2128016	220.52411	3603.4954	332.16162	99.09791	0.014287594	11.974532	286.23022	861.69977	259.4286	367.16922	2418.1565	256.95587	364.89102	2435.8816	0.3551334	0.37590426	0.50311214	0.168389	0.14166762	0.13819918	0.11529016	0.3304904	2.325337	0.06876325
VAPB	4hr	0.022798162	-0.07386841	0.09776153	-0.053400222	0.024009839	-0.47666082	0.10772373	-0.22112265	236.83813	3619.5032	351.47705	106.25303	0.021415751	13.496135	309.64804	929.665	0.015254188	-0.08869051	0.09254271	-0.06188122	0.013403674	-0.55343807	0.09845988	-0.25175673	244.30737	3609.9246	356.6189	111.31456	0.084948935	15.953222	321.51456	947.7708	283.60782	388.5569	2461.313	281.04654	387.05563	2483.0342	0.35746184	0.3654038	0.5275024	0.16866781	0.14788982	0.13823256	0.11978038	0.3354727	2.2243707	0.073856555
VEZT	4hr	0.026060244	-0.06875583	0.09966677	-0.048684128	0.023909893	-0.42610797	0.108224235	-0.20559306	235.74585	3661.5767	349.71713	106.16322	0.0012894302	13.52394	308.64514	920.3997	0.018686099	-0.08241108	0.09511314	-0.056461394	0.0134826945	-0.49302736	0.10490542	-0.224272	242.60751	3647.7673	354.19214	110.629745	0.09554358	15.797346	319.14777	936.0932	276.14417	385.4871	2480.5012	274.25226	383.96585	2501.1985	0.35798126	0.36347365	0.5304379	0.16677909	0.14980854	0.1367356	0.12141023	0.33766058	2.1017318	0.07833058
VMP1	4hr	0.03470483	-0.063264556	0.10573458	-0.03969744	0.032424532	-0.4516787	0.10463601	-0.1999206	252.26346	3840.8557	371.08527	114.85074	0.0	15.968137	331.3145	983.2171	0.026918205	-0.078098394	0.09930841	-0.049202226	0.017526956	-0.5421703	0.08857971	-0.24806601	260.66217	3821.7346	376.43903	120.57715	0.0	19.167738	344.81937	999.6463	285.68478	398.24802	2561.5723	283.04245	394.95084	2580.096	0.36539972	0.38034037	0.5745173	0.16978878	0.1581006	0.13938081	0.12860785	0.34324822	2.194435	0.08821019
VPS11	4hr	0.01959869	-0.0769457	0.09317733	-0.05621096	0.02214085	-0.483796	0.12181267	-0.22509173	232.36671	3605.6777	344.92868	104.50195	0.0	13.044881	303.10434	912.25525	0.013775355	-0.08904501	0.08972626	-0.062755965	0.012609852	-0.5518913	0.11300356	-0.25277007	238.19014	3595.8489	349.49887	108.37951	0.0045457436	14.566878	312.5457	927.25586	273.1344	378.56567	2424.4746	271.0481	376.88782	2445.6494	0.35374933	0.39349064	0.49976382	0.1647548	0.14738776	0.1344168	0.11942407	0.33391416	2.2734723	0.071216814
VPS13B	4hr	0.025740128	-0.07014429	0.10445831	-0.0494265	0.023444945	-0.44243443	0.112450026	-0.21068949	236.9348	3645.474	349.67917	107.60963	0.0	13.974238	310.62848	922.41693	0.019247858	-0.08303997	0.10017359	-0.056344036	0.01399837	-0.50953764	0.10438565	-0.23591253	243.2355	3632.7747	354.10956	111.79348	0.037326988	16.081444	320.6366	937.4375	277.24844	384.55682	2470.1033	274.46332	382.3795	2489.3806	0.35762766	0.36091602	0.54767185	0.1651431	0.14970262	0.13542113	0.12118144	0.33819294	2.1644106	0.077787526
VPS16	4hr	0.020701911	-0.074748255	0.0940186	-0.05345389	0.019322189	-0.46841544	0.11746767	-0.22853331	226.63416	3530.3176	336.9482	102.191505	0.0	12.538803	295.9204	887.20886	0.013750377	-0.08843397	0.091110066	-0.060642507	0.008280768	-0.5370233	0.11051576	-0.258285	232.41383	3518.8496	341.81308	105.713104	0.0	14.035737	305.00565	904.72296	269.21808	376.43948	2432.2476	266.5293	373.96362	2453.7244	0.3506531	0.36904448	0.5157872	0.15934192	0.14611425	0.1301775	0.11817369	0.33424777	2.1384916	0.07531195
VPS18	4hr	0.02739362	-0.06953514	0.086558826	-0.04592763	0.029160144	-0.43034986	0.11024144	-0.21578719	225.132	3510.2583	334.56683	101.70077	0.0	12.072544	294.66458	881.6439	0.021663323	-0.08152184	0.08258613	-0.052240495	0.019324	-0.49799204	0.10179843	-0.24009974	230.40558	3498.787	338.5599	105.18148	0.0	13.694159	302.94345	894.8692	261.3521	363.393	2351.1035	260.18613	363.10718	2376.189	0.35865203	0.40051693	0.510362	0.16673562	0.15031083	0.1363353	0.12214283	0.33620775	2.2191384	0.077394724
VPS33A	4hr	0.029533932	-0.06785298	0.09169433	-0.046913322	0.029361192	-0.46159866	0.12494952	-0.23421341	226.36012	3565.8057	339.39825	101.01701	0.0	12.278217	294.01434	889.85516	0.023571547	-0.08099309	0.08680869	-0.05358581	0.019667147	-0.5264488	0.1171498	-0.2562565	232.3859	3549.1655	343.37744	105.18115	0.022759104	14.317658	303.4038	904.7152	269.5754	375.48703	2413.837	266.43423	373.2713	2428.0083	0.3583563	0.40247634	0.5026085	0.1706697	0.14727962	0.13977717	0.120077424	0.33536607	2.148215	0.07803511
VPS35L	4hr	0.0592587	-0.06920274	0.12137065	-0.021851335	0.070440926	-0.48420364	0.15201373	-0.13093641	235.67827	3565.5115	346.27213	106.97652	0.0	13.595759	311.00793	917.0151	0.050230794	-0.087945774	0.11404889	-0.03368997	0.055891715	-0.58535314	0.13882332	-0.17527564	244.54991	3550.1436	352.78735	112.93898	0.009075826	16.37913	324.68808	940.1424	274.78528	377.45013	2405.0964	272.02908	375.34866	2432.232	0.37981918	0.4474975	0.49934915	0.17565818	0.17080621	0.14503942	0.14169575	0.34242418	2.4323142	0.07212271
VPS36	4hr	0.027731862	-0.07177522	0.096770965	-0.050758928	0.026656706	-0.43739676	0.11239044	-0.20545366	237.16388	3613.8518	351.3213	106.776474	0.0	13.442156	309.7836	931.64514	0.021234354	-0.085079014	0.09136982	-0.058620412	0.015735673	-0.5106878	0.10313108	-0.23984434	243.70215	3605.238	356.21567	111.09464	0.0	15.393953	319.93622	949.53076	283.5204	389.0235	2477.6226	280.89896	386.98694	2496.9524	0.3498739	0.3385098	0.5393605	0.14943022	0.1516735	0.12278011	0.1228694	0.33753	2.122706	0.07604921
VPS37A	4hr	0.027842697	-0.06754283	0.103636414	-0.046298556	0.025153011	-0.4256049	0.119462505	-0.20029743	236.1182	3619.4675	350.0721	106.32758	0.009180791	13.441474	309.19507	922.87555	0.021640688	-0.08150612	0.099039346	-0.05354939	0.015998328	-0.4948716	0.11067506	-0.2246356	243.14944	3605.399	355.28906	110.90843	0.041374784	15.52138	320.43063	941.53326	277.67996	385.4918	2472.0447	274.23306	382.77032	2491.5625	0.35063764	0.33905512	0.5454078	0.15092765	0.1518949	0.124019824	0.123273626	0.33912668	2.1534345	0.07824421
VPS39	4hr	0.023159955	-0.07176068	0.0954823	-0.051978916	0.023835666	-0.46854758	0.1086792	-0.22033331	235.33531	3681.2415	350.1819	106.136215	0.0	13.220184	307.58954	918.62994	0.018374031	-0.08217278	0.09236984	-0.057456456	0.017263042	-0.5183358	0.10286893	-0.2344753	240.70184	3671.918	354.78067	109.645	0.0	14.626479	315.8536	933.68567	274.3873	384.67007	2486.7163	271.91254	382.32828	2501.7434	0.35479254	0.36185646	0.5250036	0.16266693	0.14746568	0.13324155	0.119596265	0.33434615	2.1372857	0.07586285
VPS41	4hr	0.033896223	-0.06374486	0.10106983	-0.041954976	0.03450031	-0.37658116	0.1276735	-0.17576744	228.86288	3653.6636	342.9317	102.45682	0.0	12.261431	298.0471	897.8975	0.028434409	-0.07316726	0.098250225	-0.046781205	0.026609097	-0.4261956	0.12096057	-0.19516636	233.58087	3639.3499	346.52826	105.628685	0.009714029	13.660557	305.3733	910.01324	265.41522	378.45142	2476.4285	263.38052	376.59195	2495.0925	0.3608531	0.36778855	0.52378833	0.17273693	0.14889416	0.14201042	0.12134426	0.33690116	2.1079197	0.07734409
VPS45	4hr	0.024688354	-0.076283544	0.09182764	-0.048990868	0.024055395	-0.46422487	0.10771249	-0.20437223	235.66147	3590.4111	347.85388	106.82507	0.002260097	13.804019	309.33527	918.7179	0.018907256	-0.088442035	0.08846657	-0.055660293	0.015538591	-0.52723294	0.10145957	-0.22681113	240.85564	3576.0813	351.6867	110.305016	0.029992148	15.44393	317.41245	931.5479	272.34338	379.34464	2429.7769	270.1329	377.2632	2451.5059	0.34465808	0.37715843	0.50248027	0.15346344	0.1503817	0.1257755	0.12263138	0.33025005	2.0998137	0.07577345
VPS51	4hr	0.035360448	-0.06201587	0.109019786	-0.038281422	0.033650845	-0.33542666	0.117213696	-0.15371548	234.61429	3724.6758	354.40704	104.16835	0.0	12.582602	303.6503	924.1937	0.029244222	-0.073296286	0.10567301	-0.04487302	0.024300965	-0.38754484	0.11016032	-0.17605515	240.11664	3709.8	358.67215	107.87892	0.014332491	14.234931	312.07047	939.1132	279.19653	394.34772	2556.179	277.07742	392.70755	2577.3293	0.3603437	0.36741164	0.55396295	0.17108457	0.14722353	0.14065972	0.11970791	0.3375539	1.8776319	0.09045962
VPS52	4hr	0.03358931	-0.06211121	0.112336576	-0.041181292	0.0335531	-0.35399327	0.12156528	-0.16797571	236.78845	3763.438	356.52573	105.31048	0.0	13.063609	307.21005	930.18243	0.02674512	-0.07530063	0.1080503	-0.04890079	0.023212418	-0.41661927	0.11428045	-0.1945646	242.96516	3748.9663	361.2352	109.21953	0.0367411	14.959821	316.77808	946.9714	278.87466	393.68942	2547.3782	275.82956	391.07275	2566.5447	0.35912186	0.36828643	0.539324	0.16896476	0.14734943	0.13888818	0.119783975	0.33890867	1.981084	0.08572558
VPS53	4hr	0.034806322	-0.062240973	0.112599425	-0.03867624	0.035957035	-0.36009634	0.1255306	-0.15761381	230.24786	3671.271	346.52533	102.64765	0.0015215545	12.3671665	299.0296	904.1921	0.02952789	-0.073308446	0.10991235	-0.044789486	0.028527735	-0.4115797	0.120121755	-0.17631689	235.83128	3653.909	350.742	106.22056	0.016385145	14.058385	307.6182	919.25665	269.9541	382.73514	2496.0698	267.47952	380.50754	2516.9194	0.35982192	0.36259314	0.5462799	0.1699114	0.14771277	0.13971618	0.11999351	0.3391269	2.0551727	0.083695434
VPS54	4hr	0.027368661	-0.065755	0.103386715	-0.047638502	0.032609574	-0.41412723	0.11677142	-0.18338065	228.22299	3626.7131	342.74255	102.11145	0.0023846666	12.480004	296.45178	895.23804	0.02187794	-0.0774809	0.09909376	-0.05464503	0.02435432	-0.47873247	0.10875634	-0.2100301	233.74663	3609.6567	346.6295	105.9168	0.043841954	14.310875	305.14194	908.4558	272.5376	382.31747	2469.3218	270.3513	380.78586	2491.756	0.35321033	0.36119753	0.5230953	0.1609909	0.14535858	0.13207982	0.117729925	0.3378561	2.2184238	0.07703777
WIPI2	4hr	0.041103512	-0.065289065	0.1050716	-0.029645596	0.047033336	-0.3883667	0.1397039	-0.13539901	246.77086	3706.361	360.30032	113.064026	0.0	15.099433	325.54407	957.5645	0.03683869	-0.07607872	0.10182305	-0.034502797	0.040740844	-0.4437656	0.13391903	-0.14942685	251.61009	3690.435	363.44986	116.53305	0.0046056286	16.890455	333.1577	968.01794	277.63742	386.73972	2489.3962	275.7898	385.05054	2508.8213	0.3617809	0.38538143	0.5131645	0.15486176	0.16153519	0.12744376	0.13261299	0.34374222	2.1031964	0.08318
XPO5	4hr	0.027477361	-0.06813372	0.09334198	-0.04308946	0.030152816	-0.4109879	0.116775304	-0.19377063	242.82542	3691.5024	355.20978	111.00257	0.0	14.447833	321.057	942.82385	0.019031016	-0.082349494	0.088099025	-0.051795155	0.010755959	-0.49019822	0.104315326	-0.22950749	249.4873	3679.9436	359.62927	115.5194	0.0	16.50833	331.77716	959.3396	272.61505	378.88574	2432.08	268.5099	374.54138	2443.5747	0.36018473	0.3919923	0.54022676	0.16380998	0.15851602	0.13436902	0.12887639	0.34109563	2.1586452	0.07825305
ZFYVE16	4hr	0.026196007	-0.071779884	0.10195766	-0.050237633	0.024031136	-0.44401643	0.11124803	-0.20076692	238.3657	3659.8716	351.85693	107.99647	0.0	13.7451935	312.88336	929.1355	0.020513725	-0.08403249	0.0980991	-0.057096817	0.01560443	-0.50747347	0.103837945	-0.22446741	244.03305	3647.052	356.00208	111.86398	0.0041283285	15.465123	321.92126	943.37445	279.07785	387.65414	2489.7036	276.8445	385.64618	2508.3215	0.35649797	0.3461649	0.55415434	0.16194026	0.15078813	0.13285573	0.12206838	0.33631247	2.1044247	0.07772065
nontargeting	4hr	0.02529572	-0.07209255	0.100706406	-0.050921865	0.024589732	-0.46096095	0.10952543	-0.2114994	237.03062	3650.4429	351.31396	107.005684	0.0033852628	13.689474	310.0109	926.3459	0.018591642	-0.08550715	0.096255586	-0.05825239	0.014571992	-0.5306012	0.10154923	-0.23709734	243.48363	3638.548	356.08505	111.30419	0.025523894	15.698721	320.15442	942.7091	278.79352	386.58926	2476.4692	276.1108	384.56345	2497.4114	0.35767424	0.3621112	0.5388108	0.16690148	0.1486567	0.13680282	0.120397486	0.335752	2.1936438	0.075297885
ABHD17A	6hr	0.077230215	-0.0464698	0.067158535	-0.0424008	0.08103407	-0.35929438			159.677	2571.0986	241.94281	71.44473	0.0	7.9444733	207.10556	626.52466	0.07259237	-0.05169859	0.06533334	-0.045808796	0.0760119	-0.37835255			164.09308	2544.857	245.84392	73.999466	0.0	8.965406	214.23299	640.70245	189.1814	269.8739	1771.9905	187.24112	268.34668	1795.8688	0.38473213	0.38639763	0.5518023	0.18526208	0.18516022	0.15608327	0.15564694	0.33943433	1.9883751	0.15956396
ACACA	6hr	0.081257485	-0.04968552	0.06823655	-0.04099473	0.08843334	-0.33001375			166.17697	2647.9597	247.83205	75.97173	0.0	8.893987	216.8518	648.4161	0.077537	-0.05811188	0.06519707	-0.047257543	0.08305169	-0.36391166			170.40927	2624.5435	251.25015	78.65949	0.0	9.879109	223.68344	660.5893	197.91685	276.26126	1812.471	196.47296	274.92972	1827.5072	0.39005682	0.38829017	0.5475924	0.18066506	0.18858907	0.1517638	0.1581442	0.33923787	1.947782	0.14157596
ACBD3	6hr	0.062166493	-0.061035622	0.061045103	-0.04917576	0.066027045	-0.41883984			165.80763	2652.6426	247.31291	76.15234	0.0	8.55694	216.45901	646.7087	0.05842129	-0.06947532	0.05757743	-0.054470256	0.060388763	-0.45675853			170.03804	2628.8982	250.24376	79.04261	0.010292659	9.851843	223.20573	657.917	201.40701	278.52423	1816.712	199.21562	276.66858	1830.3843	0.37898496	0.3692038	0.5410529	0.173535	0.17958814	0.14464262	0.1492079	0.33427927	2.047468	0.15798916
ADSL	6hr	0.06621315	-0.05801233	0.059524205	-0.0508366	0.066675276	-0.38643286			158.34598	2563.3733	239.46736	70.8379	0.0	7.2890077	205.7301	622.4451	0.06221097	-0.06794956	0.05697486	-0.05700532	0.062188152	-0.49514377			162.54837	2535.5918	242.45792	73.714165	0.0	8.4739275	213.06485	632.7432	192.20692	273.83942	1819.3672	191.57841	273.03333	1839.1732	0.3767113	0.37581712	0.5419429	0.16787551	0.17706347	0.13993973	0.14748137	0.33436084	1.9001516	0.1630868
AGFG1	6hr	0.06430689	-0.055775344	0.061059613	-0.04765615	0.06834959	-0.39353123			168.19476	2637.299	249.8695	77.05184	0.0	9.038476	219.91629	655.87976	0.060056366	-0.0642589	0.057951834	-0.053692944	0.062922806	-0.4289574			172.4226	2618.012	253.15442	79.906494	0.0	10.187357	226.66762	667.0401	201.36746	279.14664	1818.4905	199.56465	277.86328	1837.2963	0.3792011	0.37088183	0.53823024	0.17146324	0.18127266	0.14299247	0.15078247	0.3365828	2.035045	0.14006267
ALG12	6hr	0.07744912	-0.05499052	0.060350966	-0.044955246	0.08479593	-0.4640945			153.71532	2548.9985	232.36337	69.30653	0.0	7.30763	199.8989	602.9455	0.07333869	-0.06266638	0.055453394	-0.050888155	0.07771036	-0.50693256			157.07213	2521.6765	234.79013	71.646835	0.0	8.17391	205.261	612.1558	182.20155	258.96698	1727.097	180.79024	257.8019	1741.5143	0.3844428	0.40339684	0.5357425	0.17842254	0.18756744	0.14949405	0.15729211	0.33297604	2.3379917	0.21143658
ALS2	6hr	0.063853	-0.05775165	0.0569059	-0.047571253	0.06846138	-0.4125975			165.5705	2638.6074	246.68826	75.865845	0.060544904	8.662305	216.36691	644.83264	0.059815314	-0.06461398	0.05423046	-0.052906573	0.061661478	-0.44643375			169.67392	2616.4004	249.77922	78.57341	0.078610815	9.8809595	222.92961	655.1633	197.07716	274.99976	1802.1738	195.66174	273.8325	1820.1947	0.37779504	0.3794422	0.5270892	0.1726807	0.18015933	0.14384192	0.14986016	0.33461344	2.1005492	0.14152639
ANKRD49	6hr	0.072969206	-0.059305355	0.06775452	-0.042861685	0.080988914	-0.41901723			167.02504	2601.625	246.14464	77.234726	0.0	9.142879	220.03677	646.41846	0.07099973	-0.06710316	0.066384405	-0.046255942	0.07544505	-0.46035478			170.50151	2577.4978	248.59814	79.46512	0.0	10.075307	225.82657	656.01245	195.73293	273.72137	1790.3248	194.52657	272.7765	1810.707	0.38685843	0.38664094	0.5479707	0.17717978	0.19112147	0.1481731	0.15964158	0.33599064	2.08175	0.12446617
AP2M1	6hr	0.077430174	-0.045030486	0.07701891	-0.02872878	0.083450556	-0.3728788			177.11514	2875.777	266.55344	80.396805	0.27712673	9.768152	229.69597	690.89606	0.07528882	-0.05098697	0.07539968	-0.032930538	0.07944875	-0.41158792			179.89455	2857.4983	268.18674	82.54781	0.27712673	10.59573	234.64691	696.3947	203.90993	287.13916	1894.0176	202.85349	287.22763	1919.6501	0.3818364	0.35724017	0.57556415	0.17419678	0.1810428	0.14622858	0.15107581	0.3357239	1.9242866	0.13701102
AP4B1	6hr	0.06985509	-0.054741558	0.06824217	-0.04042708	0.07232461	-0.38404965			171.63257	2723.7053	255.55063	79.03026	0.0	9.201264	224.15326	667.9504	0.0652896	-0.06277154	0.064484194	-0.047165867	0.066928126	-0.4208656			175.22186	2700.982	258.3464	81.329575	0.006701072	10.098791	229.90108	677.928	204.34694	285.0157	1863.5946	202.7991	283.72357	1883.2258	0.37999508	0.37244448	0.5430703	0.16992845	0.17975919	0.14212945	0.14987515	0.33450523	2.0062644	0.15558705
AP4M1	6hr	0.079947576	-0.049858328	0.07078653	-0.03199606	0.08688078	-0.35678244			164.52728	2679.3376	246.86494	74.972046	0.0	8.489298	214.57266	641.39087	0.07599504	-0.056143	0.06794537	-0.037199944	0.08219175	-0.37392855			168.08316	2661.8604	249.90627	77.35482	0.0	9.348028	220.05966	652.0362	193.59195	274.18256	1818.1285	192.60097	273.31522	1836.6927	0.386135	0.37407243	0.5422403	0.17613792	0.18981037	0.14827625	0.15941101	0.3382997	1.9951373	0.12703401
AP4S1	6hr	0.07030147	-0.051970456	0.066664636	-0.04013606	0.0745371	-0.3698271			171.87689	2732.5237	255.20389	79.199554	0.0021476292	9.240208	225.6214	666.5335	0.0667966	-0.06007938	0.06362254	-0.04510763	0.0693753	-0.40844038			175.79608	2709.9622	257.99866	81.87842	0.03118152	10.341185	231.95444	676.61755	203.60269	282.8314	1855.2421	202.11087	281.65884	1873.4917	0.38106304	0.37491328	0.54628146	0.1715201	0.18098639	0.14343098	0.1509622	0.335715	2.0364897	0.20675513
APLP2	6hr	0.06639892	-0.056247868	0.06067191	-0.047814265	0.071863204	-0.41387436			166.12105	2636.022	247.11656	76.29924	0.021785906	8.804939	217.04198	647.01337	0.062586784	-0.0649645	0.05700735	-0.05416461	0.0664927	-0.45520952			170.46617	2615.0054	250.20856	79.33609	0.03936256	10.08225	224.2084	658.2804	200.12762	277.54324	1814.817	198.28342	276.1977	1831.3756	0.3793522	0.37423712	0.53127253	0.1719563	0.18146124	0.14368352	0.15116136	0.3353717	2.0946455	0.13810302
APP	6hr	0.068748906	-0.0547018	0.063778676	-0.04417634	0.0753351	-0.39880204			168.41551	2662.7083	250.61118	77.58667	0.0	9.151267	220.0552	654.6757	0.064754866	-0.06378321	0.059958596	-0.04986787	0.06725425	-0.44943786			172.45341	2639.5825	253.6419	80.26351	0.0	10.244376	226.56804	665.92725	200.47415	278.59402	1823.8506	198.88972	277.34448	1844.811	0.3823485	0.38051394	0.5439679	0.17408589	0.18172903	0.14567448	0.1515986	0.33713397	2.0327356	0.14066474
APPL1	6hr	0.0627852	-0.05888687	0.062158406	-0.04466734	0.06972205	-0.41117653			166.24083	2632.6636	247.82797	76.512344	0.002590377	8.622704	217.09872	647.0706	0.059515424	-0.06600878	0.060298745	-0.048831414	0.06384274	-0.44735566			169.92455	2606.854	250.49162	79.03522	0.02223778	9.626764	223.10794	656.5399	198.30232	276.4571	1817.858	196.96773	275.64825	1838.1901	0.37788785	0.3789501	0.540246	0.16993299	0.18050289	0.14158806	0.14997546	0.33501494	2.116302	0.14477302
ARFRP1	6hr	0.07331759	-0.04599316	0.082248345	-0.030208696	0.07786228	-0.3620488			163.04076	2599.4482	242.32071	75.322235	0.0	8.335468	213.0944	635.9764	0.070641726	-0.055316295	0.07956381	-0.034621812	0.070153445	-0.41761756			166.57053	2564.1387	244.67633	77.73845	0.0	9.139053	219.35703	645.3088	191.7265	270.24896	1755.973	190.30757	268.69238	1771.8019	0.3820077	0.39528367	0.5446421	0.17338377	0.17946553	0.1462554	0.15112151	0.34432703	1.941417	0.15517956
ARL8B	6hr	0.06768312	-0.05570778	0.054470558	-0.04705957	0.070321	-0.40056428			166.46313	2659.1497	247.73476	76.39367	0.0	8.902608	218.02002	647.8492	0.06289346	-0.065262474	0.05033445	-0.05358058	0.06420915	-0.446772			170.70781	2642.8962	250.93692	79.124466	0.0021623883	10.177865	224.75569	658.7293	200.02098	277.68246	1821.9448	198.0101	275.95792	1834.4944	0.37940943	0.37634	0.5307862	0.17235611	0.18142143	0.14418422	0.1514671	0.3342489	2.0136583	0.15009779
ARPC4	6hr	0.050732423	-0.06247822	0.044803336	-0.057762556	0.057690073	-0.4405541			160.50972	2600.8901	242.54753	72.03673	0.0	7.253409	208.43872	632.9389	0.046464626	-0.0700496	0.039968677	-0.06383369	0.0527226	-0.48051888			163.65794	2574.7747	244.37761	74.2196	0.0	8.265299	213.89046	639.7852	191.12407	269.8493	1779.3176	189.646	269.0313	1800.6075	0.3616683	0.36814356	0.49669597	0.15530367	0.1713857	0.12896287	0.14188173	0.33105555	2.1454074	0.12534985
ATF6	6hr	0.06894802	-0.05143798	0.065042324	-0.040074795	0.06878177	-0.34371132			169.55336	2691.4363	252.13478	77.55965	0.0	8.911957	222.02704	660.2924	0.065679945	-0.058022477	0.06162043	-0.04479858	0.064846516	-0.37016496			172.9347	2659.0547	254.46346	79.85906	0.0	9.967755	227.40196	669.35425	197.2152	274.80972	1819.2089	196.21219	274.01212	1839.313	0.3801231	0.34935397	0.5610689	0.17070855	0.18211463	0.14285812	0.15160365	0.33810204	1.8888445	0.17066358
ATG10	6hr	0.077015445	-0.050151736	0.06519264	-0.04166104	0.09003	-0.40054503			152.4514	2531.3228	230.19742	68.9266	0.041221455	6.9711676	198.54912	597.1612	0.07303709	-0.058426615	0.06140333	-0.047625538	0.083882034	-0.444175			156.09186	2509.0686	232.82935	71.3676	0.086876415	7.9726996	204.3923	607.0637	183.80032	257.57852	1715.5934	182.28276	256.31268	1729.0287	0.3792916	0.4163758	0.5020537	0.17045929	0.18312056	0.14275447	0.15377355	0.33147508	2.1800532	0.13502298
ATG101	6hr	0.07468278	-0.053371847	0.07627047	-0.03142531	0.083454534	-0.36711764			172.81908	2724.9155	256.18277	79.405685	0.0	9.495488	226.52495	672.54346	0.071367554	-0.06149192	0.073359616	-0.036433537	0.078194626	-0.39839563			176.20375	2703.5017	258.46237	81.76442	0.0	10.564635	232.15527	680.6474	204.77217	284.73434	1866.7971	203.04654	283.3032	1883.1229	0.38127017	0.3845935	0.52172023	0.17053005	0.18852216	0.14310014	0.15832746	0.339302	2.063866	0.13311288
ATG12	6hr	0.06625466	-0.056504384	0.06432999	-0.044431683	0.07647583	-0.4193002			158.64091	2555.9785	236.28061	72.82496	0.0	7.766539	207.96783	618.0948	0.06264111	-0.06385977	0.06121063	-0.049257353	0.07083779	-0.4582878			162.20432	2537.4744	239.08577	75.21841	0.0	8.669501	213.64865	627.943	189.67155	263.27856	1736.1989	188.66322	262.51132	1752.5618	0.37649143	0.3985886	0.51010215	0.16649161	0.18149875	0.1385981	0.15127507	0.3333245	2.1393206	0.14275514
ATG13	6hr	0.07007171	-0.062094856	0.06795692	-0.03829464	0.07723767	-0.39458832			171.7934	2758.5227	257.12277	77.81812	0.0	8.630152	224.14023	672.178	0.06633068	-0.07124037	0.06433194	-0.043310516	0.07426407	-0.43740445			176.20567	2732.836	259.86395	80.88328	0.027926566	10.058895	231.42877	682.72516	205.43095	283.69275	1845.6741	204.01651	282.97992	1868.3804	0.377249	0.38468984	0.51636916	0.16730459	0.18146744	0.13967028	0.15162379	0.33103284	1.9655066	0.130396
ATG14	6hr	0.07969599	-0.049969066	0.06631057	-0.036542494	0.084567115	-0.3893657			163.71722	2589.0486	242.94382	75.62894	0.007453263	8.732437	214.11993	637.62085	0.07596139	-0.057296466	0.06399267	-0.040817525	0.07982512	-0.42307055			167.28065	2574.616	245.92	77.97982	0.01962877	9.579668	219.7478	648.0021	194.39996	271.7077	1775.258	192.9094	270.3517	1792.2856	0.38531828	0.39144802	0.52475464	0.1714317	0.18961352	0.14384031	0.15938513	0.3396381	2.0810535	0.13930324
ATG16L1	6hr	0.07051153	-0.052723974	0.067755885	-0.03879266	0.08067409	-0.41828513			153.40088	2566.2812	231.89864	69.37649	0.0	6.9176273	199.16708	602.9396	0.06742915	-0.05949403	0.064751364	-0.044381298	0.075494274	-0.44885278			157.0629	2549.2092	234.92288	71.72661	0.0	7.8230577	204.99695	613.20416	183.50658	259.33566	1742.9463	182.16641	258.08096	1756.8553	0.37423602	0.40743273	0.49941367	0.16502474	0.17789397	0.1375087	0.14869308	0.32956028	2.118476	0.19479416
ATG3	6hr	0.07022278	-0.054510448	0.07056766	-0.041570406	0.08408573	-0.3758968			158.24573	2630.8406	239.16284	71.622894	0.0	7.2931504	205.863	620.3821	0.06726699	-0.062093083	0.0676608	-0.04619585	0.079213634	-0.4159113			161.5332	2611.9614	241.8812	73.76486	0.0022267066	8.106099	210.91284	629.79803	189.18553	267.84772	1787.5812	188.11551	267.0632	1805.5433	0.3734944	0.4064307	0.5031352	0.16349241	0.17757638	0.1361522	0.1484467	0.33110696	2.1965504	0.18803847
ATG4B	6hr	0.06623283	-0.05550727	0.06314606	-0.04422567	0.07159781	-0.43191493			154.7696	2535.9773	232.2321	70.76024	0.0	7.3508015	202.29457	603.4167	0.062059883	-0.064996466	0.0590663	-0.0510781	0.06495301	-0.48373127			158.81703	2515.9482	235.27582	73.54534	0.0009426854	8.437147	208.71616	614.3389	185.37128	260.02914	1721.6198	183.59767	258.3157	1733.5017	0.37691206	0.4004316	0.5082407	0.17058083	0.17951639	0.14195521	0.1495529	0.33219343	2.186263	0.15554509
ATG5	6hr	0.07630878	-0.053334333	0.06908518	-0.037163332	0.090189226	-0.41318312			153.25719	2574.1504	232.6943	69.02711	0.0	6.7910657	198.69849	602.7107	0.07242576	-0.06113597	0.06585474	-0.043192904	0.08391015	-0.45561463			156.8119	2554.5105	235.53821	71.33576	0.038975876	7.6415286	204.29637	613.30084	184.8642	259.74567	1733.1855	183.26633	258.2273	1746.3882	0.3786923	0.4134939	0.50222504	0.16958728	0.18202521	0.14170878	0.15245275	0.33089456	2.2242942	0.12050382
ATG7	6hr	0.08098923	-0.0499612	0.0749647	-0.036063597	0.0919067	-0.38985687			149.07947	2526.2778	225.96063	67.55177	0.0017422913	6.5475874	193.89977	583.79913	0.07684655	-0.057865415	0.07125606	-0.042085838	0.08551478	-0.4310408			152.3762	2506.1177	228.41545	69.82903	0.019734943	7.45462	199.13431	592.31415	178.85869	254.20868	1718.9583	177.56758	253.1853	1735.3323	0.37931073	0.41413298	0.50500983	0.16931172	0.18252762	0.14182557	0.1533184	0.33062512	2.2069342	0.19929998
ATG9A	6hr	0.09388531	-0.049222	0.08292113	-0.025353171	0.11583802	-0.35964224			174.05347	2777.4492	259.79575	79.42526	0.0	9.082193	227.67987	677.1226	0.09049178	-0.05799992	0.07881514	-0.031235106	0.11171881	-0.40303987			177.8422	2752.4807	262.54745	81.944244	0.0	10.013249	233.77808	688.0997	202.69139	283.26257	1864.0695	201.20712	281.8226	1877.8861	0.3925537	0.4241252	0.53057927	0.17812642	0.20005676	0.14990878	0.16918817	0.34241566	1.8908753	0.15149088
ATP6AP1	6hr	0.08008969	-0.04989292	0.064278886	-0.044825807	0.08612816	-0.42558843			160.7325	2629.1323	243.65593	72.44749	0.0	7.6100917	208.35655	630.45886	0.07438487	-0.05908746	0.05985936	-0.052672867	0.07924819	-0.47211954			164.62685	2600.3276	246.39555	75.25029	0.0	8.673832	214.66759	640.9951	197.11633	276.241	1803.7668	195.09097	274.5427	1821.7733	0.3833328	0.3924067	0.5261039	0.17491883	0.18642886	0.14729583	0.15691075	0.33526903	2.106943	0.20843644
ATP6V1C1	6hr	0.06370302	-0.05965793	0.059541244	-0.04890268	0.07186537	-0.40994486			156.54695	2493.9714	233.38019	72.05768	0.0	7.6514187	204.61438	610.21985	0.060452625	-0.0670766	0.057089984	-0.055158433	0.066566154	-0.44506857			160.1587	2470.336	235.7462	74.2938	0.07110143	8.874847	210.65883	619.2379	187.39241	260.67322	1712.0721	185.76141	259.25867	1727.7178	0.37634426	0.3887193	0.5095757	0.16752844	0.17879857	0.13944925	0.14897099	0.33322328	2.0903714	0.14167881
ATP6V1D	6hr	0.060175184	-0.056521285	0.058422994	-0.03740252	0.07230481	-0.4004771			156.77783	2350.3572	231.48267	71.8633	0.0	8.608155	204.40189	612.70306	0.057399467	-0.061286498	0.0571063	-0.039876416	0.0682279	-0.424633			159.40552	2323.3235	233.57031	73.550964	0.0	9.433068	208.60002	620.9704	186.30908	258.64865	1682.7341	185.18793	257.99982	1700.5531	0.37526932	0.38873395	0.515698	0.16713896	0.18021959	0.13892415	0.14993525	0.33258265	2.048455	0.11713057
ATP6V1F	6hr	0.060705412	-0.060309928	0.06162086	-0.046437874	0.074293934	-0.40118405			156.62682	2587.7712	238.81757	70.32143	0.0	7.37942	202.07443	615.8024	0.057607125	-0.06726572	0.059420608	-0.050852593	0.07080669	-0.4280985			160.37126	2568.8909	241.71977	72.79579	0.0	8.250292	208.10869	628.23346	189.56293	265.36417	1731.6925	188.11946	264.17624	1752.2738	0.37144035	0.4027446	0.4923657	0.16911289	0.17851566	0.14072904	0.14904195	0.3316037	2.1782677	0.13934538
ATR	6hr	0.07314074	-0.055950455	0.0654629	-0.04130446	0.075579666	-0.37546414			164.1533	2602.8538	245.86278	74.762596	0.0	8.266642	213.88542	644.48083	0.06981068	-0.063152544	0.06332026	-0.04519032	0.07100682	-0.41064692			167.73166	2573.3672	248.2939	77.070854	0.002737467	9.142867	220.14738	654.71265	192.10834	268.59326	1750.9438	190.45969	267.19836	1767.4094	0.38383633	0.38066036	0.5492039	0.17773654	0.18472935	0.14844127	0.15403646	0.3357891	1.9781041	0.1253493
AZI2	6hr	0.06601499	-0.055197343	0.059122503	-0.04852665	0.071097985	-0.40896985			167.16182	2671.4238	249.02242	76.4357	0.015878173	8.651283	218.54749	652.61304	0.061780814	-0.064224765	0.055360932	-0.055049863	0.06441228	-0.4505213			171.38675	2648.2246	252.1717	79.28275	0.012059895	9.860063	225.18404	663.90436	199.92328	277.9193	1822.7563	198.30135	276.70093	1839.8818	0.3795827	0.36410698	0.54744375	0.17393258	0.18075217	0.14533602	0.15029262	0.3355784	2.0671244	0.19477172
BECN1	6hr	0.06861198	-0.055856787	0.0525088	-0.05263696	0.07660812	-0.4070169			160.5547	2595.9373	242.42322	72.307335	0.0	7.7855678	208.64767	630.43567	0.06399319	-0.064457275	0.049172394	-0.059192706	0.07010844	-0.44265085			165.1427	2578.551	245.7816	75.57292	0.0	8.975906	216.33717	641.964	194.97906	272.94742	1792.8824	193.63008	271.47534	1805.6882	0.38126162	0.38596258	0.5211228	0.17950252	0.18165864	0.1497065	0.15152599	0.33466157	1.9928094	0.14163558
BORCS8	6hr	0.06415847	-0.058053415	0.055732273	-0.051299244	0.07433962	-0.4133147			161.74376	2576.0188	240.68413	74.54659	0.0	7.902928	212.25755	627.9319	0.059420846	-0.067545	0.05131975	-0.059564523	0.06639232	-0.45495784			166.366	2558.104	244.35129	77.5184	0.0	9.044063	219.74022	641.6258	195.64062	271.73837	1763.6532	193.10275	269.53357	1777.5553	0.37788072	0.40326247	0.49342492	0.17223272	0.18177724	0.14341761	0.15163662	0.3344611	2.061811	0.5887764
C11orf97	6hr	0.07221171	-0.052511603	0.059258085	-0.044954054	0.07870435	-0.39712694			160.81802	2555.7412	240.36919	73.27921	0.006570793	8.485006	209.56906	628.679	0.06743797	-0.060952358	0.054930788	-0.05185136	0.0714433	-0.43629745			164.78314	2536.8909	243.37967	75.86138	0.05851956	9.645574	215.68561	639.4036	192.28072	268.80038	1755.3749	190.2435	266.85553	1770.3975	0.3831607	0.38706148	0.5310194	0.17737105	0.18542765	0.14850058	0.15497847	0.33624968	2.1758573	0.14031895
C19orf25	6hr	0.0638552	-0.05763202	0.060621947	-0.04890068	0.0702403	-0.3978041			171.92976	2777.272	257.18393	78.70622	0.0	9.235922	223.77502	670.57904	0.060323954	-0.06501054	0.057222594	-0.054253664	0.06399486	-0.4346788			176.36859	2761.173	260.81183	81.40709	0.0	10.269984	230.75279	683.4104	205.00961	285.32947	1859.0104	204.03703	285.0413	1882.0565	0.37386402	0.3746713	0.52026993	0.16637021	0.17487906	0.13850087	0.14537197	0.33417922	2.0455837	0.13909236
C1orf109	6hr	0.06069466	-0.057425797	0.054632805	-0.055976465	0.06784242	-0.41108233			173.59167	2716.4155	258.17615	79.18259	0.0	9.28103	226.52727	679.0784	0.058484413	-0.06428425	0.05397117	-0.059108324	0.05958516	-0.4549714			177.43874	2684.846	260.7472	81.90342	0.0	10.566488	232.96542	687.99304	202.78082	281.487	1822.9991	201.5504	280.76712	1841.2101	0.37566757	0.3738374	0.5369043	0.16633183	0.1765523	0.13862891	0.1464211	0.3273191	1.8993094	0.14927272
CAMLG	6hr	0.067319095	-0.05272207	0.06350055	-0.044570234	0.06951968	-0.3590181			170.68901	2697.9094	254.33723	78.16217	0.0	9.204826	222.35698	667.3506	0.06413495	-0.06072876	0.06141157	-0.048320144	0.06541879	-0.39034867			174.4244	2681.0625	257.21237	80.58105	0.0	10.30339	228.23203	677.5855	206.88162	287.56952	1897.5739	205.21625	286.54938	1914.2906	0.3795469	0.36019173	0.5519032	0.17358097	0.1812489	0.14545299	0.15118708	0.33684778	1.9768825	0.14642526
CCDC115	6hr	0.060974263	-0.064921625	0.0550771	-0.055787172	0.06887088	-0.45571738			160.80518	2580.9788	240.99107	73.28218	0.0	7.653689	209.83163	628.9881	0.05722388	-0.07523812	0.05100778	-0.06342554	0.06276507	-0.51854384			165.22356	2556.7073	244.61758	76.03221	0.020045722	8.914186	216.16393	642.7882	193.62575	269.33298	1762.469	191.167	266.8114	1775.6588	0.37121785	0.39874387	0.49756363	0.16234209	0.17570487	0.1348908	0.14661872	0.3323463	2.1709802	0.13720503
CCZ1	6hr	0.0880141	-0.049452078	0.07292264	-0.026024299	0.10722404	-0.37175137			162.99565	2603.836	243.36719	74.45039	0.04212187	8.066173	213.28094	634.76324	0.084519684	-0.057916857	0.07009256	-0.032606255	0.10058114	-0.41253874			166.94633	2578.447	246.30402	77.113335	0.07214165	9.234196	219.47395	646.023	192.29483	270.84702	1772.5117	191.06357	269.70874	1789.5533	0.38507798	0.43232927	0.49304387	0.17210756	0.19608697	0.14448147	0.16564852	0.33817855	2.1570146	0.13178441
CDC37	6hr	0.06681039	-0.06400745	0.05698193	-0.043628447	0.07211637	-0.3837749			158.33955	2505.5745	234.89174	72.384636	0.0	7.5251803	208.52551	617.62396	0.062959336	-0.074524514	0.05262608	-0.051927444	0.06759358	-0.44127437			161.86082	2477.1577	237.01585	75.196945	0.0	8.720871	213.8383	625.7503	188.45233	257.15613	1671.7275	187.29828	257.42172	1701.848	0.3837326	0.37253353	0.5335483	0.17677239	0.18535893	0.14765811	0.15454464	0.33308873	2.1635838	0.13330527
CFAP20	6hr	0.07461799	-0.053729247	0.06983802	-0.03862394	0.08322424	-0.4125704			158.4251	2500.6982	235.59135	72.77864	0.0	8.111371	207.7312	614.8274	0.0713714	-0.06299539	0.06650347	-0.043924455	0.07554349	-0.4547931			161.53568	2471.8594	237.3465	75.56632	0.0	8.780195	213.66817	621.484	184.39352	258.82407	1686.1436	183.01971	258.38284	1720.4702	0.38105017	0.41249695	0.5209022	0.17271218	0.18381335	0.14520496	0.15460071	0.33403417	2.0847344	0.1307179
CGB5	6hr	0.069598086	-0.06094325	0.06599613	-0.043044824	0.07394576	-0.40487316			169.31943	2664.2468	251.134	77.78102	0.0	9.258809	221.69273	659.1725	0.06541686	-0.069066666	0.062699065	-0.049382705	0.06739951	-0.44791782			173.0506	2636.628	253.63205	80.35952	0.009502547	10.295362	228.1207	667.7761	201.0461	277.30777	1813.9932	199.35147	275.66376	1827.5717	0.3807073	0.35771656	0.5729478	0.17416956	0.18113126	0.14550117	0.15011306	0.33237854	2.0597596	0.122954346
CHMP5	6hr	0.05989215	-0.059809584	0.054894067	-0.05008893	0.074078254	-0.4208919			163.947	2636.231	247.74025	73.18797	0.0	7.8337636	212.70079	647.76117	0.054603755	-0.070261665	0.05009661	-0.05757421	0.06581569	-0.4702014			169.15372	2615.106	251.48083	76.645935	0.0	9.314769	221.07686	661.73517	199.14076	272.7063	1766.1471	197.41739	271.12366	1783.3484	0.37039137	0.38781416	0.5080889	0.16524063	0.17482454	0.13743871	0.14542605	0.33238074	2.0156274	0.12217352
CHORDC1	6hr	0.07186047	-0.055690028	0.06850089	-0.043616537	0.07766842	-0.41056988			165.16095	2616.8262	245.94891	75.56447	0.0	8.227826	216.29625	643.8706	0.06802558	-0.06364101	0.065297455	-0.048828	0.07256136	-0.45563906			168.98741	2598.2737	249.28781	77.98758	0.011787974	9.085184	222.31158	655.24457	197.41689	273.06168	1784.335	195.26852	270.878	1797.7827	0.38358542	0.3830523	0.55173373	0.17748229	0.18360102	0.14826357	0.15300925	0.33596638	2.1310482	0.15804061
CHUK	6hr	0.05961326	-0.05989075	0.06120701	-0.05222891	0.06468452	-0.43623608			166.20035	2637.0383	247.36688	76.320335	0.0	8.959164	217.30704	645.946	0.0555883	-0.06852584	0.05748122	-0.057932436	0.058781393	-0.4816873			170.55806	2611.0847	250.11473	79.49607	0.008796385	10.251394	224.70943	655.9013	199.42891	276.88983	1809.7887	197.66676	275.65387	1827.5568	0.3772209	0.38230047	0.5315188	0.17140037	0.1782197	0.14242393	0.1478415	0.33496994	2.1242878	0.15905015
CNOT2	6hr	0.0622475	-0.056801595	0.0648004	-0.048738338	0.064643174	-0.41705683			165.70605	2617.064	246.89426	75.507866	0.0	8.4749155	216.42747	647.445	0.058210377	-0.06407819	0.061710417	-0.054550175	0.05875739	-0.44754165			170.05484	2598.887	250.2529	78.44193	0.0	9.538188	223.70583	659.191	195.11388	271.18756	1762.8362	193.37035	270.12244	1780.5459	0.3803814	0.3830875	0.5320594	0.17764565	0.18130057	0.14791453	0.15071388	0.33663177	2.0375364	0.20264985
COG3	6hr	0.06275329	-0.061119985	0.06727315	-0.04464924	0.07496816	-0.41679373			160.9626	2610.8992	242.84605	73.023285	0.0	7.655495	209.271	629.12994	0.05855731	-0.06997218	0.064685844	-0.050745983	0.06741906	-0.45541915			166.39046	2594.543	247.18657	76.52126	0.0	9.245289	217.67938	643.584	196.70921	274.62695	1792.2654	193.85399	272.49664	1809.2214	0.37524614	0.39515913	0.5117645	0.16930133	0.17900622	0.14092436	0.14911954	0.33185828	2.228878	0.13305849
COG5	6hr	0.06309999	-0.057802614	0.064577326	-0.04774286	0.06721883	-0.4081256			165.04239	2668.2107	248.17198	74.897026	0.07186248	8.398246	214.51283	644.85944	0.059414234	-0.06666092	0.060707036	-0.053764135	0.06159885	-0.44702688			169.27618	2647.8394	251.40845	77.65641	0.08315442	9.585783	221.11324	656.81586	198.27043	276.17752	1803.0398	196.06166	274.5533	1820.5455	0.37651035	0.3659309	0.5385968	0.17147762	0.17656697	0.14294273	0.14682354	0.33320865	2.0200436	0.12735792
COG8	6hr	0.0592999	-0.062282845	0.054954138	-0.054975774	0.066009216	-0.44266906			163.97571	2641.8647	245.03055	75.51116	0.0	8.135883	214.20113	638.6239	0.05597654	-0.06990098	0.05159112	-0.06111989	0.06016961	-0.4821006			167.76549	2618.6133	247.85106	78.058365	0.0	9.103199	220.25659	649.389	199.6156	277.67435	1834.1284	198.42102	276.21277	1844.4917	0.3762481	0.38894108	0.5192969	0.16929695	0.17838696	0.14106368	0.14868245	0.3366205	2.1517212	0.12572844
CSTF3	6hr	0.078222744	-0.050669596	0.06530882	-0.04807436	0.083626404	-0.38771886			158.8188	2611.8499	239.85066	72.3051	0.0	7.9819613	206.12114	621.79565	0.07538623	-0.05693039	0.06281708	-0.05214372	0.079173975	-0.41726652			160.89098	2593.5803	241.06732	74.01538	0.0	8.623065	209.77031	625.4212	189.51138	264.59818	1717.8082	188.91885	264.59113	1743.528	0.3850951	0.3829082	0.5405589	0.18144654	0.1829777	0.15168267	0.1525584	0.33567294	2.0390747	0.11699325
CUL2	6hr	0.061900068	-0.062609866	0.059485264	-0.048594248	0.062657006	-0.43404502			172.89377	2730.955	257.5435	78.74761	0.0	8.950126	226.2049	674.362	0.057397507	-0.07112487	0.055628464	-0.05403901	0.057097357	-0.47986746			177.01495	2705.7703	260.42865	81.84718	0.0	10.148025	233.1164	684.43646	205.02953	283.91055	1848.5615	203.49628	283.13736	1871.7047	0.37766826	0.36243534	0.5449335	0.17306305	0.17894162	0.1439629	0.14823365	0.33088088	2.1393428	0.45474112
CUL3	6hr	0.08451402	-0.05124456	0.07893057	-0.033772144	0.08418056	-0.4130789			169.72104	2592.4421	248.8768	78.246155	0.0	9.382304	223.79364	659.66187	0.084912114	-0.054493815	0.078783974	-0.034197796	0.081245266	-0.43488136			172.47752	2563.5557	250.58174	80.12767	0.0	10.27377	228.55908	666.0569	188.54575	265.9514	1742.8308	187.81593	265.19855	1758.3845	0.39077586	0.35768875	0.60931337	0.17435203	0.1971011	0.14722045	0.16469605	0.34573287	2.0074098	0.1370549
CYLD	6hr	0.06448472	-0.061744913	0.06348964	-0.04492012	0.068656914	-0.40445843			169.26053	2697.849	252.43271	77.23749	0.01585004	8.799993	221.14297	660.17645	0.060186513	-0.07008273	0.059743494	-0.051072776	0.061478462	-0.44522622			173.22368	2673.731	255.36269	79.81552	0.027067773	9.971591	227.47046	670.4648	199.9599	278.88498	1826.2223	198.64671	277.83392	1844.0924	0.3766987	0.37279046	0.5449859	0.16892296	0.1778982	0.14083087	0.14781383	0.3305998	2.086506	0.13244244
DHX36	6hr	0.064429104	-0.05760875	0.055391777	-0.05507253	0.07020411	-0.411551			169.46635	2674.4739	252.13486	77.53208	0.0	8.981536	221.74237	660.482	0.0613643	-0.06565652	0.05244892	-0.060497537	0.06638865	-0.44005197			173.02748	2655.7058	254.64809	79.86604	0.023580756	10.167635	227.47217	669.2787	202.16545	279.20624	1817.0012	200.76884	278.30176	1834.2806	0.38035005	0.3722647	0.5480869	0.17336546	0.1817969	0.14464204	0.1509638	0.33513317	2.037851	0.15958351
DNAJC13	6hr	0.064448245	-0.05840862	0.066835925	-0.041926567	0.072855	-0.42102322			169.388	2642.2153	250.0966	78.2507	0.0	9.121044	222.38405	658.84906	0.059901044	-0.06695581	0.06271919	-0.04845868	0.06694052	-0.4568845			173.75111	2617.8623	253.20448	81.18327	0.013412356	10.488695	229.26987	670.5333	201.39354	278.91595	1808.5374	199.89992	277.5583	1822.8389	0.37848195	0.40375698	0.5127127	0.1716376	0.18302137	0.14307612	0.15292494	0.33648694	2.0567749	0.13479164
DPH2	6hr	0.05854778	-0.0644669	0.059661712	-0.049319606	0.06500936	-0.49987128			164.13371	2665.9048	247.38261	74.45073	0.0	7.543265	214.45558	640.59015	0.05471486	-0.07499917	0.057221938	-0.055387545	0.05827663	-0.5489487			170.12433	2643.3303	251.8145	78.430214	0.002558032	9.279288	224.04207	656.41364	199.20462	276.06058	1819.3256	197.71306	274.9392	1839.5994	0.37602833	0.40135986	0.5061797	0.17343342	0.17259586	0.14370145	0.14340076	0.33345369	2.4705803	0.13207823
DPP3	6hr	0.057269506	-0.060052473	0.052977093	-0.053827506	0.064640336	-0.41392022			162.86226	2592.1792	244.13048	73.78785	0.012886242	7.973832	212.02621	639.2784	0.05361336	-0.06911079	0.04955487	-0.05949884	0.057747032	-0.45852435			166.94592	2563.423	247.03433	76.4368	0.10404405	9.174361	218.49193	650.3227	193.63513	269.86777	1751.2424	191.98276	268.33542	1767.5485	0.37435067	0.38513118	0.52014697	0.17087296	0.17443775	0.14186749	0.14487901	0.33391014	2.1628363	0.14981456
DTYMK	6hr	0.078042366	-0.047267027	0.06790577	-0.044098947	0.07188136	-0.36541998			170.44371	2702.7942	257.91788	76.6678	0.0	8.581386	219.82425	671.8737	0.07445197	-0.05803358	0.06478427	-0.05018644	0.065710396	-0.41346523			175.51604	2682.5835	261.99075	80.18809	0.0	9.727124	228.71695	685.6852	201.12947	283.49625	1858.6774	199.21399	282.56885	1873.7878	0.38582304	0.3799761	0.5588749	0.18044187	0.18871509	0.15223317	0.158849	0.3357723	2.0730882	0.15811929
DYNLL1	6hr	0.07098332	-0.056715056	0.07079784	-0.044336904	0.07059997	-0.40555525			167.7438	2749.6807	251.71875	76.77727	0.0	8.455431	219.02484	652.86646	0.06849675	-0.063981004	0.06835555	-0.048635498	0.06716841	-0.44012386			172.59407	2733.184	255.54247	79.75611	0.007908024	9.807144	226.66092	666.3248	204.57246	284.81448	1874.1085	202.79173	283.64795	1890.5675	0.38396904	0.3682856	0.54904014	0.17898978	0.17891423	0.14948979	0.1492633	0.33462736	2.0447514	0.14173272
DYNLL2	6hr	0.06083116	-0.059938733	0.05808272	-0.050967634	0.065251745	-0.42268503			168.25218	2643.5752	250.75534	76.85953	0.0	8.779908	219.76572	657.0118	0.05615124	-0.06911537	0.053480137	-0.058024246	0.058949843	-0.46342626			173.17561	2621.795	254.2215	80.190765	0.042635377	10.214563	227.60759	669.842	200.88217	279.0207	1813.9988	198.79689	277.1625	1831.7338	0.37796974	0.37964705	0.52765477	0.17160565	0.1782854	0.14277877	0.14823975	0.33399412	2.0704765	0.144881
EI24	6hr	0.07377604	-0.060597412	0.06746827	-0.039652523	0.08012142	-0.45480856			165.54926	2606.7622	245.56566	76.54377	0.0	8.640174	217.52382	641.29517	0.070901915	-0.06773105	0.06584153	-0.043819856	0.07296971	-0.49551466			169.19081	2571.5132	247.95912	79.05048	0.0	9.813648	223.12225	651.628	195.0252	271.99246	1770.9219	193.97052	271.45493	1799.9606	0.38241416	0.3918745	0.525512	0.1743845	0.18404396	0.14579627	0.15415259	0.3355256	2.1172974	0.14584582
EIPR1	6hr	0.07884181	-0.047569625	0.07195495	-0.03648411	0.08142176	-0.29366323			168.50787	2698.5237	252.09755	76.94673	0.0	8.434339	220.30196	657.12476	0.07429922	-0.055736948	0.06926067	-0.04143727	0.07506792	-0.32754752			172.45363	2676.143	255.12509	79.53227	0.003470959	9.513421	226.48474	668.227	202.8808	284.4438	1871.8888	201.29611	283.28125	1891.4731	0.38983917	0.3790633	0.5536102	0.18182865	0.18442278	0.15233487	0.15414232	0.33903593	1.8260115	0.14786601
EMC1	6hr	0.06456997	-0.06045425	0.061324116	-0.047279324	0.07094796	-0.41920587			173.82816	2755.1794	259.6563	79.42573	0.0	8.838086	227.08653	678.38184	0.060429946	-0.069981135	0.057231493	-0.054206356	0.064125545	-0.46107024			179.13927	2733.8284	263.5093	83.06916	0.0	10.383451	235.65105	691.8563	215.02708	296.42618	1920.2562	211.95045	293.85373	1936.0612	0.37749252	0.3730516	0.5289942	0.17144649	0.17620191	0.14297582	0.14632414	0.33187565	2.0547912	0.50292706
EMC3	6hr	0.06530477	-0.058484856	0.06360814	-0.04825622	0.07120941	-0.43933502			169.50642	2693.389	252.85463	77.33417	0.0	8.724159	221.23038	662.7927	0.05981179	-0.06776298	0.059382692	-0.055565063	0.06319108	-0.48472136			174.3511	2662.2056	256.07117	80.69195	0.0	10.1182165	229.01776	676.15845	203.90584	283.2741	1836.9086	202.04337	281.99432	1854.3453	0.37870485	0.38358346	0.5274921	0.1722409	0.18052997	0.1440692	0.15077934	0.33193338	2.0069861	0.21160567
EMC7	6hr	0.0673789	-0.04718334	0.06395436	-0.041943055	0.07629906	-0.36692846			160.18044	2504.9082	237.86893	73.07408	0.043142393	8.424189	210.04651	624.5306	0.06527919	-0.053062886	0.06156268	-0.047681265	0.0734644	-0.39182582			163.74799	2485.3625	240.46625	75.13929	0.20141399	9.612991	215.40608	634.65204	183.91324	257.4877	1698.6885	183.39963	256.69458	1713.0951	0.3766206	0.38035938	0.52860886	0.16939314	0.18063703	0.14136374	0.15042856	0.33446315	2.0330665	0.1654705
EMC8	6hr	0.06164494	-0.059612606	0.062520124	-0.049840696	0.06617613	-0.4178585			171.21269	2684.5635	254.8229	78.149445	0.0	9.24333	223.6202	668.18463	0.05782376	-0.06834984	0.059086017	-0.056066	0.060664255	-0.46087638			175.29973	2659.52	257.6794	80.86625	0.00016380745	10.539039	229.95473	678.962	203.96959	282.8806	1839.004	202.45628	281.84128	1856.3428	0.375967	0.36797836	0.54407054	0.16816318	0.17725575	0.13998176	0.14713109	0.3345705	2.0321147	0.14597712
EPG5	6hr	0.07021503	-0.055653725	0.065196976	-0.036940776	0.07390539	-0.39255628			165.02827	2658.6077	246.51636	75.578125	0.0	8.518054	215.25331	644.0547	0.06615507	-0.063679144	0.061368644	-0.04261457	0.06823394	-0.43148988			168.792	2638.3193	249.223	78.084564	0.0012273456	9.546333	221.38052	654.09296	196.00644	275.09323	1820.4832	194.6181	274.11523	1838.7458	0.3815741	0.38214916	0.5302346	0.17348126	0.18221517	0.14491722	0.15203647	0.33552355	2.0834882	0.13846688
EPS15	6hr	0.060881704	-0.05748106	0.06330876	-0.045718044	0.06352168	-0.42902532			169.57027	2694.947	252.3713	77.6546	0.0	9.083682	221.89651	659.8283	0.056797564	-0.065760635	0.059974667	-0.052034445	0.058558464	-0.46418524			174.12506	2672.488	255.723	80.65049	0.025661072	10.372016	229.17838	672.2054	203.22272	281.06165	1846.4502	201.45346	279.69165	1862.5916	0.37548146	0.36241853	0.54620147	0.16802724	0.17747907	0.14001511	0.14731078	0.33613166	2.0787318	0.14203024
EPS15L1	6hr	0.05935743	-0.060680322	0.05273903	-0.0538156	0.06401046	-0.4077498			166.40979	2610.2178	247.31723	76.184586	0.043202	8.885264	218.18427	646.5398	0.05554441	-0.07013966	0.049092162	-0.05954443	0.0578577	-0.45503235			170.8068	2586.1233	250.43051	79.24584	0.07010287	10.142493	225.09673	658.36316	198.3699	275.89093	1801.3262	196.48369	274.26938	1817.4327	0.3780494	0.37764713	0.52710885	0.1723681	0.18044809	0.1431382	0.14964038	0.3325308	2.0801175	0.14305654
FADS2	6hr	0.06465717	-0.060418792	0.06320426	-0.047677815	0.06995255	-0.40739417			170.63222	2671.0984	252.53406	78.979614	0.0	9.321535	223.29237	663.76245	0.05990075	-0.06816747	0.05971656	-0.053277448	0.06286482	-0.4445725			174.55486	2646.2908	255.05328	81.83192	0.0	10.512037	229.8906	673.0821	205.54141	284.7793	1867.7906	203.67259	283.62375	1891.5099	0.3791987	0.37251303	0.53728205	0.17068644	0.18012415	0.14250107	0.14981766	0.33158806	1.9489063	0.13967277
FASN	6hr	0.062345237	-0.05457122	0.060479518	-0.051065277	0.062640965	-0.3825046			166.86812	2636.0679	248.24208	76.58763	0.0	8.738838	218.09633	650.62103	0.059444044	-0.061946083	0.057946898	-0.055805165	0.057881635	-0.4178948			170.33055	2615.321	250.62201	78.96792	0.010285591	9.753555	223.84988	659.2548	199.57439	278.18283	1807.6992	198.30205	277.0804	1824.9764	0.3785385	0.36792254	0.54748464	0.17354935	0.17971076	0.1446401	0.14929348	0.3391723	1.9763179	0.14243874
FCF1	6hr	0.062314022	-0.05864723	0.069716685	-0.042768277	0.06704625	-0.41168785			177.78897	2750.2527	262.72525	81.690895	0.0	9.916675	233.65628	690.42004	0.058830388	-0.06595434	0.06738303	-0.046550345	0.06326316	-0.43700448			182.648	2731.4377	266.3801	85.16628	0.0	11.319928	241.42886	703.94073	216.06267	297.70865	1925.8011	214.65315	295.85605	1945.7733	0.37696767	0.36516282	0.5352457	0.16808574	0.17924488	0.13994569	0.1490806	0.33303398	2.0381525	0.12609975
FIG4	6hr	0.0691999	-0.053490996	0.061152056	-0.04433312	0.08267412	-0.39492676			166.65363	2661.48	249.37021	76.15777	0.0	8.555185	216.97769	651.5872	0.06437009	-0.0634515	0.05749719	-0.051879793	0.075174496	-0.43738076			171.51324	2644.3901	253.27342	79.174774	0.00015045391	9.837	224.89197	665.51184	200.6907	279.08572	1818.8296	198.41023	276.91718	1831.7275	0.37603047	0.40260518	0.51192784	0.16696192	0.18235774	0.13947952	0.15262227	0.3381796	2.158155	0.1354226
FLCN	6hr	0.05623391	-0.058322135	0.05352966	-0.05179122	0.058908977	-0.42050985			176.80302	2775.7354	260.21927	82.320045	0.0	10.186631	232.54274	683.89185	0.054773223	-0.06316564	0.052551012	-0.05522693	0.05726254	-0.45245075			179.91109	2757.6145	262.53525	84.30787	0.010448463	11.150371	237.32791	691.9974	212.43063	293.23587	1914.92	210.89009	292.19235	1933.0437	0.38011402	0.3556668	0.56527656	0.17935109	0.17860828	0.14940067	0.14774989	0.33901364	2.1082883	0.1300025
GET1	6hr	0.063501544	-0.049272984	0.06038173	-0.045459215	0.06624001	-0.36073822			162.55289	2605.1606	245.07219	73.72777	0.0	8.2105	210.83365	636.64685	0.059194036	-0.05759099	0.05652887	-0.05244365	0.057678275	-0.40127182			166.58713	2578.6692	247.84497	76.4233	0.0	9.3213625	217.5195	647.65515	194.11093	272.04718	1769.1647	192.49864	270.52402	1780.5463	0.37265182	0.4005606	0.5292918	0.16933739	0.17426547	0.14130014	0.14508297	0.33986428	1.9872444	0.14438482
GET3	6hr	0.069682665	-0.050178308	0.07011773	-0.036592346	0.07497704	-0.35013753			165.47795	2669.8936	248.17136	75.09902	0.0	8.803361	215.06523	647.9632	0.06526274	-0.058643922	0.06665821	-0.04198514	0.067347996	-0.39434874			168.61029	2644.6162	250.31624	77.276855	0.0	9.639396	220.16757	655.5199	195.42354	276.28467	1828.0844	193.7313	275.2355	1845.0206	0.37448877	0.38547257	0.5231717	0.16782622	0.17972536	0.1405734	0.15031068	0.33558682	1.9085464	0.16959958
GET4	6hr	0.071924366	-0.04925799	0.057915624	-0.043479174	0.083539285	-0.3483834			152.90697	2599.5088	234.9875	67.99127	0.0	6.3951387	197.60155	603.0457	0.06893732	-0.058904663	0.05393199	-0.05059082	0.076592796	-0.384217			156.19612	2581.634	237.65598	70.15275	0.0	7.0902333	202.79607	613.3703	184.5775	262.9048	1751.186	183.46051	261.80753	1765.0801	0.37243706	0.43162197	0.4918501	0.16602679	0.17777547	0.13805915	0.14902045	0.33322957	2.0956995	0.19863723
GGA2	6hr	0.06606355	-0.058398176	0.06442309	-0.044096712	0.06940614	-0.40387437			170.74944	2682.4153	253.19963	78.52163	0.0	9.3061495	223.39899	664.622	0.062278636	-0.06654726	0.06098134	-0.050862823	0.06354493	-0.4487965			174.73656	2659.7776	255.9863	81.24242	5.7057376e-05	10.429468	229.95596	675.0468	201.48315	280.43704	1833.1978	199.90184	279.0309	1850.6377	0.37825876	0.3643891	0.5511484	0.16826719	0.18094775	0.14058061	0.15054366	0.33577684	2.0742602	0.14137758
GNPTAB	6hr	0.07326837	-0.058434263	0.0648475	-0.041837085	0.07863192	-0.42754135			164.79926	2678.7556	247.4146	75.14805	0.0	8.431555	214.53262	643.52527	0.069975406	-0.0656603	0.062416345	-0.04574037	0.07367698	-0.4638548			168.63193	2655.0095	250.3073	77.717476	0.0036781642	9.4252	220.77855	654.2858	196.79077	276.6294	1818.2145	195.08083	275.13318	1833.9031	0.38426128	0.38375682	0.5325259	0.17825197	0.18409522	0.1493457	0.15410379	0.33556956	2.0888598	0.13250792
GNPTG	6hr	0.07227733	-0.053722948	0.07226855	-0.03719268	0.07665564	-0.39499786			166.24109	2684.2334	248.41608	76.11771	0.00063136284	8.547279	217.12044	648.2878	0.06754393	-0.06213696	0.06878026	-0.0432895	0.06930921	-0.4390657			170.0135	2658.3745	251.12218	78.69824	0.035093933	9.566767	223.15332	658.528	197.68396	275.63525	1815.0631	196.12221	274.59814	1836.5183	0.38212973	0.38757253	0.5427855	0.17417425	0.18177938	0.14551073	0.15170762	0.33756644	2.1330183	0.1299029
GOLGA2	6hr	0.07119974	-0.053134944	0.06866218	-0.043359198	0.075808875	-0.396667			164.16483	2642.006	246.18822	74.53811	0.0	8.150024	214.02324	641.30066	0.06828117	-0.060956303	0.065564014	-0.048906293	0.07061951	-0.434137			167.19734	2617.6594	248.46829	76.51852	0.0	8.916999	218.89384	650.10333	195.47374	274.94888	1807.8434	193.75621	273.19974	1822.4415	0.38010442	0.3767107	0.53545225	0.17103454	0.18210888	0.14343639	0.15222043	0.33553967	1.9494315	0.15097316
GOLGA3	6hr	0.060593452	-0.060524005	0.06473078	-0.048100423	0.064864546	-0.39914897			170.11612	2651.2197	251.90553	78.2798	0.01944845	9.08334	223.09424	662.0136	0.056623083	-0.06844239	0.060916178	-0.053776138	0.058998547	-0.44081047			173.79382	2628.7283	254.28828	80.9084	0.00974225	10.0666065	229.46655	671.0253	203.05208	279.5778	1802.8456	201.4853	278.02563	1817.0216	0.37814167	0.36617893	0.54410285	0.17146233	0.1776029	0.14241195	0.14695926	0.3359209	2.0732853	0.12573284
GOLGA8N	6hr	0.062137134	-0.064245075	0.06188713	-0.044451557	0.07499695	-0.47225198			170.00288	2687.4067	252.72966	78.24546	0.0	8.156629	222.98337	662.691	0.058213938	-0.07428699	0.0558619	-0.050564084	0.069957025	-0.5138067			175.27223	2660.947	255.97319	81.757675	0.015180132	9.835571	231.6429	675.70306	211.13446	289.20892	1859.1276	207.06136	286.21844	1875.2544	0.37884402	0.41598094	0.49468234	0.1722477	0.17631589	0.14303148	0.1469881	0.33983687	2.2176661	0.13239212
GORASP2	6hr	0.063595735	-0.053758066	0.065260865	-0.046055302	0.065661974	-0.3995336			167.2804	2663.1453	248.87624	76.76131	0.052847724	9.015553	218.62424	651.4523	0.059451237	-0.06154978	0.06168108	-0.051525638	0.059683412	-0.43602052			170.97002	2638.219	251.47876	79.24036	0.05388587	10.033518	224.67441	660.9774	199.13388	277.09818	1815.6357	197.25076	275.67007	1833.0106	0.37825167	0.36710015	0.54976815	0.172298	0.17918499	0.14370823	0.14883523	0.3367509	2.071549	0.21320409
GPAT4	6hr	0.07081962	-0.052701525	0.0697488	-0.039355904	0.07555997	-0.3856185			171.60895	2726.175	254.38882	79.07566	0.00047807914	9.253099	225.15607	665.8593	0.06724698	-0.060608372	0.06658177	-0.044203676	0.07062238	-0.41599464			175.59645	2699.4045	257.32605	81.65276	0.003004331	10.37387	231.53175	677.3405	201.755	281.96918	1870.0479	199.80936	280.11374	1883.9105	0.38364047	0.37888646	0.5427231	0.17444694	0.18509305	0.14597243	0.15458371	0.33702648	2.0355713	0.15387326
GPR89A	6hr	0.07279627	-0.0461668	0.0719833	-0.037691396	0.0739243	-0.4119427			172.44534	2821.8406	260.50333	77.96996	0.0	8.772116	223.81764	675.2273	0.068741865	-0.054355577	0.06787648	-0.044641796	0.06555029	-0.4552063			177.06534	2808.207	264.49973	81.01343	0.0	9.895203	230.76413	688.83624	206.68617	293.08276	1929.5446	205.16377	292.148	1954.8134	0.38163474	0.37903324	0.54386115	0.17694259	0.18022937	0.14874572	0.151126	0.33576146	1.9635503	0.25089368
GPR89B	6hr	0.0569824	-0.06424424	0.0519767	-0.054309096	0.06184038	-0.43132252			171.37279	2715.4011	256.58063	77.98819	0.0	8.665284	223.39615	670.26227	0.05292568	-0.07328137	0.047873177	-0.061163448	0.055545863	-0.47869498			175.69133	2694.4094	260.0013	80.779724	0.040227573	9.963024	229.8483	682.44476	206.90862	286.87643	1852.314	204.7705	284.98553	1872.1461	0.37366885	0.37839296	0.5225466	0.17042515	0.17345746	0.14131883	0.14366212	0.32887235	2.0938306	0.1485394
HGS	6hr	0.072650366	-0.05931277	0.06830808	-0.039546683	0.06897566	-0.40628174			168.13766	2629.4329	248.51453	77.77548	0.016832296	8.563423	221.21991	650.3601	0.069123805	-0.06881325	0.06527018	-0.044935316	0.06449838	-0.44616085			172.81693	2607.7368	252.25012	80.52911	0.013134329	9.861474	228.72055	663.64386	198.66882	274.61877	1788.0114	197.19037	273.3895	1805.5024	0.37552044	0.3282618	0.63229805	0.16144328	0.18556137	0.13544394	0.15342103	0.33305192	1.9123517	0.17159826
HMGCR	6hr	0.08402604	-0.051410474	0.0688065	-0.042865556	0.09822631	-0.41030064			151.15636	2366.0417	223.35028	70.43584	0.0	8.26191	198.70728	582.89777	0.07960828	-0.05982876	0.064964436	-0.04830526	0.09294536	-0.43936875			155.20467	2349.927	226.41704	73.30541	0.0	9.3211565	205.1576	593.66046	179.02184	250.48294	1632.1891	176.67241	247.62495	1641.4414	0.39141047	0.39706898	0.54414785	0.18126741	0.18997234	0.15150125	0.15862012	0.3398462	2.2657208	0.12959607
HSD17B12	6hr	0.08868891	-0.047219183	0.075234815	-0.03353572	0.09396616	-0.3458277			160.26062	2514.7346	235.78247	74.64243	0.0	8.744148	211.4692	619.11383	0.08547881	-0.05606655	0.07169125	-0.038999043	0.089695446	-0.39900258			163.53227	2486.4526	237.88718	76.84532	0.0	9.719922	216.54321	628.05164	188.31332	260.92334	1711.3583	187.61818	260.31265	1732.6816	0.3951259	0.3834862	0.57040834	0.18017268	0.20035374	0.15153722	0.16792062	0.34598136	2.0586832	0.1769464
IKBKB	6hr	0.06621736	-0.0552574	0.06441999	-0.043591917	0.069859415	-0.4109752			164.35912	2571.558	244.28772	75.423904	0.0032012407	8.584074	214.87181	640.98846	0.06151443	-0.06425435	0.060420796	-0.049615797	0.06318106	-0.45196673			168.72685	2548.338	247.47684	78.32024	0.03872624	9.791402	221.9443	652.6839	195.0199	271.98486	1770.125	193.58113	270.7834	1788.3759	0.3811185	0.3808456	0.5324264	0.17380503	0.18318091	0.14483324	0.1524705	0.33682585	2.0339077	0.16323122
IKBKE	6hr	0.06646848	-0.057696484	0.061265107	-0.04651873	0.075170055	-0.3945327			169.21146	2654.7847	252.15736	77.33192	0.0	9.059075	220.77971	660.36945	0.06280163	-0.06522811	0.05832775	-0.051313702	0.06925793	-0.42782977			172.86133	2632.0796	254.85545	79.77738	0.0050673746	10.105326	226.55281	670.7841	203.1454	282.90817	1838.85	201.47202	281.37585	1854.6655	0.38101304	0.3764211	0.5482546	0.17575161	0.18136948	0.1468513	0.15102501	0.33407286	2.0067875	0.16408955
IKBKG	6hr	0.06277505	-0.057568356	0.06332849	-0.047266725	0.07041129	-0.41238546			168.70615	2651.4421	250.2264	77.51558	0.0	8.880612	220.90535	657.6997	0.059205804	-0.06526117	0.06020267	-0.052513205	0.064000666	-0.4451067			172.11699	2625.1997	252.33728	80.02635	0.0	9.920461	226.37758	665.79535	201.37361	278.74326	1822.687	199.58691	277.06152	1837.2504	0.3787373	0.3720733	0.54160565	0.17151923	0.17909554	0.14327846	0.14898232	0.3391838	2.1518364	0.13373606
ILF2	6hr	0.057447426	-0.06872512	0.05620924	-0.049028207	0.05473327	-0.39838794			173.79268	2700.2473	255.76778	80.65247	0.0	9.878386	228.6255	672.2783	0.05472132	-0.078754134	0.053991795	-0.05371267	0.051494766	-0.44149226			177.3054	2682.056	258.89316	82.69422	0.0	10.517692	234.59712	684.1861	208.34377	285.19482	1880.6388	207.16318	284.66077	1890.8536	0.37181467	0.3431462	0.5662363	0.16269581	0.17429276	0.13502371	0.14349607	0.32754698	1.9879483	0.11869807
INTS15	6hr	0.056162994	-0.06721734	0.062330104	-0.04867969	0.061317537	-0.43083158			170.30545	2730.4788	254.23334	77.98335	0.0	8.359685	222.40337	664.92096	0.053706523	-0.07427582	0.05978868	-0.053688154	0.05890278	-0.47375584			173.32054	2702.2834	256.00552	80.2613	0.0	9.232625	227.59254	672.3586	203.09866	283.0311	1854.6215	201.74414	281.68277	1870.4958	0.3696243	0.36127928	0.5207227	0.16049081	0.16841677	0.13349438	0.13951969	0.32673928	1.939776	0.13488635
IRAK1	6hr	0.06542535	-0.05531645	0.061042707	-0.04651765	0.067404196	-0.42557076			165.70146	2648.024	247.55946	75.86045	0.0	8.566456	216.42741	646.8303	0.062363036	-0.06260347	0.058777012	-0.050966278	0.06340314	-0.45661834			169.43855	2622.0566	250.2401	78.233116	0.043752916	9.631737	222.63986	656.7409	194.55061	271.88464	1781.3058	192.8719	270.61444	1799.8752	0.37844428	0.37651032	0.5452392	0.17283714	0.17799748	0.1442136	0.14815257	0.33635518	2.251547	0.13747036
IRF3	6hr	0.061055306	-0.054779157	0.05907457	-0.04871068	0.0674308	-0.41866782			167.20369	2613.4146	247.75687	76.683174	0.022339255	8.744005	219.17473	652.0929	0.056417357	-0.06434892	0.055092305	-0.055570167	0.06116661	-0.46982417			171.85526	2591.045	251.1516	79.76294	0.040775217	10.010542	226.75839	664.2846	199.61911	274.62354	1778.1389	197.8182	273.15332	1794.34	0.37800136	0.38269162	0.54165006	0.1722516	0.17993645	0.14313939	0.14926782	0.3362571	2.174379	0.15116917
ITCH	6hr	0.06206858	-0.06317089	0.05973755	-0.05169384	0.06764164	-0.3998662			175.14407	2733.4917	258.87296	80.41678	0.0	9.756702	229.57156	681.3516	0.057805687	-0.07164945	0.055895284	-0.05800154	0.0620631	-0.4340329			179.16957	2711.0337	261.69928	83.15372	0.0049263067	10.987686	235.97899	692.0561	210.66826	290.4059	1890.565	209.03223	288.9847	1907.305	0.37908143	0.3726943	0.53838396	0.17183866	0.17929588	0.14305124	0.14897154	0.3344041	1.9666871	0.15984401
ITM2B	6hr	0.06018074	-0.059287854	0.062096488	-0.04422143	0.06349027	-0.40381074			169.0432	2660.761	250.02603	78.224205	0.004945115	9.0197735	222.19211	655.5788	0.055592746	-0.0683315	0.05878282	-0.050237034	0.05730785	-0.4424375			173.38863	2638.9038	253.33913	81.130684	0.016928203	10.203992	229.11772	666.904	201.0612	278.6525	1815.2487	199.24968	277.2436	1834.8306	0.3775166	0.368506	0.54187226	0.17053245	0.17997575	0.14191689	0.14915572	0.33790755	2.037461	0.14104149
ITSN2	6hr	0.072160445	-0.049633395	0.065528564	-0.037791807	0.0779205	-0.37373748			163.1389	2564.1633	243.02443	74.46848	0.0	8.571731	213.46712	637.0108	0.06839414	-0.056657176	0.062239476	-0.042897668	0.07249666	-0.3920407			166.32523	2543.0593	245.54422	76.632515	0.0	9.354697	218.5134	646.1643	192.90605	270.2469	1763.4309	191.36209	268.9888	1780.3849	0.38219842	0.37469774	0.5579231	0.17383721	0.18501681	0.14569312	0.15445177	0.33861643	2.0610037	0.1605868
JTB	6hr	0.06210552	-0.055482447	0.05973908	-0.051441226	0.071606345	-0.4097872			162.32506	2599.2205	244.55357	73.03203	0.06193924	7.874522	210.39561	639.6661	0.058256708	-0.06356589	0.057576623	-0.056631695	0.06572677	-0.45034596			165.9872	2578.2368	247.16972	75.56789	0.06193924	8.8796215	216.39932	649.0284	200.45609	279.65042	1815.2021	198.49055	277.81683	1827.1405	0.37283322	0.37874022	0.51739985	0.1666763	0.17386667	0.13893262	0.14466956	0.33452767	2.1320238	0.1260419
KCTD10	6hr	0.06929091	-0.060181372	0.071141	-0.041552257	0.074482195	-0.40981346			167.10573	2638.1714	248.41968	76.94623	0.0	8.570751	218.58983	651.89154	0.06619175	-0.06893692	0.06941919	-0.044904012	0.07109506	-0.45412198			171.52966	2615.3855	251.792	79.78395	0.0022971306	9.710453	225.6117	664.3904	201.25197	277.48535	1796.1835	199.10992	275.46228	1812.8206	0.38044006	0.36319727	0.56588167	0.17207006	0.18271124	0.14364505	0.15148057	0.33249724	2.0005586	0.15865107
KDELR1	6hr	0.061286505	-0.054943908	0.059047975	-0.047971845	0.06834728	-0.40084228			167.13687	2648.2083	249.043	76.59661	0.0	8.790423	218.48424	651.20154	0.057346728	-0.06410192	0.055249896	-0.05471358	0.06256116	-0.4501748			171.61328	2630.242	252.32277	79.483696	0.15877354	10.179129	225.37659	662.8515	200.57014	278.62033	1820.3129	198.69942	276.90207	1837.8472	0.37597707	0.375508	0.5382309	0.16998251	0.17654528	0.14164297	0.14678998	0.33539274	2.0993166	0.14340141
KEAP1	6hr	0.08974948	-0.047563046	0.0957593	-0.0059561194	0.086656265	-0.32121146			186.06595	2735.5771	269.6767	86.61094	0.0	11.5218725	246.89902	718.1854	0.08685668	-0.053842336	0.093703784	-0.008912951	0.08206897	-0.34292698			188.85243	2713.3154	271.59027	88.627686	0.0	12.327534	251.63992	724.37384	202.27762	289.20975	1918.7445	201.1036	287.96246	1938.5844	0.39288148	0.36509645	0.61672485	0.17198376	0.20064321	0.14531825	0.1684909	0.34020063	1.8549134	0.18855904
LAMTOR2	6hr	0.06701467	-0.056108765	0.058289774	-0.04710788	0.07373902	-0.40980402			163.62924	2573.8252	242.59552	75.64	0.0	8.647679	213.79321	637.48157	0.06275325	-0.0641407	0.055671394	-0.051875044	0.067240134	-0.43928725			167.5419	2553.53	245.33846	78.20911	0.010207081	9.916828	220.18211	647.331	195.8791	270.82266	1766.5768	193.96014	269.33517	1783.1531	0.38196334	0.37746608	0.5335975	0.17539655	0.18318377	0.14660594	0.15257086	0.33758488	2.1555066	0.14070798
LAMTOR3	6hr	0.056455847	-0.062094275	0.058873415	-0.05081489	0.0061368896	-0.42959145			174.51617	2767.496	258.99023	80.497734	0.0	9.254146	228.99838	677.1119	0.052449387	-0.06887872	0.055999555	-0.056127466	-0.000525349	-0.4684125			178.26309	2749.6228	261.91406	83.03824	0.0	10.238722	235.00487	687.21466	206.24413	287.73154	1894.3124	204.46371	285.80783	1904.9363	0.37396938	0.36931875	0.53256935	0.16797075	0.17445683	0.13944791	0.14454402	0.32935318	2.0503204	0.15298651
LAMTOR4	6hr	0.06429397	-0.054866105	0.053439442	-0.050633848	0.06961044	-0.39885107			166.65483	2711.351	251.34253	74.99818	0.0	8.216772	216.02258	655.5842	0.06158205	-0.06359939	0.05074666	-0.056003295	0.06464975	-0.44731754			170.11734	2692.4832	253.8278	77.336555	0.008954402	9.295127	221.34868	664.6378	197.61269	277.07086	1820.2245	195.52258	275.1866	1834.5852	0.37908924	0.37900203	0.5273568	0.17834093	0.17674322	0.14869608	0.14697015	0.33512804	2.1972644	0.13116266
LEO1	6hr	0.053378306	-0.06600084	0.04242902	-0.06397598	0.06257671	-0.44363275			171.39851	2668.5312	255.48459	77.88679	0.0	9.246119	223.59116	670.98627	0.05010751	-0.07340472	0.039089706	-0.06988625	0.059041996	-0.48869008			176.37386	2643.9067	258.98294	81.296936	0.0019951148	10.78538	231.6248	683.053	209.21184	287.54745	1842.6501	206.10446	285.3138	1858.2982	0.37128088	0.37117824	0.52334887	0.16897848	0.17478514	0.14031297	0.14471737	0.32707366	2.053652	0.12777318
LIPT2	6hr	0.06708349	-0.05311112	0.06259969	-0.048679955	0.0725203	-0.4123997			164.26216	2600.7214	243.49992	75.70762	0.19868585	9.086548	215.19186	636.44366	0.06216614	-0.062369335	0.058155447	-0.056117382	0.06496181	-0.46241334			169.66144	2582.64	247.20935	78.86979	0.71488774	11.160995	223.25981	649.77576	197.06479	272.4328	1795.9166	195.16618	270.67535	1809.0327	0.38564056	0.39338312	0.5385702	0.18091464	0.18374965	0.15115464	0.15317832	0.34137335	2.231682	0.13781145
LRBA	6hr	0.06549902	-0.05562949	0.059198935	-0.049867675	0.07211179	-0.41490743			166.24478	2627.4055	247.4805	76.189	0.016948346	8.882846	216.87097	648.04376	0.060983624	-0.064276256	0.05554554	-0.05604589	0.065684535	-0.451726			170.44072	2602.6235	250.4809	78.928986	0.04737894	10.058766	223.75809	659.1536	199.87282	276.7517	1796.7377	198.061	274.8957	1810.2822	0.3812429	0.38078216	0.5399938	0.1763808	0.18102632	0.14738052	0.15074275	0.33703566	2.081988	0.14139007
LUC7L2	6hr	0.072558746	-0.05514389	0.06645373	-0.03745709	0.076898575	-0.35873896			163.28925	2606.509	242.57562	75.30012	0.0	8.480639	213.81506	635.40686	0.068147026	-0.0626284	0.06347195	-0.04308497	0.07092945	-0.3974645			166.70026	2585.1274	245.21985	77.60978	0.03858557	9.397962	219.13768	644.57825	193.37978	270.95135	1777.8163	191.83546	269.0994	1794.0159	0.38057542	0.37299517	0.54384845	0.1690438	0.18310298	0.14153992	0.15281193	0.3353134	1.9769075	0.13603409
LYST	6hr	0.06855909	-0.055983838	0.063813515	-0.046082657	0.07388646	-0.3958089			173.65309	2717.42	257.3524	79.65678	0.003127325	9.479007	227.69427	675.64716	0.06437193	-0.06529329	0.0583875	-0.05277888	0.06697981	-0.43955886			178.36227	2694.8398	260.85153	82.96195	0.006329055	10.801444	235.1626	688.2513	207.28793	286.74402	1860.3756	205.33575	285.1691	1877.8453	0.3819377	0.3711085	0.543766	0.17146428	0.18420634	0.14338428	0.15357244	0.33235845	1.9999166	0.18195748
MAP2K1	6hr	0.06101344	-0.057731748	0.06312846	-0.046051323	0.06731885	-0.41053963			171.44547	2699.9685	254.60674	78.93855	0.0	9.109674	224.50621	666.9969	0.05548755	-0.06813178	0.058539927	-0.053747255	0.0599741	-0.4318221			175.70828	2677.2258	257.64658	81.8726	0.0058022807	10.327117	231.43158	678.1788	203.92923	282.45636	1848.1378	202.25409	280.99347	1868.1558	0.3768623	0.36791027	0.5413173	0.16816427	0.17881782	0.14021565	0.14855766	0.3361974	2.0559719	0.14977407
MAP2K3	6hr	0.06432927	-0.05910686	0.06378724	-0.04387446	0.066528246	-0.4257686			167.10617	2631.6829	247.64854	76.970825	0.00011661616	8.730173	218.96854	650.57275	0.060306624	-0.06731978	0.06078459	-0.049689762	0.060791787	-0.46260095			170.77509	2611.9316	250.56474	79.40058	0.035059985	9.72597	224.64952	660.77167	199.24907	276.853	1814.0533	197.70631	275.149	1828.222	0.37894306	0.36817962	0.5396191	0.1693473	0.17906961	0.14122638	0.14888287	0.3367632	2.1127267	0.1590145
MAP2K4	6hr	0.06543442	-0.058615953	0.06381261	-0.048934553	0.06770749	-0.4187996			173.61215	2746.8926	259.0176	79.20755	0.0	9.009023	226.53546	678.5149	0.061789777	-0.067260385	0.060669895	-0.05454169	0.06285816	-0.4577288			177.89906	2724.009	262.07828	82.07885	0.0051707095	10.306829	233.4726	689.75397	207.89305	288.84503	1889.5997	206.13692	287.54312	1907.9314	0.3795627	0.36034966	0.5568482	0.17262147	0.17957231	0.14408769	0.14908463	0.3352833	2.1038	0.16985908
MAP2K7	6hr	0.07064178	-0.055554364	0.063831165	-0.04463913	0.07321522	-0.4200283			163.82074	2631.0562	244.94164	74.6567	0.039951246	8.555087	213.82735	639.88544	0.067044474	-0.06396076	0.06065342	-0.05078475	0.06735576	-0.46055055			167.92157	2611.3418	247.97543	77.38603	0.075407974	9.763543	220.2826	650.606	199.29402	276.97034	1818.5089	197.2755	275.29355	1833.0062	0.38227174	0.3707846	0.5427357	0.17614219	0.18387958	0.14734553	0.1533977	0.33687872	2.09069	0.13789783
MAP3K7	6hr	0.06293445	-0.05573258	0.05909703	-0.049562678	0.06971039	-0.3852038			163.90802	2586.6138	243.19736	75.412384	0.021002196	8.520369	214.70152	638.8504	0.058905028	-0.06434026	0.05568837	-0.055452425	0.06430925	-0.41845003			167.74916	2565.1013	245.91696	78.038155	0.02644799	9.6178255	220.8945	648.7354	195.76834	271.65042	1773.0441	194.2759	270.37372	1788.6757	0.37791252	0.37162617	0.5351563	0.17096646	0.1778041	0.1425422	0.14778025	0.33563864	2.0821025	0.14665355
MAPK14	6hr	0.063574485	-0.05655476	0.06595937	-0.040097844	0.06921267	-0.36981845			162.4981	2594.4065	242.221	74.218796	0.0	8.205384	212.97522	633.5464	0.059043467	-0.064572655	0.06164369	-0.04711651	0.062167544	-0.4147277			166.55006	2574.3977	245.44167	76.84415	0.0	9.244357	219.45639	644.6468	193.40186	269.29852	1770.1715	191.56264	268.0094	1788.9155	0.3764409	0.38757303	0.52064925	0.16707388	0.1799513	0.13908033	0.14992575	0.33410868	1.9828334	0.17309439
MAPKAPK2	6hr	0.06787087	-0.056431327	0.06621793	-0.044091254	0.07192606	-0.38611388			170.62456	2745.8535	255.74599	77.31871	0.0	8.517792	222.0764	669.2271	0.06284508	-0.06471492	0.06213615	-0.050539922	0.06409342	-0.4296271			174.79236	2718.4773	258.7055	80.25506	0.0	9.636068	228.8146	680.1567	201.6263	281.24124	1849.3485	199.89789	279.94138	1866.7052	0.3801745	0.37739506	0.541658	0.17175308	0.18092625	0.14343405	0.15096764	0.33473307	1.965406	0.1625547
MB21D2	6hr	0.060026225	-0.059110276	0.060917787	-0.0490421	0.06324424	-0.42579797			169.12787	2654.7205	251.34866	77.50689	0.0066165505	9.036424	221.23619	658.9852	0.055585746	-0.068279	0.0566107	-0.056156155	0.057354648	-0.46735805			173.99457	2629.732	254.81245	80.642426	0.07648553	10.605452	228.75252	671.991	202.22908	280.5002	1817.7646	200.6793	279.2916	1837.6526	0.37830386	0.3776703	0.54387385	0.17376271	0.1806891	0.14448091	0.14981791	0.3360965	2.1101856	0.13522394
MBTPS1	6hr	0.0709813	-0.054518428	0.06406023	-0.04176584	0.07660084	-0.3894058			165.07573	2602.9666	244.49628	76.106995	0.0	8.9339075	216.6829	641.07117	0.06739658	-0.06335006	0.06107943	-0.047178064	0.07097349	-0.42784905			168.83405	2582.674	247.34897	78.71299	0.0	9.948499	222.67114	651.2458	194.86406	271.71512	1774.8802	193.29825	270.7751	1796.093	0.3829773	0.37878576	0.5495199	0.17270471	0.18453833	0.14441842	0.1538382	0.33498818	2.117195	0.13545965
MBTPS2	6hr	0.061075617	-0.056313887	0.06390042	-0.04598646	0.067353986	-0.43775344			165.47786	2606.6245	245.9371	76.18579	0.0	8.651797	216.5398	643.81177	0.05745363	-0.06643486	0.060262322	-0.052276514	0.061065644	-0.49190024			169.91478	2581.7927	249.06656	79.201385	0.0	9.89214	223.8619	655.0866	197.23357	273.54974	1789.6852	195.39886	272.00412	1806.3644	0.37689117	0.38372564	0.5311684	0.17049263	0.17679675	0.14170982	0.14671655	0.3354417	2.2144563	0.14070494
MCMBP	6hr	0.068743646	-0.060041107	0.07625365	-0.03663246	0.07020264	-0.43797043			169.81468	2724.787	256.5162	77.09746	0.0	8.961459	220.70953	666.05554	0.06490251	-0.068609625	0.07279794	-0.04158702	0.06427648	-0.47255012			173.92766	2705.6865	259.51135	80.15175	0.032202743	10.22295	227.0163	676.7553	200.57549	280.35498	1838.5398	199.19711	279.10397	1856.6908	0.38166678	0.38366187	0.5466647	0.1783947	0.18404318	0.14858633	0.15310353	0.33800685	2.0632622	0.12967356
MMGT1	6hr	0.059516337	-0.06104949	0.06142899	-0.052634962	0.066460215	-0.44698083			167.98567	2651.8342	249.7294	76.57017	0.07315822	8.242363	220.74182	654.9172	0.05513332	-0.068986595	0.057235595	-0.05982824	0.05985234	-0.4846216			171.91196	2627.9849	252.16342	79.34451	0.11346001	9.577457	227.17807	664.61346	200.3723	278.89838	1835.8138	198.70195	277.04623	1850.0292	0.37437728	0.38482007	0.5209882	0.16862279	0.17570119	0.14013308	0.14607266	0.33390608	2.1956336	0.13474427
MNAT1	6hr	0.064163595	-0.06681759	0.061672423	-0.046588343	0.0673921	-0.46452788			168.52829	2700.419	251.05693	77.54423	0.0	9.00866	220.04013	656.0338	0.06047962	-0.07502174	0.05797151	-0.052237324	0.062397864	-0.5063612			171.94928	2678.6147	253.89156	79.822044	0.0	9.892924	225.56302	665.79016	200.12381	280.4036	1850.5469	198.91098	279.41592	1866.0828	0.37733033	0.381852	0.530313	0.17054503	0.1803254	0.1421578	0.15003741	0.32830593	2.02055	0.1738308
MOCS3	6hr	0.07633936	-0.04404121	0.07207389	-0.027074674	0.08261649	-0.3727228			159.4721	2563.5005	240.45494	71.863884	0.0	7.024877	207.1777	625.445	0.07328886	-0.053663347	0.06742559	-0.0333434	0.077591665	-0.4143728			162.95508	2530.0967	242.43098	74.40583	0.008798105	8.124742	213.15198	633.771	187.46913	265.5022	1740.8424	186.2361	263.98108	1762.1647	0.38478863	0.38800523	0.5229322	0.1789148	0.18853466	0.15011184	0.15786017	0.3448138	2.3283472	0.12749699
MON2	6hr	0.065132685	-0.05103618	0.06260598	-0.044230327	0.06684369	-0.33464092			172.2652	2731.6267	256.03912	78.98802	0.040308945	9.666924	224.90355	670.91187	0.061084677	-0.058328804	0.06004713	-0.04990451	0.061354265	-0.36391002			175.98149	2712.6301	258.9765	81.476326	0.053930238	10.705487	230.76038	681.09216	205.99962	286.41907	1881.1904	204.44252	285.12985	1899.9674	0.38145337	0.36730132	0.55425847	0.17837188	0.18093976	0.14886901	0.15031385	0.33858123	1.9236977	0.16669026
MTG2	6hr	0.058193337	-0.062276583	0.05512531	-0.05496918	0.05583138	-0.41330206			181.41393	2820.972	269.3489	82.8157	0.0	10.136478	237.14395	708.16974	0.05411815	-0.07095221	0.052230045	-0.060213115	0.048659377	-0.46262676			185.6325	2795.0935	272.68906	85.52607	0.0020294818	11.294894	243.97166	719.65674	214.03828	296.9712	1933.2695	211.75879	295.43616	1948.214	0.3754841	0.37004548	0.56304693	0.16984215	0.17742325	0.14100702	0.14677137	0.33440384	1.9360081	0.13718317
MTMR9	6hr	0.064957395	-0.058390018	0.058780283	-0.04491754	0.074601166	-0.41731703			162.74924	2621.1328	244.68202	73.73332	0.0	7.9762745	212.17186	636.187	0.060812455	-0.06655907	0.055602267	-0.051185425	0.06744075	-0.4603788			166.66774	2601.8726	247.99503	76.227844	0.0	9.020816	217.98921	648.3163	194.57767	271.85654	1774.4268	192.92896	270.7829	1793.8052	0.37020984	0.40239316	0.49614084	0.1608634	0.17846805	0.13430022	0.14969504	0.33324334	2.0878203	0.13555947
MYO6	6hr	0.0680033	-0.05626315	0.065269694	-0.043162588	0.07358103	-0.401332			168.1688	2629.038	249.09782	77.316414	0.0	9.033278	220.47604	654.44305	0.063616574	-0.06547634	0.062074285	-0.049825855	0.06673055	-0.44336262			171.99547	2608.381	252.006	79.88898	0.002638173	10.06213	226.66454	664.45154	198.59984	276.53818	1820.0491	197.05746	275.09363	1833.839	0.38160497	0.37469262	0.5510101	0.17274557	0.18394482	0.14435267	0.15316963	0.33623335	2.0678208	0.14536768
N4BP1	6hr	0.062927306	-0.061418816	0.055925354	-0.054416697	0.06892545	-0.42718467			164.10562	2603.8474	244.18813	75.28628	0.0	8.500933	214.59665	639.683	0.059976634	-0.06967153	0.052976027	-0.060241178	0.063005134	-0.46890682			168.09726	2585.0571	247.16887	78.09801	0.0028003776	9.650343	220.93265	650.2903	198.59346	275.37357	1806.3873	197.19148	274.41455	1824.6176	0.37687045	0.38551563	0.5223571	0.16944543	0.17867458	0.14133435	0.14893447	0.33271164	2.142519	0.14219607
N4BP2	6hr	0.070487335	-0.054829095	0.06657026	-0.041600186	0.07321872	-0.400061			166.54665	2641.836	248.23428	76.169205	0.0	8.772706	217.57025	649.6683	0.066763125	-0.06343055	0.06354638	-0.047219224	0.068067454	-0.43910402			170.92084	2621.6924	251.3754	79.20853	0.035945687	10.047811	224.69133	660.3275	196.92094	276.36987	1815.1472	195.23738	275.18942	1835.6163	0.38165912	0.3672085	0.55367565	0.17402907	0.18272099	0.1458215	0.15239765	0.33424568	2.0130494	0.2082423
NAA30	6hr	0.062012486	-0.058212068	0.06433102	-0.04413558	0.06895558	-0.43273243			168.43167	2706.102	251.47629	77.12899	0.0	8.887806	219.76236	656.3492	0.058303867	-0.066043936	0.061472386	-0.049103215	0.06348407	-0.46502063			172.49431	2689.194	254.81995	79.66577	0.0	9.919393	225.98317	668.4555	202.71803	279.6972	1830.3973	201.03055	278.45718	1852.2809	0.37740496	0.37136605	0.5243549	0.17190112	0.18154919	0.14330254	0.15107737	0.3333419	2.1104999	0.15590808
NAA35	6hr	0.053184345	-0.06356501	0.062753856	-0.049670417	0.057776134	-0.4067776			171.28497	2712.418	254.36569	78.5804	0.0	9.326263	224.22652	665.4605	0.050276343	-0.07046654	0.060410388	-0.05450584	0.052836306	-0.43633562			174.94333	2691.7642	256.9889	81.097336	0.0	10.394452	230.19998	674.7092	209.6675	288.83847	1870.1447	208.47153	287.52124	1889.7568	0.3719126	0.36360833	0.5337993	0.16414571	0.17341036	0.1360898	0.14327396	0.33266926	1.9870868	0.13765562
NAA38	6hr	0.06156344	-0.057914667	0.05970153	-0.05034967	0.06573928	-0.40835673			163.51094	2621.0857	244.8603	74.448814	0.004469404	8.162779	213.08864	639.0923	0.057364877	-0.06524682	0.0574677	-0.055089124	0.061130714	-0.4485471			167.64342	2592.4285	247.96938	77.294395	0.006578712	9.300059	219.56525	650.92883	197.80917	277.34863	1823.3954	196.12172	275.89243	1848.1952	0.3750777	0.3619728	0.55093366	0.16896574	0.17701913	0.14056899	0.14708203	0.3352583	2.1061428	0.13814604
NAPG	6hr	0.06189688	-0.054298278	0.06498808	-0.044282086	0.06707409	-0.42782626			162.24	2583.0996	242.2168	74.4287	0.0	8.395109	211.37991	632.4229	0.057479594	-0.06474255	0.06102228	-0.05168706	0.060745787	-0.47639498			166.42151	2559.3599	245.45705	77.20161	0.0	9.495969	218.11266	644.1816	194.69617	270.29855	1743.6725	192.96996	268.7756	1758.7317	0.37390128	0.37743846	0.52364326	0.16684316	0.17711009	0.1393383	0.14769012	0.33675626	2.1286414	0.14276259
NBR1	6hr	0.06382419	-0.057090953	0.06471917	-0.04524882	0.06809245	-0.41235888			164.48166	2606.6106	244.76678	75.70119	0.0	8.804517	215.20128	639.26807	0.060773324	-0.064715296	0.06203983	-0.050734255	0.06518238	-0.45113432			168.29245	2583.9226	247.68097	78.27329	0.00862621	9.875813	221.19005	649.9012	196.99489	273.4993	1781.3917	194.9852	271.62097	1794.2747	0.3783296	0.37867668	0.5464081	0.17238013	0.1793293	0.14356229	0.14876315	0.3361548	2.1270404	0.13495111
NCOA4	6hr	0.05988988	-0.06137414	0.060250975	-0.048999667	0.06598726	-0.42059338			166.58089	2636.6294	246.55977	77.223236	0.0244918	8.949507	218.2631	646.25073	0.05536776	-0.07067368	0.05601163	-0.056000985	0.059832513	-0.4627252			170.78392	2619.436	249.82909	79.83114	0.17312948	10.22589	224.76721	657.81696	200.26198	276.73087	1806.1213	198.58261	275.19742	1822.6932	0.37710723	0.3834035	0.5156693	0.16940573	0.17627615	0.14085343	0.14648153	0.33765978	2.106997	0.13108599
NCOA7	6hr	0.06631729	-0.05644672	0.06200866	-0.044428423	0.082865834	-0.29353628			172.71568	2762.3855	257.6681	79.00964	0.0	9.213496	225.37323	673.0056	0.06329561	-0.06358642	0.05920613	-0.04838073	0.07821804	-0.33061025			176.7429	2739.7295	260.5178	81.77326	0.006739159	10.428091	231.76846	683.5266	208.34192	288.34784	1885.5983	206.6241	286.9254	1904.1738	0.37853724	0.37930048	0.54854697	0.17188358	0.17928167	0.1437243	0.14921725	0.33477595	2.1747775	0.14034656
NDFIP1	6hr	0.06824047	-0.05618406	0.06265821	-0.046354935	0.0700805	-0.39113554			167.94882	2644.4058	248.93	77.46694	0.034600023	8.9441185	220.20615	651.9436	0.06467864	-0.06495195	0.05937438	-0.052323584	0.06443524	-0.43622437			171.58807	2619.6829	251.49562	79.97081	0.038593534	9.975706	226.12784	661.75214	203.53535	282.5521	1841.9584	201.67784	280.94238	1856.6036	0.38079268	0.3755641	0.54226834	0.17125556	0.18258072	0.14301622	0.15202	0.33654657	2.0256488	0.12601756
NDUFB11	6hr	0.067478456	-0.056621116	0.06266772	-0.048018683	0.07049598	-0.41640896			167.76912	2623.1045	248.52065	77.096146	0.0	8.969527	219.87936	653.3835	0.06351427	-0.066010386	0.059713487	-0.054170225	0.06444469	-0.46568036			171.96199	2599.823	251.30443	80.0818	0.004725018	10.195914	226.88747	663.7623	200.71257	276.8845	1807.1884	198.90561	275.40457	1821.7654	0.38214785	0.37782666	0.5404327	0.17592932	0.1828087	0.14697611	0.15234415	0.33803824	2.1120563	0.1392328
NGLY1	6hr	0.06760291	-0.051302537	0.058903076	-0.04801514	0.07239392	-0.37276614			163.85815	2592.7817	244.63217	74.81219	0.0	8.604304	213.70583	640.1053	0.06333976	-0.059274916	0.054716174	-0.054236665	0.06715096	-0.40057698			168.06425	2572.2642	247.86041	77.563065	0.00059154496	9.803434	220.25253	652.09143	196.05432	272.95395	1791.3685	195.10591	272.51654	1808.3308	0.3808258	0.3794994	0.5471212	0.17596845	0.18150645	0.14701615	0.15102522	0.33778057	2.1251497	0.14049374
NOLC1	6hr	0.074928366	-0.054176785	0.06019615	-0.047326952	0.083292276	-0.39693087			163.5089	2622.6157	245.21394	74.344124	0.0	8.494272	213.25027	637.747	0.07023327	-0.06257676	0.055675495	-0.05409899	0.07528957	-0.43415734			168.05357	2597.481	248.83026	77.19566	0.0	9.719669	220.25851	650.77734	197.81992	277.25586	1813.2379	196.53223	276.25177	1831.1677	0.38335115	0.382538	0.54677737	0.17541596	0.18232745	0.14694333	0.15238765	0.33477607	2.1025329	0.13128772
NOP56	6hr	0.06848784	-0.050328806	0.060145933	-0.04374374	0.07082841	-0.37513307			162.762	2598.6653	242.92139	74.01965	0.0	8.003097	212.08911	638.17816	0.0661916	-0.057959303	0.05615085	-0.04933204	0.06685185	-0.39961138			167.01057	2581.2656	245.90277	77.00847	0.0	9.341833	219.2928	649.13293	194.19064	270.46832	1764.7256	192.2615	269.44577	1777.6022	0.378131	0.3612841	0.5398796	0.16720991	0.18302369	0.13998559	0.15251939	0.3383711	2.1410778	0.11621143
NPC1	6hr	0.0638912	-0.059554607	0.05748739	-0.05245561	0.069727	-0.42253828			166.09639	2628.3962	246.91318	76.13913	0.010162601	8.576291	217.32045	647.5525	0.06037201	-0.06761819	0.054572072	-0.057766605	0.064239725	-0.46099147			170.08142	2609.2068	249.92021	78.8223	0.07672764	9.773525	223.44914	658.1139	196.59245	273.30612	1774.2997	195.05798	271.77213	1790.359	0.37855083	0.3770467	0.53043544	0.17160594	0.17949489	0.14313076	0.14940284	0.33498275	2.085455	0.14336562
NPC2	6hr	0.06627581	-0.056994658	0.06223052	-0.045866754	0.07051607	-0.39648312			166.30203	2659.37	248.39407	76.14632	0.027219834	8.6546545	217.10161	648.4029	0.06164221	-0.06525974	0.058143537	-0.051962312	0.0644385	-0.4304126			171.03543	2638.631	251.86542	79.23267	0.03394604	10.02587	224.70369	660.78705	199.30568	278.411	1824.8359	197.70409	277.07614	1844.7456	0.3789128	0.37684256	0.53909624	0.17277783	0.17874984	0.14404798	0.1488046	0.33335605	2.0562897	0.14913386
NUBP2	6hr	0.07708019	-0.036250424	0.060629457	-0.0442562	0.09844473	-0.31186518			149.73045	2504.7686	228.25948	66.596176	0.0	7.471968	193.79091	585.89996	0.073638126	-0.04198899	0.060486346	-0.04759065	0.092355736	-0.34510273			152.25903	2486.1255	229.7715	68.36008	0.0	8.139865	198.22275	592.6574	180.78204	257.2843	1692.0258	178.70085	256.40894	1708.1045	0.3866895	0.40052724	0.5522606	0.18246093	0.18437807	0.15204191	0.1537449	0.34337044	2.0768328	0.13779661
NUDCD2	6hr	0.06505328	-0.057076577	0.057710584	-0.047967833	0.07191632	-0.39369178			166.88489	2669.6802	249.31036	76.45859	0.0	8.605027	217.6724	650.87463	0.06036057	-0.0659254	0.053687096	-0.05538096	0.06604751	-0.43128243			171.28053	2648.3198	252.5861	79.42823	0.0	9.814517	224.61307	662.69183	201.0621	280.4724	1841.5686	198.92357	278.7704	1859.7255	0.37707117	0.3671546	0.5360756	0.1682762	0.18062718	0.14055946	0.150336	0.335112	2.0983462	0.12803465
OCRL	6hr	0.056312457	-0.057282038	0.05286741	-0.05242878	0.06223263	-0.36580002			170.12726	2691.535	254.90274	77.43281	0.0	8.445146	221.45686	666.7265	0.052767105	-0.06506831	0.049461797	-0.058009814	0.056955203	-0.39683047			174.57796	2671.454	258.17636	80.42926	0.02130926	9.667563	228.55452	678.6701	204.63715	284.43372	1839.3604	202.63416	282.6008	1853.626	0.37186778	0.37064764	0.53236085	0.16640106	0.1744036	0.13820994	0.14436206	0.33585924	2.0324354	0.1361284
OGA	6hr	0.071022645	-0.047603507	0.0637122	-0.03932105	0.07697314	-0.3887105			165.81389	2609.7136	247.53793	75.33709	0.0	8.605204	216.29564	649.6384	0.066101365	-0.058582887	0.059413552	-0.047382694	0.06885991	-0.44311738			170.87099	2590.2712	251.42159	78.720634	0.0059078755	9.969544	224.28304	662.9878	198.74408	276.5456	1803.9869	196.81374	275.0003	1820.7001	0.3824205	0.3938811	0.5290919	0.17549223	0.18353088	0.14661223	0.1532433	0.3383132	2.1927104	0.13981834
ORC3	6hr	0.07228452	-0.051150806	0.07360841	-0.034133296	0.07818062	-0.3801196			168.11203	2712.7002	251.82503	76.393715	0.0	8.346506	218.99196	658.90234	0.06761786	-0.059444845	0.07056177	-0.039478753	0.072900735	-0.41594452			171.84837	2690.5327	254.665	78.92446	0.0	9.445485	224.82315	669.2776	203.20201	283.26505	1830.1409	201.9999	282.53998	1849.2091	0.38211006	0.37905967	0.52257544	0.17631947	0.18361646	0.14799047	0.15399545	0.33415842	1.9795188	0.15508278
OSTC	6hr	0.058840774	-0.05895381	0.057156853	-0.05422027	0.06733951	-0.4825408			160.0429	2583.4124	241.72177	72.18534	0.0	7.8020515	207.55447	629.6862	0.054784335	-0.069533885	0.054458275	-0.060151204	0.060753055	-0.5448632			164.45961	2550.7832	244.72166	75.30533	0.0	8.991815	214.89598	641.2955	191.10713	268.6587	1772.6935	189.42911	267.3264	1789.6119	0.37423763	0.39453048	0.50647485	0.17105044	0.17365336	0.14162174	0.14423665	0.3324731	2.4080358	0.12923785
PABPC1	6hr	0.05197441	-0.064378634	0.043672577	-0.06343366	0.058826823	-0.44038522			174.40591	2776.5342	259.91974	80.320045	0.0	9.080843	227.4698	678.84143	0.04693445	-0.07161332	0.040268462	-0.06868328	0.0515786	-0.45874664			179.23157	2737.2556	262.40042	84.00178	0.0	10.356162	235.9125	690.9468	213.34692	293.494	1918.6083	210.74603	290.4843	1922.8004	0.36908087	0.37227145	0.52319896	0.16001463	0.17131776	0.13291359	0.14167948	0.32837054	2.049323	0.13053179
PAXBP1	6hr	0.06607085	-0.048698083	0.06478205	-0.03941861	0.07168365	-0.36794743			172.30103	2745.4114	256.0384	78.90967	0.0	9.005043	225.55226	673.0311	0.061349496	-0.055340186	0.062177584	-0.044644542	0.06389241	-0.40557575			177.26096	2730.0298	259.5919	82.35764	0.0	10.388024	233.80391	684.5548	205.93883	285.34085	1892.3019	204.59605	284.54086	1912.9982	0.37866744	0.38127962	0.5261136	0.1680306	0.18160073	0.1400119	0.15140389	0.33999807	2.0797713	0.15196137
PIK3C3	6hr	0.05972815	-0.06751188	0.06050484	-0.0443968	0.06505432	-0.41883415			180.5885	2886.2275	268.95023	82.8735	0.0	9.425077	235.82535	705.3188	0.055603895	-0.077623785	0.057780877	-0.050102703	0.058976866	-0.4671845			185.2282	2871.4094	272.91473	85.72182	0.0	10.45677	243.18631	718.8289	219.24306	301.65408	1969.0128	217.81976	300.20233	1988.2977	0.3713516	0.38092467	0.5114134	0.16082413	0.17579219	0.13371891	0.14643513	0.32967222	2.0933657	0.1407035
PIK3R4	6hr	0.064339764	-0.050836742	0.061464336	-0.047161173	0.06659263	-0.3971856			171.98877	2731.0078	255.32451	78.746666	0.030928118	9.157242	225.46857	668.97266	0.05939278	-0.060450226	0.05792818	-0.053266414	0.059499733	-0.44629908			176.36444	2711.1746	258.81577	81.766075	0.032407407	10.321137	232.25462	681.2093	205.5379	285.94867	1869.5654	203.67827	284.31723	1887.1797	0.37761486	0.36638057	0.55042875	0.17045537	0.17940524	0.14238302	0.14931129	0.33804455	2.0447917	0.25671595
PIKFYVE	6hr	0.06794576	-0.055989724	0.060748965	-0.046933856	0.069090284	-0.4488043			162.47119	2601.4558	242.47621	74.44074	0.0	7.9310074	212.6195	632.8162	0.064659014	-0.06282047	0.059151437	-0.05097791	0.0656715	-0.48188278			166.27666	2573.457	244.89828	77.09567	0.0	9.051295	219.06105	641.63696	196.92354	272.3369	1767.036	194.83177	270.71884	1788.643	0.38051337	0.3869006	0.52734363	0.17462146	0.18208635	0.1459137	0.15230826	0.3382629	2.1504514	0.1257243
PITPNB	6hr	0.050989155	-0.05610146	0.063135475	-0.055280656	0.053898867	-0.38077718			178.98137	2817.6174	266.56372	81.53777	0.0	9.543284	233.80663	698.8837	0.04667097	-0.06227234	0.060034625	-0.06042666	0.0485995	-0.4112953			182.70384	2795.832	268.8079	84.28837	0.009691092	10.89825	239.77231	707.38556	216.99292	298.53992	1934.069	214.92621	296.65204	1946.8066	0.37782216	0.35887527	0.5582554	0.18157531	0.17157426	0.1504806	0.14123519	0.33653283	2.0736434	0.14994602
PMVK	6hr	0.06637727	-0.052087065	0.06925021	-0.03981385	0.0722949	-0.38390517			171.18796	2647.9907	253.27113	78.59856	0.0	9.035713	224.93138	667.08966	0.06239851	-0.059922077	0.06509615	-0.046049282	0.06458406	-0.42595887			175.37479	2628.0476	256.0766	81.59086	0.0	10.140055	231.78758	677.7767	200.9285	277.4571	1795.6819	199.4731	276.32178	1814.5226	0.37979472	0.3820653	0.5397292	0.1717127	0.18302354	0.14276029	0.15181807	0.33758864	2.1180346	0.14088753
POT1	6hr	0.05295725	-0.07110654	0.06477482	-0.048866678	0.06033749	-0.47332692			183.58292	2806.0696	269.74454	85.174866	0.0	10.559243	241.94122	709.87946	0.05011636	-0.08065943	0.06205046	-0.053590097	0.05366714	-0.5292709			187.85057	2787.6814	272.00525	88.28169	0.03964774	12.225748	248.88885	718.1483	212.56909	292.5014	1889.0886	211.73103	291.70505	1910.4431	0.3717696	0.37069792	0.5282717	0.16524594	0.17731513	0.13760471	0.14760233	0.3377425	2.007142	0.12339195
PPIA	6hr	0.066969216	-0.050513428	0.066940136	-0.0438404	0.074927494	-0.38238537			165.51477	2640.8167	246.76173	75.90868	0.0	8.536239	216.78365	643.0944	0.06183251	-0.06029439	0.06252582	-0.05039188	0.068458505	-0.427755			170.05302	2620.527	250.42056	79.00091	0.0	9.791152	223.70155	655.7122	199.0918	277.40268	1808.7145	197.1156	275.29794	1824.0961	0.38264048	0.39597774	0.520511	0.177981	0.18186548	0.1485562	0.15172638	0.3386722	2.151676	0.17966112
PPP2R5D	6hr	0.053076908	-0.06855958	0.05885056	-0.05494172	0.0578326	-0.44128174			176.99466	2803.7986	264.02777	81.12712	0.0	9.1441765	231.19263	690.3137	0.04788569	-0.07767498	0.054608606	-0.06135579	0.05069294	-0.48293155			182.01312	2785.3777	268.03308	84.45005	0.00012847697	10.442251	239.16362	704.58307	215.64671	297.9079	1937.7021	213.13295	296.016	1957.3207	0.37197512	0.37257463	0.52420247	0.16564474	0.17187412	0.13727406	0.14208537	0.3319042	2.0578237	0.15850762
PRKCSH	6hr	0.07481906	-0.052074626	0.07600991	-0.034865785	0.07826034	-0.38721138			168.8619	2682.8071	253.06497	76.40982	0.0	8.89511	219.7311	661.15796	0.06963534	-0.06143912	0.070679665	-0.04172918	0.07035454	-0.43562433			172.96336	2661.4426	256.21326	79.21838	0.07498581	10.062653	226.41922	671.4091	198.16109	278.9438	1828.7604	196.62532	277.32147	1843.8104	0.38429606	0.38097975	0.55740964	0.17831455	0.18503931	0.14967981	0.15480627	0.33734265	2.1824954	0.13515149
PRMT5	6hr	0.0743484	-0.053887974	0.06811324	-0.044825915	0.078120254	-0.38935596			183.10062	2797.5486	269.58936	84.35991	0.0	10.196079	240.44969	713.4939	0.07198557	-0.059881777	0.066407055	-0.04852984	0.0740758	-0.42477697			186.01672	2780.03	272.10886	86.04663	0.0	10.855288	245.02725	721.7259	213.35336	295.3896	1911.4745	212.38832	294.7849	1929.1276	0.38604406	0.36515567	0.5865884	0.17566001	0.19192651	0.14677782	0.15929368	0.3373947	1.824296	0.17490529
PTAR1	6hr	0.060756713	-0.06159049	0.05481265	-0.051675934	0.06679776	-0.46635827			161.70367	2598.082	242.3021	73.7217	0.0	7.963567	210.82394	632.1666	0.05629012	-0.07012703	0.051095758	-0.058290247	0.060879905	-0.500013			166.13223	2577.1936	245.54176	76.76152	0.0019791212	9.279417	217.9274	643.6615	197.36697	272.16846	1778.5582	195.50592	271.03564	1794.6182	0.37451982	0.38525042	0.5077277	0.16677894	0.1776801	0.13855322	0.14760715	0.33117902	2.133079	0.1439153
PTPA	6hr	0.06479636	-0.054007526	0.059671428	-0.044863775	0.06736049	-0.3865367			172.42427	2781.9255	258.36298	78.60276	0.0	8.831207	224.8532	671.4471	0.061890725	-0.062172014	0.056454316	-0.05072635	0.06339162	-0.42291823			175.98497	2754.7114	261.33054	81.21869	0.0	9.766209	230.24036	682.5187	203.3252	284.4546	1865.0746	202.35153	283.6479	1885.201	0.37376958	0.3659738	0.5420126	0.1645681	0.1761228	0.13755102	0.1466883	0.330446	2.0149038	0.15487748
PTPN23	6hr	0.08134301	-0.05117097	0.061294034	-0.044365115	0.08510861	-0.41247854			166.37732	2603.8586	247.50409	76.1629	0.0	8.857788	216.93669	650.04663	0.07851443	-0.058918096	0.058127183	-0.04830491	0.08096172	-0.45682645			168.99216	2587.0786	249.04744	78.3449	0.0	9.561617	221.43794	656.5667	198.29529	276.80588	1782.124	197.49414	276.08612	1793.5056	0.38062584	0.35101444	0.58680373	0.16761018	0.18745352	0.14160918	0.15647362	0.33201188	2.0575013	0.12994112
PWP2	6hr	0.065459736	-0.067327134	0.054473702	-0.054395873	0.08096531	-0.4398564			166.4011	2604.6467	244.29788	78.4247	0.0	9.314303	219.2882	639.57574	0.0612547	-0.07488311	0.052865148	-0.060557622	0.072945125	-0.47280157			171.2673	2565.058	247.6134	81.62148	0.0	10.803934	227.31989	652.26794	198.95367	274.70117	1818.2518	198.10529	274.30832	1840.749	0.38387263	0.38708943	0.5334574	0.17548318	0.18471622	0.14659591	0.15375517	0.33529988	2.0592194	0.116519
RAB21	6hr	0.03471813	-0.068780966	0.043112677	-0.067669734	0.038827155	-0.45796192			170.94034	2684.3079	254.78159	77.75876	0.0	8.956719	223.1348	668.7259	0.030705176	-0.07760422	0.039370116	-0.07481978	0.03168648	-0.50402015			175.7315	2664.361	258.37354	80.99362	0.0	10.245477	230.8973	681.04083	208.7095	285.58728	1827.4113	206.53728	284.1464	1845.8868	0.3528571	0.35746157	0.4985149	0.15254824	0.16396108	0.12613237	0.13496369	0.32729128	2.064395	0.14833078
RAB5B	6hr	0.059040893	-0.057667866	0.059588186	-0.050961874	0.06282593	-0.41445053			170.64798	2689.2393	253.41609	78.41821	0.0	9.178105	223.45245	663.71906	0.054897595	-0.06641527	0.056357466	-0.05684257	0.05688592	-0.457653			174.12866	2666.1938	255.96613	80.86507	0.0	10.169775	229.04997	672.29443	204.79083	283.80338	1848.6993	202.9277	281.98343	1862.2732	0.37516803	0.3765663	0.53345585	0.17030168	0.17638482	0.14203662	0.14662887	0.3351129	2.0787535	0.13643585
RAB9A	6hr	0.06629252	-0.06435136	0.058541954	-0.048925463	0.07124244	-0.43848863			169.88211	2707.1826	254.32024	77.33752	0.0	8.3961315	221.53236	664.602	0.063725695	-0.07178025	0.056308206	-0.053124327	0.067331046	-0.47683197			173.63141	2686.0537	257.0992	79.9134	0.0	9.439964	227.61491	674.1833	201.68753	279.67886	1824.914	199.92314	278.31216	1844.019	0.37591833	0.36696398	0.54089725	0.16860949	0.17731999	0.14059709	0.14781864	0.32868674	2.1136184	0.13010967
RABEP1	6hr	0.067725636	-0.056811865	0.06707278	-0.041805763	0.0712095	-0.39268494			168.361	2673.8306	249.51381	77.80024	0.0048646727	9.134074	220.52467	653.6578	0.06379802	-0.06448446	0.063702986	-0.04778494	0.06647882	-0.43046245			172.39888	2654.9502	252.93799	80.329765	0.006439302	10.181869	226.65211	665.6719	199.57397	278.13318	1826.5453	198.3202	276.88553	1841.7957	0.38015357	0.36297676	0.5510962	0.17056765	0.18217632	0.14249861	0.15150595	0.33516973	2.0704358	0.17714152
RABGEF1	6hr	0.054864675	-0.06544133	0.06544233	-0.04585224	0.062113978	-0.4352092			159.37325	2595.4287	238.98293	72.81965	0.0	7.8883886	207.51044	621.84106	0.05066668	-0.074284695	0.061677553	-0.050617706	0.054289527	-0.47548306			163.09465	2576.4316	241.9464	75.255455	0.003479488	8.834551	213.56764	631.66064	192.38585	269.9382	1774.0613	190.9403	268.52478	1784.2842	0.36321852	0.38753432	0.47920474	0.15757418	0.17231086	0.13121615	0.14368474	0.33281395	2.09782	0.12481058
RB1CC1	6hr	0.07351562	-0.051827054	0.06794648	-0.03928202	0.0863657	-0.38665754			165.06253	2628.0947	246.47514	75.38133	0.0	8.307511	215.60614	645.5228	0.06854826	-0.060390297	0.06429812	-0.04542049	0.07790926	-0.43920466			169.32878	2613.9834	249.74492	78.303375	0.0	9.436503	222.46443	656.6701	195.93404	272.87842	1794.7008	194.42773	271.47952	1816.6586	0.37958723	0.39962694	0.51413006	0.16852897	0.18420346	0.14059933	0.15391238	0.33580697	2.1453874	0.13504809
RBSN	6hr	0.059542585	-0.05953352	0.045693047	-0.052811425	0.06093071	-0.43459204			168.1711	2698.9695	252.42435	76.36418	0.0	8.461657	219.1049	657.146	0.055372752	-0.0675182	0.04318957	-0.059075695	0.05546858	-0.47553223			172.39574	2673.9143	255.26953	79.41468	0.0010389911	9.728295	225.99063	668.3665	201.88173	281.15744	1839.9244	200.13802	279.4624	1854.1576	0.3659686	0.38075358	0.51533633	0.16245656	0.17637572	0.13604853	0.14740315	0.3321723	2.001802	0.13846105
RGP1	6hr	0.089918695	-0.046936512	0.08663573	-0.02481269	0.10476955	-0.3208706			167.79929	2701.0776	251.26427	76.58758	0.03717727	8.752093	218.30818	655.29346	0.08746867	-0.054403096	0.085018046	-0.029654121	0.10157606	-0.35314396			171.33875	2681.646	253.81566	78.9293	0.07636823	9.79195	223.70053	665.13074	198.54857	279.76093	1852.2926	197.17877	278.1586	1864.9364	0.38218725	0.3996705	0.513138	0.16176383	0.19043663	0.13607173	0.16038153	0.3413959	1.9580871	0.14591128
RIC1	6hr	0.09149504	-0.048853613	0.09016724	-0.027118191	0.109742716	-0.3240999			173.31935	2756.6309	259.54385	78.561485	0.0	9.10585	225.56981	679.1005	0.088747025	-0.05641482	0.08750459	-0.032547943	0.106614284	-0.35703382			176.64572	2734.9749	261.72357	81.00508	0.0	10.114758	230.94774	687.4205	207.34409	289.5027	1896.0565	205.76334	288.61105	1912.5178	0.3793925	0.39519024	0.5162637	0.1580053	0.19174983	0.13291259	0.16159827	0.34007117	1.8858905	0.16371886
RIPK1	6hr	0.06065698	-0.058585662	0.059603285	-0.05022712	0.06512293	-0.39788303			170.36606	2709.3645	254.34395	77.87024	0.0	9.054035	222.45718	663.9995	0.05654559	-0.06779313	0.055384036	-0.056752235	0.059168354	-0.44327742			174.87492	2687.9265	257.79868	80.84129	0.0003284684	10.33239	229.51967	676.49915	203.68037	283.35876	1849.8085	201.92987	281.94455	1865.8427	0.37460795	0.37464857	0.537861	0.16876619	0.17749839	0.1402819	0.14724804	0.33460614	2.0544112	0.16071594
RMC1	6hr	0.080275126	-0.058939155	0.06700901	-0.03238256	0.09696412	-0.40105993			167.35133	2598.4612	247.2305	76.925095	0.0050046127	8.931693	220.31403	649.9198	0.07661164	-0.068305515	0.064270385	-0.03854094	0.09162032	-0.44102073			171.8695	2574.204	250.47742	80.02844	0.043357935	10.262263	227.50468	661.7755	194.5248	270.84647	1766.5125	193.13782	269.77267	1785.3931	0.37947264	0.42177084	0.5029979	0.16416183	0.19351946	0.1372425	0.16266745	0.33557335	2.1373622	0.14130321
RNASEK	6hr	0.059391595	-0.050550178	0.05554001	-0.04990583	0.063310064	-0.38078135			168.98683	2618.7031	250.45421	77.8659	0.0	8.936243	220.94836	658.2242	0.054045998	-0.058481134	0.050976958	-0.05680668	0.055769447	-0.41993517			172.57501	2579.1694	252.82352	80.45792	0.0	9.810417	226.87587	667.81683	200.93463	280.1737	1804.4541	199.1807	278.09753	1821.3318	0.3796217	0.3706638	0.54790103	0.1766563	0.18329564	0.14709055	0.15221657	0.34377468	2.070519	0.1532443
RPS6KA1	6hr	0.063510075	-0.061921697	0.05681897	-0.053583004	0.069457844	-0.4351336			166.81566	2649.3208	249.55853	75.71009	0.040320296	8.635724	217.06715	653.75446	0.058803167	-0.07128244	0.052849866	-0.060196	0.06260428	-0.47616327			171.57526	2624.6226	252.83469	78.8209	0.07838704	10.004284	224.90236	665.89264	201.54535	278.92593	1807.989	199.86905	277.6477	1824.912	0.37808123	0.37901217	0.53362834	0.17210686	0.18003553	0.14308524	0.14932625	0.33250242	2.1141088	0.13559778
RPS6KA3	6hr	0.06985338	-0.059981324	0.06259952	-0.048580237	0.07479106	-0.43345326			164.82573	2628.5415	246.73598	74.85401	0.00023923472	8.322654	214.632	646.45715	0.06540177	-0.069647685	0.058868423	-0.055208117	0.06780264	-0.47604787			169.15593	2607.147	250.07314	77.69215	0.014138224	9.372818	221.71713	658.4483	198.02335	275.749	1800.7318	196.28255	274.5491	1820.3538	0.38261366	0.38120592	0.5415928	0.17607617	0.18211873	0.14695439	0.15175946	0.33382422	2.0875888	0.13897443
RPTOR	6hr	0.06267065	-0.05628181	0.06430354	-0.04670836	0.066735305	-0.38540718			174.80208	2817.5137	261.43552	79.94523	0.0	9.101128	227.95462	681.4612	0.05841719	-0.06580288	0.05980133	-0.054205373	0.060668804	-0.42727625			179.27112	2794.8115	264.5971	82.86319	0.005109022	10.3848	235.14264	693.63495	211.14296	293.90555	1932.9698	208.76788	291.98215	1952.2872	0.37649667	0.36772957	0.54551464	0.17096627	0.17720667	0.14239673	0.14711265	0.33441588	2.0272942	0.12848254
RWDD4	6hr	0.06396	-0.06416438	0.06366148	-0.0422808	0.07025338	-0.41610307			166.9537	2685.5986	250.02199	76.25266	0.0	8.3342	217.82272	651.3189	0.06066658	-0.07159723	0.06125605	-0.047109965	0.065585285	-0.4568228			170.64122	2661.9917	252.6157	78.80108	0.01663669	9.385307	223.75876	660.96	201.09401	282.39844	1867.8252	199.31174	280.84442	1885.0414	0.37813476	0.3778053	0.5233342	0.17092055	0.17780796	0.14211792	0.14772308	0.3317816	2.1003537	0.12773813
SCAP	6hr	0.062898576	-0.06492299	0.06302492	-0.044607602	0.072076015	-0.4788182			162.05965	2587.279	242.67577	74.19359	0.0	8.408696	210.99509	631.8806	0.057324413	-0.074329555	0.057379004	-0.052932497	0.065162554	-0.5325233			166.1259	2558.0305	245.15443	77.014145	0.0	9.567033	218.13768	641.9119	193.78323	269.35834	1746.513	192.46791	268.53192	1763.3309	0.3772593	0.37990582	0.5348769	0.1700984	0.17799221	0.14141947	0.14749195	0.33054596	2.2231026	0.12195773
SEC16A	6hr	0.07564327	-0.057220984	0.064530276	-0.045607887	0.07999631	-0.42736384			163.21864	2586.9883	244.0376	74.07911	0.0	8.556397	212.619	638.69995	0.072964095	-0.06556417	0.062084235	-0.050308146	0.07746546	-0.46677727			166.54938	2571.26	246.58632	76.095604	0.03362041	9.651197	217.66754	647.02704	194.51373	271.18094	1761.948	193.52756	270.28152	1778.4324	0.38513708	0.37946257	0.5508915	0.17868437	0.18976513	0.14977022	0.15882398	0.33492747	2.090099	0.13570797
SEC24C	6hr	0.06574871	-0.058117546	0.06643957	-0.042790912	0.06886816	-0.3966333			168.36845	2678.7395	250.99467	77.35399	0.0	8.935906	219.86455	655.3839	0.062208183	-0.06592467	0.06341466	-0.048375215	0.064055905	-0.4268565			172.21275	2656.6233	253.7931	79.9302	0.0	9.988836	226.25398	665.2543	201.37787	280.75006	1848.0328	199.614	279.37494	1864.5143	0.37773034	0.36471215	0.54434764	0.1690851	0.18290938	0.14124027	0.15218316	0.33474576	1.9641447	0.15402432
SLC2A1	6hr	0.070155546	-0.05655824	0.062215373	-0.047072705	0.07648431	-0.42522034			159.59785	2593.0005	240.12321	71.787254	0.22905937	7.664376	207.7214	625.57904	0.06499653	-0.06571613	0.057551123	-0.05438875	0.06947981	-0.4647558			164.90106	2576.416	243.68774	75.037315	0.6097917	9.461972	216.04388	639.11804	194.7924	269.6084	1754.865	192.89078	268.04028	1770.5325	0.3808818	0.37243608	0.5353925	0.17458597	0.18327682	0.14618678	0.15319031	0.3333772	2.1408138	0.13192514
SMPD1	6hr	0.06533993	-0.05965828	0.061067346	-0.04569124	0.069732346	-0.40774298			166.79417	2653.257	249.39064	76.154396	0.0	8.668493	217.41855	651.2426	0.06160658	-0.0678302	0.058501393	-0.050746355	0.06523886	-0.43868947			171.05844	2629.7039	252.44023	78.92266	0.0005409048	9.944948	224.40172	662.60706	198.197	276.52295	1812.7976	196.57182	275.28693	1833.1445	0.3786829	0.3785137	0.53529334	0.1718512	0.17903845	0.14310162	0.14874071	0.33285615	2.0674057	0.13351585
SNX1	6hr	0.061423406	-0.057145126	0.05991786	-0.048887305	0.0657473	-0.4168001			166.63956	2607.1494	246.98393	76.4566	0.0	8.771919	218.78166	648.3723	0.057521638	-0.065444306	0.056957025	-0.05465382	0.060262065	-0.453925			170.7075	2586.5867	249.93333	79.16902	0.036405988	10.002076	225.18451	659.12286	199.70245	275.75665	1786.786	198.20523	274.433	1806.2207	0.37754208	0.38014045	0.5294394	0.17237802	0.17838255	0.14354543	0.1483407	0.3333642	2.0614188	0.14320503
SP2	6hr	0.065259054	-0.05795442	0.061946213	-0.050625715	0.074417196	-0.4277475			166.84009	2596.6423	246.47519	76.80779	0.02399946	9.140563	218.8598	648.5875	0.060862556	-0.06763427	0.05711714	-0.05772575	0.068265975	-0.47088838			171.49556	2580.3867	249.98431	79.9883	0.01590598	10.510668	226.12772	660.9843	198.95152	273.12732	1782.264	197.06042	272.196	1799.9214	0.38208368	0.38097614	0.5287911	0.17580907	0.18296354	0.14658129	0.1522336	0.33597517	2.0611932	0.14893435
SPG21	6hr	0.066539645	-0.061834093	0.06293635	-0.044803813	0.0690237	-0.42618594			171.5683	2731.1113	256.18915	78.38155	0.0	9.04706	223.43033	669.7187	0.062417205	-0.06938357	0.0602226	-0.05011841	0.06505215	-0.4506922			175.968	2707.456	259.3864	81.40803	0.027464045	10.185529	230.73666	681.30505	205.4446	287.21326	1878.4772	203.56702	285.6211	1892.669	0.37960777	0.35609043	0.5612655	0.17218702	0.18025137	0.14409107	0.15006343	0.33263636	2.0072277	0.1502969
SPNS1	6hr	0.06522466	-0.05525981	0.06451444	-0.040677298	0.07003872	-0.40610194			160.50847	2575.9583	240.051	73.64352	0.0	7.949665	209.19604	626.93567	0.060076635	-0.06546125	0.060398255	-0.04881624	0.065244116	-0.4316706			164.71574	2549.2417	243.14825	76.5794	0.010205207	9.048411	216.1093	637.6715	190.46239	265.8508	1743.4673	188.51488	264.31866	1768.7352	0.37606457	0.37373957	0.53078604	0.16940781	0.17661831	0.14187498	0.14738326	0.3362521	2.06712	0.1312103
SQSTM1	6hr	0.06189041	-0.059739053	0.06588531	-0.04696809	0.06421038	-0.40608707			170.6938	2752.192	255.33502	77.750496	0.00692321	8.829282	222.95152	666.0851	0.05751328	-0.06792803	0.06232477	-0.05340732	0.057615254	-0.4389701			175.34969	2726.7688	258.81186	80.73598	0.117746964	10.12092	230.36867	678.71704	205.70038	286.60815	1876.2738	203.90625	285.15744	1897.5918	0.37411126	0.36771417	0.5315515	0.1674156	0.17511162	0.13951947	0.14570533	0.33285576	2.024959	0.12669234
SREBF2	6hr	0.06368019	-0.05609809	0.065847896	-0.043876998	0.0697303	-0.40768585			165.04451	2660.3157	247.68486	75.058945	0.0073436894	8.405713	215.09225	644.02423	0.060082298	-0.06529568	0.061374255	-0.051349558	0.063778155	-0.45201483			169.12047	2630.0015	250.41814	77.76487	0.10150503	9.720352	221.73038	654.7668	197.62515	274.1684	1792.806	195.78552	272.916	1811.7406	0.3787929	0.38020882	0.5404086	0.17592978	0.17836097	0.14686505	0.14855976	0.3351464	2.072817	0.14116444
STAG2	6hr	0.07592456	-0.05229229	0.071438655	-0.032788616	0.08346671	-0.3798542			160.68968	2639.9954	243.34917	72.5057	0.0	7.698338	207.98448	631.8414	0.07054581	-0.062937416	0.06627824	-0.04107166	0.07552943	-0.4290149			165.27899	2615.2515	246.72905	75.682655	0.010851545	8.977688	215.32838	644.21643	193.70273	271.85114	1778.2717	191.70938	270.14615	1799.5112	0.3814398	0.3934151	0.53144586	0.17416267	0.18023199	0.14574304	0.15075134	0.33467364	2.0336595	0.13888125
STAM	6hr	0.063023865	-0.062329628	0.06290541	-0.045095388	0.06838069	-0.43392107			172.65634	2743.2979	256.33032	79.53256	0.017759893	9.129056	226.15585	671.2963	0.057809472	-0.073490724	0.057974573	-0.053257573	0.059502855	-0.4842088			177.87354	2716.0781	259.76624	83.08631	0.085058674	10.769264	234.63359	684.46747	208.25179	286.90704	1866.3628	205.90596	284.87534	1882.7975	0.37150306	0.3595052	0.5550015	0.1608328	0.17783704	0.13426884	0.14736402	0.33463705	2.0557544	0.1418352
STING1	6hr	0.06955935	-0.054301914	0.062230892	-0.0455987	0.076494046	-0.4055168			177.57869	2761.518	262.46103	81.98159	0.0	9.929348	232.34445	690.97	0.065325424	-0.06446709	0.0583493	-0.053879134	0.06972966	-0.45680016			182.4392	2740.899	266.5477	85.228264	0.0019215005	11.118517	239.7483	705.24457	214.94568	295.14548	1911.5282	213.21292	293.4507	1926.574	0.38406372	0.3748317	0.5527539	0.17685889	0.1837989	0.14805008	0.1530843	0.33659184	2.0378394	0.24102426
STX17	6hr	0.0703812	-0.051454406	0.067293346	-0.039859507	0.07148966	-0.39065948			171.5227	2690.843	254.35754	78.857574	0.004166301	9.27491	224.74974	667.0907	0.06645474	-0.06071263	0.06386433	-0.045623038	0.065996096	-0.43280876			176.0299	2666.81	257.61023	81.88124	0.019201212	10.57287	232.01091	678.97437	205.32083	283.42975	1835.5934	203.28685	281.68753	1851.7947	0.38232484	0.3736266	0.54678667	0.17485414	0.18354914	0.14632487	0.15320365	0.33920684	2.063081	0.20258819
STX5	6hr	0.062601134	-0.054548983	0.05959316	-0.05126114	0.0669079	-0.3972796			160.17795	2590.7703	241.28012	72.262405	0.022370258	7.7313786	208.36249	629.0724	0.059316542	-0.062707536	0.05714416	-0.05669536	0.06043767	-0.43443948			164.55927	2570.6736	244.6976	75.17848	0.01787789	8.937303	215.31938	640.95624	188.77121	264.1065	1729.848	187.05455	262.83926	1751.9749	0.37685364	0.38283256	0.52841216	0.1749276	0.17777678	0.14540075	0.14759097	0.33444944	2.0976865	0.1350709
SUCO	6hr	0.06556833	-0.055620514	0.06191718	-0.045440078	0.07008777	-0.3916482			168.6489	2701.6863	252.93025	76.80566	0.0	8.634135	219.35268	659.5293	0.06112662	-0.06333406	0.05831208	-0.05073614	0.06269293	-0.43044037			172.85461	2680.6804	256.08203	79.67553	6.707687e-05	9.773384	226.00183	671.2441	201.39934	282.75934	1850.1075	199.79251	281.59567	1865.9001	0.37786317	0.3747212	0.54012454	0.1708509	0.18020912	0.14241995	0.14968434	0.3347243	2.096121	0.18592508
SUMO2	6hr	0.065981396	-0.051756356	0.06484045	-0.038406733	0.06213841	-0.3536839			173.60753	2781.3286	260.0997	78.647865	0.0	8.683114	225.71622	681.04956	0.061175264	-0.059841767	0.059646323	-0.047034796	0.053483043	-0.39511907			178.18672	2753.1814	263.3768	81.99298	0.0	9.9016485	233.56876	692.15015	199.99963	281.15872	1851.7687	198.87306	279.79144	1872.9951	0.37586892	0.36595848	0.55363035	0.1674898	0.17879727	0.13970776	0.14910506	0.33802113	1.9246453	0.1392978
SURF4	6hr	0.06501226	-0.06388309	0.06725579	-0.041060854	0.07218585	-0.42089632			170.3911	2717.534	252.29152	78.60274	0.03127827	9.030855	223.62073	661.91534	0.06140272	-0.07242874	0.06426568	-0.046775065	0.067331254	-0.46046874			174.28094	2697.2612	255.33763	81.13764	0.06262439	10.112308	229.69391	672.4236	202.80403	281.65146	1854.6274	201.32506	279.99652	1870.4266	0.37562272	0.36780375	0.52884007	0.16414997	0.1813301	0.13715129	0.1509699	0.33496454	2.0112064	0.12537174
SYS1	6hr	0.057972617	-0.052712332	0.05622005	-0.050176892	0.05654805	-0.4225772			171.4019	2738.7737	258.18143	77.57718	0.0	8.546788	222.44527	671.1309	0.05337976	-0.062278748	0.051697113	-0.058257725	0.04799696	-0.47546497			175.63701	2702.0935	261.62674	80.28235	0.0	9.637921	228.58096	685.4693	204.61264	285.72644	1851.2864	204.13821	286.43607	1892.0792	0.37201384	0.3619099	0.5420539	0.16764592	0.17276102	0.13976987	0.14375967	0.33145773	1.9480414	0.15946366
TAB1	6hr	0.065252624	-0.05750544	0.060196478	-0.048964206	0.06759738	-0.4102274			170.80777	2667.1516	253.0957	78.61513	0.0	9.249777	223.97638	663.84393	0.061411284	-0.06647338	0.05625	-0.055787694	0.061570704	-0.45373347			175.08739	2646.6516	256.15338	81.47755	0.012836107	10.547314	230.76337	674.8212	203.38669	280.84818	1826.9032	201.76341	279.6924	1845.4259	0.38156593	0.37212467	0.5469567	0.17529829	0.18181685	0.14609152	0.15098493	0.33653903	2.100924	0.14953199
TANK	6hr	0.062223937	-0.05814803	0.05763339	-0.049854938	0.06570056	-0.41286343			165.29184	2662.7341	247.3811	75.57514	0.0	8.459178	215.48788	644.46344	0.05875106	-0.065935805	0.054784194	-0.054878585	0.06036106	-0.45312			169.24881	2639.8362	250.23003	78.22634	0.0062095765	9.556117	221.97484	655.25836	199.5229	278.5828	1829.6447	197.72356	276.91898	1843.7258	0.37566102	0.37043804	0.53134674	0.16829027	0.17732488	0.14028424	0.1475332	0.331208	2.0194168	0.18868116
TBC1D22A	6hr	0.058618184	-0.058108583	0.062116276	-0.04508396	0.06490598	-0.39488024			173.95546	2707.4702	256.34036	80.60439	0.0	9.740755	228.92941	672.88354	0.05284852	-0.06898546	0.057376165	-0.053453114	0.057059404	-0.4420145			179.32184	2681.931	260.1421	83.98208	0.025108686	11.531088	237.23227	687.08185	209.82007	287.51776	1862.3212	207.561	285.7836	1878.8638	0.3769908	0.3781659	0.5333731	0.1693225	0.178223	0.14076705	0.14785878	0.3376521	2.022544	0.15974724
TBC1D22B	6hr	0.067620344	-0.055366024	0.06754114	-0.0446668	0.06821048	-0.4151335			164.34084	2629.129	245.53127	75.41726	0.0	8.319883	214.64774	640.41345	0.06349565	-0.06274529	0.064197466	-0.050289962	0.06301997	-0.45025977			167.78946	2609.673	248.34747	77.53693	0.0039284513	9.184864	220.07123	650.43097	196.40245	274.96896	1807.9652	195.18947	273.9416	1827.8455	0.38211295	0.37066892	0.5376325	0.17568935	0.18087898	0.14676914	0.15076776	0.33629665	1.9999456	0.17237628
TBK1	6hr	0.06451313	-0.061051827	0.057709336	-0.04711168	0.0717539	-0.4353888			168.14069	2659.755	249.15234	77.68629	0.023156125	9.137684	220.39168	652.86053	0.060882904	-0.070001684	0.05437395	-0.052787922	0.06670557	-0.47657585			172.19708	2635.8801	252.20795	80.400856	0.02762833	10.261769	226.87169	663.64655	201.00249	277.85712	1820.4702	199.54947	276.799	1839.7958	0.37720856	0.3650895	0.5392779	0.16892323	0.18082666	0.14127679	0.1505494	0.33402714	2.1308508	0.13262391
TFRC	6hr	0.066604994	-0.06027407	0.06436798	-0.042332757	0.07283236	-0.4018646			167.82317	2620.1606	248.53998	76.87196	0.0	8.5880575	220.34756	653.7211	0.06318746	-0.06722632	0.061934404	-0.048314124	0.067826875	-0.4306943			171.78638	2598.9685	251.3395	79.72324	0.0	9.58751	226.66374	664.38965	197.6314	273.48068	1784.7267	195.98451	272.57278	1803.844	0.38314742	0.38010216	0.54148966	0.17644292	0.18572114	0.14726666	0.15449199	0.33470768	1.942986	0.1488546
TICRR	6hr	0.059234183	-0.057346538	0.06553959	-0.048890036	0.063543275	-0.37317955			172.33038	2737.3525	256.89316	78.67342	0.0	9.224821	225.0084	673.3243	0.055721827	-0.06377695	0.06236219	-0.05316867	0.05882317	-0.3993866			175.8079	2712.9128	259.80844	80.86228	0.0	10.001082	230.68484	683.3534	208.6549	291.2854	1909.2865	207.38817	290.4326	1927.8402	0.37566146	0.36574516	0.53238124	0.17097259	0.17739403	0.14214036	0.14705466	0.33149028	1.9536197	0.15114738
TMEM199	6hr	0.06430582	-0.05665745	0.06896426	-0.03815742	0.06958381	-0.42835954			164.72357	2641.5044	245.84091	75.4743	0.0090534	8.663237	215.47987	639.8724	0.06074385	-0.064068094	0.0658543	-0.042636942	0.06417938	-0.47013873			167.8352	2615.6702	248.20421	77.56026	0.12849003	9.554077	220.35863	648.17334	195.52982	272.80246	1801.4554	194.2568	271.9261	1819.9064	0.37457192	0.37986568	0.5297913	0.16773771	0.17812297	0.14012727	0.14845353	0.333723	2.2027416	0.13868171
TMEM251	6hr	0.06060576	-0.06366664	0.05683456	-0.0512489	0.06757954	-0.44304734			164.47105	2624.9285	244.98885	75.436035	0.16993365	8.543193	214.83757	640.48145	0.056541286	-0.07268224	0.052862905	-0.057206254	0.061341282	-0.48396274			168.53401	2602.4314	248.02887	78.16726	0.1711428	9.669144	221.15921	651.65564	197.65894	274.18973	1794.126	195.53412	272.66766	1811.9894	0.3769651	0.3799762	0.521865	0.1718682	0.17750446	0.1430316	0.14764248	0.3328921	2.1027465	0.16144198
TMEM41B	6hr	0.083810076	-0.04202676	0.06975031	-0.03191302	0.08364814	-0.3112236			166.87744	2627.426	245.52676	77.84926	0.0	9.413978	219.52206	645.39435	0.08019432	-0.049156066	0.06688096	-0.036436763	0.079270124	-0.3446809			170.26653	2603.3833	248.06961	80.177055	0.0	10.365622	224.4555	655.0181	194.08751	270.65836	1792.5525	192.75124	269.39062	1807.5547	0.3898275	0.38815212	0.5636464	0.17357388	0.18977205	0.14608322	0.15915427	0.34536746	1.8754252	0.17859724
TNFAIP3	6hr	0.06921336	-0.05566751	0.061606478	-0.043763347	0.074387945	-0.40773773			169.02937	2668.0625	251.217	77.51311	0.042179365	9.003281	221.44135	657.5794	0.0653366	-0.06408655	0.058465067	-0.049864955	0.06768278	-0.4500131			172.9598	2648.6353	254.20074	80.08522	0.06939186	10.110447	227.56879	668.6132	201.0326	278.64453	1829.9423	199.36487	277.35895	1845.391	0.38140962	0.38192558	0.54134405	0.174658	0.18348749	0.14582902	0.15291002	0.33530316	2.0832002	0.15020993
TRIM25	6hr	0.061954774	-0.064630575	0.05923635	-0.048250798	0.06762679	-0.44774088			171.82323	2750.514	256.7736	78.48517	0.0	8.927653	224.11775	670.8671	0.057685863	-0.07145544	0.05526453	-0.05440021	0.060853492	-0.47993654			175.40094	2736.2534	259.3893	80.877304	0.045976814	9.950262	229.82243	680.7635	208.39658	288.3943	1877.2693	205.94505	286.28952	1886.9496	0.37528756	0.3744445	0.53711224	0.16918565	0.17540887	0.14093786	0.14592493	0.32947913	2.0009222	0.15136713
TRIR	6hr	0.07374526	-0.04705838	0.06144926	-0.03992851	0.079662696	-0.3470907			162.42097	2603.5867	243.3326	74.16827	0.0	8.355848	211.31946	634.223	0.07054386	-0.053973883	0.059088726	-0.04463634	0.074981436	-0.3790112			166.48706	2580.2993	246.49829	76.82233	0.0	9.37622	217.94296	645.7169	197.61792	273.92355	1770.1073	195.80074	272.43234	1788.5616	0.3808026	0.38707238	0.5285277	0.17092979	0.18263978	0.14296274	0.1523932	0.34086996	2.105429	0.15897875
TSC1	6hr	0.06568624	-0.05188552	0.057383545	-0.04424688	0.068745404	-0.3785524			169.48793	2643.709	250.79799	78.18304	0.0	9.554787	222.01692	658.6792	0.06255453	-0.0593165	0.054676965	-0.049538773	0.06363663	-0.41249177			172.96594	2626.831	253.62675	80.40802	0.0	10.491618	227.44743	667.82635	199.80994	279.19705	1825.2551	198.14691	278.08618	1844.8486	0.3796447	0.3683612	0.5549049	0.17034714	0.18384527	0.14247166	0.15304662	0.33952355	2.0162325	0.14895259
TSC2	6hr	0.05506103	-0.05941158	0.048823804	-0.05333701	0.058465466	-0.40608302			173.00461	2732.4365	257.67148	79.56132	0.0	9.37963	226.12039	674.47656	0.05157565	-0.066046715	0.046644434	-0.05780877	0.052459806	-0.4394378			176.88757	2713.9165	260.70532	82.108406	0.0	10.3951	232.34508	685.54376	205.20728	285.92575	1864.0286	203.46588	284.70428	1885.0431	0.37456942	0.36968765	0.5426235	0.1701657	0.17539658	0.14146273	0.14526777	0.33706665	2.1313214	0.14666145
TSG101	6hr	0.06721174	-0.05604694	0.0642128	-0.041119643	0.070032716	-0.37348768			171.34735	2742.1018	255.49821	78.06018	0.0	8.890525	224.02693	668.24396	0.06452818	-0.063338265	0.06273748	-0.045290716	0.06600519	-0.41348046			175.66582	2710.4482	258.1528	81.283035	0.040144827	10.210739	231.09145	679.28046	202.85338	282.13	1838.5536	200.52538	280.15506	1853.3911	0.37878639	0.37484464	0.5426614	0.1688862	0.18418278	0.14074278	0.1531377	0.33840445	2.095594	0.17008749
TTC14	6hr	0.062748395	-0.05903966	0.06596534	-0.044556364	0.06939219	-0.39455065			167.49333	2642.5466	249.4809	76.93038	0.0	8.95481	218.38771	652.48865	0.058549322	-0.06753297	0.06303008	-0.050561007	0.06299787	-0.4300646			171.43254	2619.256	252.38637	79.56236	0.0	9.87668	224.82968	664.05096	200.12804	275.98013	1781.7886	198.4289	274.28223	1794.316	0.37459353	0.37604842	0.52700806	0.16558777	0.17753142	0.13819627	0.14789939	0.33224744	2.0083554	0.14359225
TVP23C	6hr	0.06304597	-0.05913319	0.05657667	-0.04974113	0.06637954	-0.4169503			173.97719	2746.116	257.28857	80.479324	0.048951276	9.454271	228.81323	672.7355	0.05981048	-0.06681522	0.053517085	-0.055316206	0.062153276	-0.44546777			178.51595	2728.7458	260.6661	83.52873	0.15037128	10.830779	235.87021	684.49927	206.59428	288.50296	1908.0482	205.04405	286.57867	1920.757	0.37768382	0.36473718	0.5537759	0.1699138	0.17778313	0.14163181	0.14747272	0.33618292	2.159119	0.13357165
TXNRD1	6hr	0.069395736	-0.055236142	0.064309314	-0.042697284	0.07766967	-0.3407078			175.33073	2693.5554	260.7734	80.07823	0.0	10.128504	228.14978	685.7143	0.06555156	-0.06432268	0.06071542	-0.048524454	0.071338244	-0.38718155			179.47299	2673.5273	263.52402	82.73538	0.014483572	11.588753	234.8679	695.41473	208.99536	291.1711	1866.9944	207.14374	290.0099	1886.5343	0.38061163	0.37363964	0.56606525	0.1733879	0.18576556	0.14500986	0.15480904	0.33506384	1.9525473	0.1622055
UBA1	6hr	0.055580642	-0.05905428	0.05333521	-0.06397836	0.06524722	-0.40101153			168.04074	2684.4983	251.15143	77.43428	0.0	8.933414	219.90074	652.92847	0.048660584	-0.068560466	0.04714992	-0.07420815	0.057354093	-0.44186145			174.32124	2662.9958	256.52444	81.112946	0.0	10.528054	229.49818	670.9061	205.49193	281.46753	1824.1874	203.50342	279.23846	1842.1531	0.3749868	0.3679259	0.5513196	0.17445429	0.17205502	0.14443743	0.14194043	0.3328262	1.8656738	0.17416638
UBAP1	6hr	0.0658188	-0.06045615	0.061216354	-0.046304908	0.07058274	-0.39205688			161.91756	2595.9897	242.25008	73.999916	0.00229808	8.105998	211.02136	632.34283	0.06238486	-0.06933115	0.058055572	-0.051661648	0.06510974	-0.43439296			166.08586	2575.889	245.56586	76.651924	0.08010728	9.30666	217.66621	643.7737	197.15926	272.8484	1790.0853	195.28764	271.26492	1808.387	0.36555353	0.35321876	0.519168	0.15752839	0.17856045	0.13221093	0.14914052	0.33187482	2.0605996	0.1345509
UBE2N	6hr	0.0722379	-0.056997098	0.0450913	-0.062027402	0.086730905	-0.3849419			166.04575	2643.8386	248.6323	75.34874	0.0	8.750157	215.21107	654.8164	0.06920797	-0.06191823	0.043942645	-0.063587286	0.08349967	-0.3919011			168.96909	2629.652	251.42676	76.93515	0.0	9.46603	219.5859	663.2611	199.18242	276.23175	1798.068	198.61412	276.4866	1822.3188	0.38368556	0.37513632	0.55619365	0.17487754	0.18453106	0.1461361	0.15335831	0.32885677	1.9669986	0.13022745
UBE2Q1	6hr	0.06538179	-0.05801053	0.062279776	-0.049171526	0.07073737	-0.42262018			164.14203	2630.0168	244.87283	75.16887	0.009235924	8.427244	214.37079	640.25555	0.062244177	-0.06523007	0.059466437	-0.054142535	0.06639255	-0.47774014			168.01706	2616.0452	247.98373	77.675934	0.015073132	9.5034275	220.48596	651.7615	193.12775	269.3443	1765.222	191.382	268.20676	1784.0978	0.38004318	0.3810734	0.5335238	0.17543644	0.18120009	0.1462573	0.1506413	0.33578554	2.1945653	0.14341736
UBXN4	6hr	0.06398863	-0.05443625	0.0565576	-0.04857666	0.06910204	-0.40543085			167.5055	2640.1816	249.24323	76.89822	0.0011016659	9.006662	218.7642	652.7328	0.06070403	-0.06274849	0.05376396	-0.054066844	0.06417262	-0.4428787			171.69641	2617.1846	252.46039	79.71722	0.0	10.160861	225.487	664.13605	201.2895	278.9643	1817.5609	199.5603	277.52454	1834.6954	0.3790724	0.37785694	0.52979285	0.17268164	0.1807608	0.14417417	0.15059973	0.33712497	2.023191	0.1628997
USE1	6hr	0.06283197	-0.05881516	0.065486744	-0.04480496	0.06737851	-0.39999244			160.58229	2558.9067	238.78738	73.76722	0.0	8.353667	210.28159	625.33575	0.059798144	-0.064167485	0.06277864	-0.04868454	0.062107634	-0.4279701			163.01013	2540.394	240.44824	75.51446	0.0	9.040519	214.0028	632.46954	192.6806	267.4889	1747.6976	191.91577	267.4395	1768.5187	0.37500134	0.37742552	0.5243189	0.16768076	0.17676362	0.13975094	0.14708902	0.3299255	2.0253935	0.15958908
USO1	6hr	0.06432637	-0.057060387	0.06887551	-0.04218891	0.07491362	-0.3886719			160.76796	2541.924	240.06851	73.49646	0.0	8.193096	209.42963	627.9163	0.061728112	-0.06446987	0.06649559	-0.04660265	0.07382062	-0.42301726			163.81943	2520.1565	242.14618	75.77226	0.0	8.943154	214.71527	635.7738	192.09293	269.39313	1763.1221	190.42497	268.09564	1776.257	0.37809807	0.37791577	0.51781166	0.17155267	0.17913541	0.14318132	0.14915234	0.33550787	2.0622783	0.18566993
USP17L18	6hr	0.07140161	-0.06068876	0.06119973	-0.04382387	0.07231083	-0.3956564			174.54353	2777.5212	259.3211	79.979614	0.0	9.272694	228.81233	678.71063	0.06605348	-0.069449686	0.05641639	-0.050873812	0.06626578	-0.437741			178.96796	2757.3972	262.91745	82.8986	0.005355034	10.492169	235.69113	690.8962	205.38547	285.87766	1876.542	204.15765	284.57858	1893.0134	0.3818961	0.35301098	0.5748086	0.17204039	0.18500894	0.14419962	0.15404327	0.33107245	1.9441686	0.23723923
USP8	6hr	0.07702326	-0.059445567	0.064847946	-0.043560717	0.08769308	-0.4031915			170.3655	2684.2778	253.87938	77.76553	0.0	9.16478	222.53372	664.31885	0.072590336	-0.06849979	0.060168006	-0.05123794	0.079568066	-0.44228736			174.98798	2660.9524	257.1373	80.8314	0.027319785	10.690436	229.8738	676.4128	204.78479	283.83176	1835.8535	203.01067	282.20255	1851.4333	0.38481334	0.3720817	0.5539399	0.17550206	0.18693449	0.1475584	0.15614045	0.33005902	2.0122998	0.13201222
UVRAG	6hr	0.054470666	-0.06822206	0.054373816	-0.056814015	0.05888037	-0.46961334			171.3883	2708.9902	254.89938	78.568146	0.0	9.033339	223.78813	668.2276	0.049232896	-0.078693144	0.050268233	-0.06376496	0.052356955	-0.5183774			176.11269	2684.5242	258.3055	81.797424	0.0	10.343137	231.53708	680.46	207.4824	285.1263	1852.2972	205.60931	283.4943	1864.494	0.3728516	0.37811846	0.51691157	0.16882889	0.1728655	0.14040732	0.14359356	0.33310735	2.1122787	0.1178785
VAC14	6hr	0.06986215	-0.04774608	0.06715727	-0.040559027	0.08150762	-0.375379			157.73454	2505.6921	235.29126	72.35934	0.0	8.184483	206.30032	613.89343	0.06715624	-0.05620004	0.06441509	-0.046282545	0.07466529	-0.44771853			161.3581	2485.3809	238.36711	74.64821	0.006797175	9.038029	211.92752	624.80664	185.24792	260.91702	1710.9188	184.44745	260.21783	1729.0088	0.37855884	0.4021646	0.5331707	0.17251854	0.185344	0.14422424	0.15506028	0.33944464	2.31527	0.14037274
VAPA	6hr	0.0786052	-0.053726703	0.06397768	-0.03756631	0.08823617	-0.40887648			152.83574	2568.0146	231.23232	69.008965	0.0	6.883765	198.90843	598.7276	0.07448932	-0.061013572	0.06068367	-0.043668684	0.082319096	-0.44476467			156.4114	2542.6729	234.04147	71.37431	0.0	7.728238	204.72742	608.8836	183.94708	258.83838	1730.2523	182.49738	257.62283	1744.3857	0.38491496	0.39957967	0.51440585	0.17883766	0.18455255	0.14986457	0.15514395	0.33275914	2.1369915	0.13223542
VAPB	6hr	0.066716105	-0.054663617	0.060080905	-0.048341103	0.06990355	-0.39431408			164.63963	2602.954	244.79227	75.59579	0.0	8.422443	215.81874	640.82764	0.06246881	-0.06386222	0.05612506	-0.054134518	0.0641824	-0.439233			168.54663	2579.2307	247.40479	78.21843	0.0030413996	9.631813	222.16197	650.60144	195.72385	272.3176	1789.695	194.24918	271.21936	1809.9032	0.3798361	0.3748338	0.5366914	0.17194949	0.18164842	0.14365414	0.1514144	0.33790478	2.137357	0.13873489
VEZT	6hr	0.06787831	-0.055182945	0.07217427	-0.041153435	0.06894182	-0.34934464			175.65456	2763.9077	261.8928	79.89039	0.26132664	9.429092	228.65736	684.89014	0.064155154	-0.065275274	0.068369314	-0.047908016	0.06306964	-0.40073767			181.17679	2741.8508	266.02393	83.53424	0.4028195	11.027026	237.52397	699.62524	209.99338	289.28976	1876.6644	207.98926	287.98132	1894.332	0.38164532	0.3628086	0.5570749	0.1760745	0.1800675	0.14704312	0.14966555	0.33832094	1.9783843	0.1399627
VMP1	6hr	0.07662089	-0.054146945	0.069036484	-0.0324783	0.08629276	-0.3252073			177.44946	2866.6707	264.96658	80.757866	0.0	8.83042	232.28603	695.89856	0.07026756	-0.06586265	0.06379631	-0.03955672	0.07589261	-0.38206246			183.1145	2830.0571	268.22473	85.334496	0.0	10.727589	241.31552	708.7978	217.73825	302.08368	1972.1493	214.9131	300.25082	1997.1945	0.38459417	0.38770515	0.5554781	0.17282377	0.18467353	0.14499336	0.15466452	0.32785156	2.0201073	0.15243557
VPS11	6hr	0.057951648	-0.059386224	0.05579565	-0.051317267	0.061432425	-0.43082604			165.3811	2664.6375	247.5208	75.49159	0.0	8.506977	215.2007	647.1751	0.053681497	-0.069686875	0.05149838	-0.059267994	0.053504203	-0.4881526			170.20676	2642.818	250.91954	78.76255	0.0	9.859262	223.03712	659.80334	197.03726	274.95605	1807.1144	194.63098	272.93945	1824.1835	0.37429386	0.38996592	0.5096419	0.16884038	0.17528722	0.13999656	0.14541522	0.33577186	2.0796573	0.13708308
VPS13B	6hr	0.06683004	-0.05288952	0.06471714	-0.042999677	0.06884943	-0.40096378			168.54535	2659.7952	250.68234	77.35207	0.0	9.042356	220.08498	657.2917	0.062783174	-0.06179932	0.061085753	-0.049092446	0.06278393	-0.4415003			172.8773	2639.142	253.83397	80.25361	0.00235775	10.241437	227.07222	668.9063	201.1277	279.86057	1826.4398	199.36952	278.6647	1845.5925	0.37876868	0.3701474	0.54628277	0.17046486	0.17906277	0.14281066	0.14937384	0.33735514	2.0392964	0.15492228
VPS16	6hr	0.060266525	-0.057218682	0.06259717	-0.04568377	0.07105074	-0.38579628			175.82617	2774.6636	259.45157	81.63492	0.0	9.509744	230.81696	682.3182	0.05635484	-0.063571684	0.06027584	-0.048912104	0.06546617	-0.41365483			179.34709	2758.3777	261.54865	84.30798	0.022873957	10.652454	237.12025	689.59186	211.62178	293.42133	1944.6758	210.2775	292.01273	1959.8402	0.37024245	0.36297023	0.5335478	0.15731268	0.17402397	0.13125058	0.1442615	0.3354249	1.9558808	0.15349838
VPS18	6hr	0.0632088	-0.059801575	0.05563483	-0.052564476	0.068722956	-0.42910683			165.16325	2689.3892	249.54996	74.82704	0.0	7.8279347	214.27626	647.6991	0.05905452	-0.068724856	0.051780235	-0.05854914	0.0629359	-0.4712448			169.39154	2671.2769	252.86519	77.7604	0.0	8.861372	220.96417	659.1919	197.8989	278.5943	1828.8108	196.28812	277.24835	1843.536	0.3759508	0.3852077	0.52775973	0.17024481	0.17570987	0.14123765	0.14571781	0.33285183	2.1611114	0.12492554
VPS33A	6hr	0.056890976	-0.059212364	0.05942563	-0.04593623	0.05882514	-0.43530157			161.39879	2596.599	241.85622	73.26593	0.0	7.512369	211.23424	631.6536	0.05293276	-0.06843418	0.05654605	-0.050874613	0.050034974	-0.48326364			164.80222	2578.2673	243.48	76.05518	0.0	8.903893	216.68256	638.37555	191.05688	265.28036	1767.8788	188.89966	264.16736	1777.3185	0.36923558	0.37286755	0.5270029	0.16109462	0.17309864	0.13290702	0.14269857	0.3294626	1.9803811	0.16160001
VPS35L	6hr	0.09142158	-0.0552209	0.083200775	-0.026477885	0.09987913	-0.43563542			171.58606	2672.3518	253.40715	79.116486	0.0	9.012063	225.90334	666.0019	0.08498402	-0.067568846	0.07656395	-0.037235282	0.08909838	-0.50640786			177.56955	2646.954	257.60165	83.23133	0.0063141133	10.936733	235.33884	681.17664	202.5167	279.92023	1819.2849	200.23833	278.4431	1844.007	0.3939411	0.41912058	0.5188895	0.17572838	0.19787963	0.1477507	0.16737194	0.33950087	2.1787384	0.1359091
VPS36	6hr	0.06958169	-0.055977684	0.06835528	-0.0357495	0.068606794	-0.406693			166.94815	2723.2974	249.18687	76.32456	0.5488197	8.841056	218.014	647.5961	0.066355735	-0.06446058	0.06652044	-0.04067773	0.06416445	-0.4422064			170.66493	2709.9329	252.37663	78.72574	0.5445279	9.786459	223.51172	658.7023	197.85104	276.60754	1838.6301	195.99152	275.34338	1860.7023	0.3744503	0.3528095	0.54956377	0.16338266	0.18072352	0.13616265	0.15001932	0.33590212	2.0372787	0.13765596
VPS37A	6hr	0.06701822	-0.055300534	0.05840878	-0.047020156	0.07237619	-0.38270408			168.28487	2644.7488	249.10695	77.65516	0.0	9.139284	220.55606	653.0307	0.06437844	-0.06321123	0.055317577	-0.05225658	0.068537965	-0.42020804			171.9953	2619.678	251.89009	80.05249	0.009047802	10.23691	226.41716	663.2236	202.30707	279.68597	1817.7621	200.5995	277.98996	1829.3544	0.3749581	0.36581764	0.52645445	0.16492547	0.18367472	0.13822536	0.15320586	0.33655816	2.0083432	0.15693296
VPS39	6hr	0.057118326	-0.06374125	0.06112162	-0.048790507	0.06493274	-0.4544647			167.41458	2691.7236	251.21019	76.14714	0.0	8.0836735	218.13777	654.7942	0.052823983	-0.073742226	0.057235222	-0.055013545	0.05709345	-0.51254547			171.34848	2667.4548	253.95789	78.84612	0.0015947402	9.163348	224.83167	664.85175	199.53902	279.3797	1825.7579	197.93645	278.1969	1844.2034	0.3725406	0.38092586	0.51704025	0.16691962	0.17454216	0.13846007	0.14481129	0.33172742	2.1147966	0.14692986
VPS41	6hr	0.07660023	-0.048937462	0.063909225	-0.03585738	0.087198935	-0.35627127			156.36278	2505.286	232.9786	71.92757	0.049919743	8.069961	204.17188	608.6283	0.07217738	-0.057232436	0.060409747	-0.041535035	0.07925249	-0.40034667			159.86478	2484.9944	235.44102	74.24387	0.15930979	8.961032	210.13101	617.8828	184.6253	259.45483	1713.7642	183.94395	259.31052	1730.7909	0.38828802	0.3987606	0.5357196	0.1823022	0.18807237	0.15210007	0.15681292	0.34057748	2.1804574	0.13427147
VPS45	6hr	0.06238484	-0.061472	0.0553266	-0.04567437	0.0674152	-0.4207109			159.98799	2551.3318	239.36153	72.89704	0.025330463	7.8882623	208.4713	625.6712	0.059557494	-0.068537995	0.052844204	-0.050398666	0.062835574	-0.45540693			163.5828	2532.396	241.99556	75.340034	0.0365935	8.760719	214.44682	635.6161	189.3359	267.07135	1753.1674	187.75691	265.73856	1768.6555	0.3674718	0.38883778	0.50537354	0.15904878	0.17746855	0.1326387	0.1481231	0.33235806	2.1001043	0.12789418
VPS51	6hr	0.07787979	-0.047526	0.07460197	-0.03733848	0.08783857	-0.30012587			163.15239	2633.0505	244.88272	74.010445	0.004698069	8.096287	212.39928	638.62976	0.0733167	-0.056397624	0.07096613	-0.0434936	0.07924151	-0.3426192			166.73132	2614.2285	248.04437	76.12046	0.02290671	8.940588	218.016	649.8462	194.4998	271.95905	1791.5593	193.1121	270.4471	1804.0084	0.38660207	0.3922574	0.54264134	0.17681658	0.1834189	0.14775142	0.1531643	0.34068343	1.8766875	0.15549143
VPS52	6hr	0.06181915	-0.054898318	0.06242643	-0.046153862	0.066899806	-0.3716146			167.43288	2672.4785	249.83836	76.44638	0.0	8.467759	218.9995	652.6954	0.056652844	-0.06407878	0.057921503	-0.053371713	0.060893133	-0.40691116			171.91162	2651.978	253.02124	79.371254	0.20838127	9.805294	226.03072	664.48535	201.90886	281.28384	1833.3802	200.61314	279.9001	1848.5703	0.37742087	0.3712206	0.5359299	0.17022452	0.17723426	0.14158678	0.14708477	0.33840615	2.0433764	0.20086189
VPS53	6hr	0.07096842	-0.051887043	0.07066703	-0.040890258	0.07832802	-0.34710205			166.8564	2688.1494	249.98337	75.97706	0.022045728	8.383489	217.61653	651.8946	0.067328185	-0.06016455	0.06807865	-0.0466498	0.0729794	-0.38058558			170.9205	2668.0793	253.03954	78.688446	0.029485915	9.485632	224.05602	662.8744	200.41286	280.7319	1847.4281	198.68256	279.01712	1861.5414	0.38065782	0.37786028	0.543731	0.17158787	0.1789044	0.14313574	0.14885838	0.33713773	1.9686252	0.1521804
VPS54	6hr	0.06521106	-0.057387657	0.06592084	-0.045837432	0.06814214	-0.41870657			161.41408	2628.396	242.80614	73.42615	0.0	7.9407434	210.07718	631.2292	0.060302503	-0.06631091	0.062063243	-0.05357754	0.061231975	-0.45658565			165.89775	2604.4592	245.85417	76.33967	0.17814346	9.403622	217.09755	642.7013	196.17975	273.46176	1801.0859	194.79297	272.33572	1817.8695	0.37709862	0.3747345	0.5291734	0.17182672	0.17621961	0.14349179	0.14668699	0.33582753	2.0967314	0.13117948
WIPI2	6hr	0.07528563	-0.055884823	0.06835427	-0.031232245	0.09179157	-0.39086533			167.36455	2701.8406	250.90044	76.318115	0.0	8.102512	217.55681	656.4432	0.072111174	-0.065371245	0.064559765	-0.03673043	0.08610681	-0.4393042			171.49117	2679.774	253.43178	78.97125	0.24912599	9.525651	224.29156	665.7315	196.8767	277.1677	1829.0491	195.38681	275.4826	1842.2938	0.37949193	0.41208863	0.48779836	0.1658745	0.18877992	0.13853022	0.15857762	0.33564687	2.1656992	0.11908638
[truncated: 3 more rows]
[truncated: 5,000 more columns]
